# Supplementary material for: Inhibition of macrophage infectivity potentiator in Burkholderia pseudomallei suppresses pro-inflammatory responses in murine macrophages
Source: Front Cell Infect Microbiol. 2024 Mar 25;14:1353682. doi: 10.3389/fcimb.2024.1353682 (PMC10999550; doi:10.3389/fcimb.2024.1353682)
Supplement: Supplementary Table 1 — RNA quality and data alignment statistics. Sample ID, Grouping, RNA quality, total reads and total mapped are given. [file Table_1.xlsx]

## Sheet: Sheet1
Sample ID	Group	Timepoint (hours post-infection)	Volume (µL)	RNA concentration (ng/µL)	RNA amount (µg)	A260/280	A260/230	RIN	Total reads	Total mapped
1BR1DMSO	DMSO	4	12	160	1.92	2.04	1.14	9.5	51248312	48188059 (94.0286%)
2BR1BPSDMSO	Bps DMSO	4	12	172.9	2.07	1.98	0.88	9	50950420	47780791 (93.779%)
3BR1BPS235	Bps SF235	4	12	158.4	1.9	2.04	1.28	9.2	45878722	42972387 (93.6652%)
4BR1BPS37	Bps AN_CH_37	4	12	203.4	2.44	1.93	1.23	9.1	41782440	38784390 (92.8246%)
5BR2DMSO	DMSO	4	12	148.7	1.78	2.04	1.37	9.6	42739900	40088602 (93.7967%)
6BR2BPSDMSO	Bps DMSO	4	12	160.4	1.92	2.06	0.89	9.1	43666120	40791707 (93.4173%)
7BR2BPS235	Bps SF235	4	12	162.9	1.95	2.04	1.19	9.3	52894144	49528930 (93.6378%)
8BR2BPS37	Bps AN_CH_37	4	12	168.4	2.02	2.02	0.85	9.3	51299120	47917957 (93.4089%)
9BR3DMSO	DMSO	4	12	196	2.35	2.06	0.49	9.3	47369080	44422365 (93.7792%)
10BR3BPSDMSO	Bps DMSO	4	12	155.7	1.87	2.03	0.83	9.2	44457246	41734407 (93.8754%)
11BR3BPS235	Bps SF235	4	12	172.9	2.07	2.06	0.85	9.4	43686960	41027663 (93.9128%)
12BR3BPS37	Bps AN_CH_37	4	12	192	2.3	2.08	0.5	9.2	49424868	46202509 (93.4803%)
13BR4DMSO	DMSO	4	12	141.7	1.7	2.06	1.5	9.8	52991536	49971535 (94.301%)
14BR4BPSDMSO	Bps DMSO	4	12	121.4	1.46	2.02	1.26	9.6	48740472	45795753 (93.9584%)
15BR4BPS235	Bps SF235	4	12	152.5	1.83	2.02	1.25	9.6	53636428	50447432 (94.0544%)
16BR4BPS37	Bps AN_CH_37	4	12	162.3	1.95	2.06	0.68	9.6	43696946	40962001 (93.7411%)
