# Supplementary material for: Inhibition of macrophage infectivity potentiator in Burkholderia pseudomallei suppresses pro-inflammatory responses in murine macrophages
Source: Front Cell Infect Microbiol. 2024 Mar 25;14:1353682. doi: 10.3389/fcimb.2024.1353682 (PMC10999550; doi:10.3389/fcimb.2024.1353682)
Supplement: Supplementary Table 2 — List of differentially expressed genes when comparing B. pseudomallei infected J774A.1 macrophages treated with DMSO with uninfected J774A.1 macrophages treated with DMSO. Only genes that were significantly differentially expressed as defined by false detection rate (FDR) < 0.05 and absolute log fold change (FC) < or > 1.5 (equivalent to log2FC < or > 0.585) is presented. The input data for gene differential expression is the read count data obtained from gene expression analysis. (1) Id: gene ID (2) logFC: the log2 of the fold change (3) logCPM: the average log2-counts-per-million (4) PValue: calculated probability (5) FDR: the adjusted p values (6) GeneSymbol: Gene name or description (7) GO: Gene ontology ID. [file Table_2.xlsx]

## Sheet: DMSO-VS-BPSDMSO_DE_anno
id	logFC	logCPM	PValue	FDR	GeneSymbol	GO
ENSMUSG00000032487	7.70355	8.12063	0	0	Ptgs2	biological_process:prostaglandin biosynthetic process(GO:0001516);biological_process:angiogenesis(GO:0001525);molecular_function:peroxidase activity(GO:0004601);molecular_function:prostaglandin-endoperoxide synthase activity(GO:0004666);cellular_component:cytoplasm(GO:0005737);cellular_component:endoplasmic reticulum(GO:0005783);cellular_component:endoplasmic reticulum membrane(GO:0005789);cellul…
ENSMUSG00000024401	6.54976	9.94583	5.33876e-297	6.04615e-293	Tnf	biological_process:protein import into nucleus, translocation(GO:0000060);biological_process:negative regulation of transcription from RNA polymerase II promoter(GO:0000122);biological_process:MAPK cascade(GO:0000165);biological_process:activation of MAPKKK activity(GO:0000185);biological_process:activation of MAPK activity(GO:0000187);biological_process:positive regulation of cytokine production…
ENSMUSG00000034765	4.77423	6.69288	5.59556e-259	4.22465e-255	Dusp5	biological_process:inactivation of MAPK activity(GO:0000188);biological_process:endoderm formation(GO:0001706);molecular_function:protein tyrosine phosphatase activity(GO:0004725);molecular_function:protein tyrosine/serine/threonine phosphatase activity(GO:0008138);biological_process:dephosphorylation(GO:0016311);molecular_function:phosphatase activity(GO:0016791);molecular_function:MAP kinase ty…
ENSMUSG00000035356	5.96445	8.77699	1.16316e-207	6.58641e-204	Nfkbiz	cellular_component:cytoplasmic mRNA processing body(GO:0000932);molecular_function:transcription cofactor activity(GO:0003712);molecular_function:protein binding(GO:0005515);cellular_component:nucleus(GO:0005634);biological_process:transcription, DNA-templated(GO:0006351);biological_process:regulation of transcription from RNA polymerase II promoter(GO:0006357);biological_process:inflammatory res…
ENSMUSG00000031488	3.2133	7.49478	1.2552e-206	5.68604e-203	Rab11fip1	cellular_component:cytoplasm(GO:0005737);cellular_component:cytosol(GO:0005829);biological_process:protein transport(GO:0015031);molecular_function:Rab GTPase binding(GO:0017137);cellular_component:phagocytic vesicle membrane(GO:0030670);cellular_component:intracellular membrane-bounded organelle(GO:0043231);biological_process:regulated secretory pathway(GO:0045055);cellular_component:recycling e…
ENSMUSG00000042677	4.671	6.40875	1.07715e-205	4.06622e-202	Zc3h12a	biological_process:nuclear-transcribed mRNA catabolic process, endonucleolytic cleavage-dependent decay(GO:0000294);cellular_component:cytoplasmic mRNA processing body(GO:0000932);biological_process:angiogenesis(GO:0001525);biological_process:negative regulation of protein phosphorylation(GO:0001933);biological_process:positive regulation of defense response to virus by host(GO:0002230);biologica…
ENSMUSG00000018930	5.63965	9.802	9.66817e-190	3.12834e-186	Ccl4	biological_process:monocyte chemotaxis(GO:0002548);molecular_function:protein binding(GO:0005515);cellular_component:extracellular space(GO:0005615);biological_process:inflammatory response(GO:0006954);biological_process:G-protein coupled receptor signaling pathway(GO:0007186);molecular_function:chemokine activity(GO:0008009);biological_process:response to toxic substance(GO:0009636);biological_p…
ENSMUSG00000026031	3.05967	9.27993	1.55213e-165	4.39446e-162	Cflar	molecular_function:protease binding(GO:0002020);cellular_component:cytoplasm(GO:0005737);biological_process:proteolysis(GO:0006508);biological_process:apoptotic process(GO:0006915);biological_process:skeletal muscle tissue development(GO:0007519);molecular_function:enzyme activator activity(GO:0008047);biological_process:positive regulation of peptidase activity(GO:0010952);biological_process:ske…
ENSMUSG00000000982	5.88144	10.0041	2.53443e-159	6.37832e-156	Ccl3	biological_process:MAPK cascade(GO:0000165);biological_process:osteoblast differentiation(GO:0001649);biological_process:cell activation(GO:0001775);biological_process:monocyte chemotaxis(GO:0002548);molecular_function:protein kinase activity(GO:0004672);molecular_function:calcium-dependent protein kinase C activity(GO:0004698);molecular_function:protein binding(GO:0005515);cellular_component:ext…
ENSMUSG00000023087	3.5771	6.88321	2.33371e-158	5.28585e-155	Noct	biological_process:deadenylation-dependent decapping of nuclear-transcribed mRNA(GO:0000290);cellular_component:cytoplasmic mRNA processing body(GO:0000932);molecular_function:mRNA binding(GO:0003729);molecular_function:poly(A)-specific ribonuclease activity(GO:0004535);molecular_function:protein binding(GO:0005515);cellular_component:nucleus(GO:0005634);cellular_component:cytoplasm(GO:0005737);b…
ENSMUSG00000031770	3.19186	10.6153	2.4596e-157	5.06454e-154	Herpud1	molecular_function:protein binding(GO:0005515);cellular_component:endoplasmic reticulum(GO:0005783);cellular_component:endoplasmic reticulum membrane(GO:0005789);biological_process:ubiquitin-dependent protein catabolic process(GO:0006511);cellular_component:membrane(GO:0016020);cellular_component:integral component of membrane(GO:0016021);biological_process:endoplasmic reticulum unfolded protein …
ENSMUSG00000044786	4.2695	9.60274	8.46946e-156	1.59861e-152	Zfp36	biological_process:negative regulation of transcription from RNA polymerase II promoter(GO:0000122);biological_process:MAPK cascade(GO:0000165);cellular_component:exosome (RNase complex)(GO:0000178);biological_process:nuclear-transcribed mRNA catabolic process, deadenylation-dependent decay(GO:0000288);biological_process:nuclear-transcribed mRNA poly(A) tail shortening(GO:0000289);cellular_compon…
ENSMUSG00000053113	5.78032	8.51673	7.72913e-155	1.34665e-151	Socs3	molecular_function:phosphotyrosine binding(GO:0001784);biological_process:regulation of protein phosphorylation(GO:0001932);molecular_function:protein kinase inhibitor activity(GO:0004860);molecular_function:protein binding(GO:0005515);cellular_component:cytoplasm(GO:0005737);cellular_component:cytosol(GO:0005829);biological_process:negative regulation of protein kinase activity(GO:0006469);biolo…
ENSMUSG00000021701	3.88743	7.94214	7.51123e-148	1.21521e-144	Plk2	biological_process:G1/S transition of mitotic cell cycle(GO:0000082);biological_process:mitotic cell cycle(GO:0000278);cellular_component:chromatin(GO:0000785);molecular_function:protein serine/threonine kinase activity(GO:0004674);molecular_function:signal transducer activity(GO:0004871);molecular_function:ATP binding(GO:0005524);cellular_component:intracellular(GO:0005622);cellular_component:cy…
ENSMUSG00000026875	4.3841	7.03239	2.74986e-147	4.15229e-144	Traf1	molecular_function:tumor necrosis factor receptor binding(GO:0005164);molecular_function:protein binding(GO:0005515);cellular_component:cytoplasm(GO:0005737);biological_process:apoptotic process(GO:0006915);biological_process:signal transduction(GO:0007165);molecular_function:zinc ion binding(GO:0008270);molecular_function:ubiquitin protein ligase binding(GO:0031625);molecular_function:thioestera…
ENSMUSG00000014599	4.88615	8.88957	1.16794e-146	1.65337e-143	Csf1	biological_process:positive regulation of cell-matrix adhesion(GO:0001954);biological_process:osteoclast proliferation(GO:0002158);biological_process:developmental process involved in reproduction(GO:0003006);molecular_function:cytokine activity(GO:0005125);molecular_function:macrophage colony-stimulating factor receptor binding(GO:0005157);molecular_function:protein binding(GO:0005515);cellular_…
ENSMUSG00000058427	8.6879	10.5512	1.01885e-136	1.35747e-133	Cxcl2	biological_process:response to amphetamine(GO:0001975);biological_process:response to molecule of bacterial origin(GO:0002237);cellular_component:extracellular space(GO:0005615);cellular_component:cell(GO:0005623);biological_process:inflammatory response(GO:0006954);biological_process:immune response(GO:0006955);biological_process:G-protein coupled receptor signaling pathway(GO:0007186);biologica…
ENSMUSG00000058755	3.56263	5.53336	1.10695e-136	1.39292e-133	Osm	molecular_function:cytokine activity(GO:0005125);molecular_function:oncostatin-M receptor binding(GO:0005147);cellular_component:extracellular space(GO:0005615);cellular_component:intracellular(GO:0005622);biological_process:immune response(GO:0006955);biological_process:tyrosine phosphorylation of STAT protein(GO:0007260);biological_process:peripheral nervous system development(GO:0007422);molec…
ENSMUSG00000032691	3.74932	8.52762	7.24797e-134	8.64035e-131	Nlrp3	biological_process:negative regulation of acute inflammatory response(GO:0002674);biological_process:positive regulation of type 2 immune response(GO:0002830);molecular_function:protein binding(GO:0005515);molecular_function:ATP binding(GO:0005524);cellular_component:extracellular region(GO:0005576);cellular_component:nucleus(GO:0005634);cellular_component:cytoplasm(GO:0005737);cellular_component…
ENSMUSG00000020205	5.23005	8.18657	1.60771e-132	1.82074e-129	Phlda1	molecular_function:protein binding(GO:0005515);cellular_component:nucleus(GO:0005634);cellular_component:nucleolus(GO:0005730);biological_process:apoptotic process(GO:0006915);cellular_component:cytoplasmic vesicle(GO:0031410);biological_process:FasL biosynthetic process(GO:0045210)
ENSMUSG00000018476	5.2526	6.24159	2.42378e-122	2.61422e-119	Kdm6b	biological_process:inflammatory response to antigenic stimulus(GO:0002437);molecular_function:chromatin binding(GO:0003682);cellular_component:nucleus(GO:0005634);molecular_function:beta-catenin binding(GO:0008013);biological_process:regulation of gene expression(GO:0010468);biological_process:response to activity(GO:0014823);biological_process:histone demethylation(GO:0016577);biological_process…
ENSMUSG00000028525	3.30062	6.82222	1.38788e-114	1.42888e-111	Pde4b	cellular_component:gamma-tubulin complex(GO:0000930);biological_process:neutrophil homeostasis(GO:0001780);molecular_function:3',5'-cyclic-AMP phosphodiesterase activity(GO:0004115);molecular_function:protein binding(GO:0005515);cellular_component:centrosome(GO:0005813);cellular_component:cytosol(GO:0005829);cellular_component:voltage-gated calcium channel complex(GO:0005891);biological_process:c…
ENSMUSG00000019850	4.34128	6.89306	1.48129e-112	1.45875e-109	Tnfaip3	biological_process:B-1 B cell homeostasis(GO:0001922);molecular_function:protease binding(GO:0002020);biological_process:response to molecule of bacterial origin(GO:0002237);biological_process:marginal zone B cell differentiation(GO:0002315);biological_process:negative regulation of granuloma formation(GO:0002632);biological_process:regulation of germinal center formation(GO:0002634);biological_p…
ENSMUSG00000028793	2.52083	9.10526	1.27365e-110	1.20201e-107	Rnf19b	cellular_component:ubiquitin ligase complex(GO:0000151);biological_process:protein polyubiquitination(GO:0000209);biological_process:adaptive immune response(GO:0002250);molecular_function:ubiquitin-protein transferase activity(GO:0004842);cellular_component:cytosol(GO:0005829);cellular_component:integral component of membrane(GO:0016021);molecular_function:ubiquitin conjugating enzyme binding(GO…
ENSMUSG00000013846	2.76524	8.59796	1.11905e-106	1.01386e-103	St3gal1	cellular_component:Golgi membrane(GO:0000139);molecular_function:beta-galactoside (CMP) alpha-2,3-sialyltransferase activity(GO:0003836);biological_process:N-acetylneuraminate metabolic process(GO:0006054);biological_process:protein phosphorylation(GO:0006468);biological_process:protein glycosylation(GO:0006486);biological_process:protein N-linked glycosylation(GO:0006487);biological_process:olig…
ENSMUSG00000030142	3.37432	9.81865	1.96846e-105	1.71483e-102	Clec4e	biological_process:T cell differentiation involved in immune response(GO:0002292);molecular_function:receptor activity(GO:0004872);molecular_function:protein binding(GO:0005515);biological_process:immune response(GO:0006955);cellular_component:integral component of membrane(GO:0016021);molecular_function:carbohydrate binding(GO:0030246);biological_process:Fc-gamma receptor signaling pathway(GO:00…
ENSMUSG00000028300	2.27598	6.33895	9.36825e-105	7.85892e-102	3110043O21Rik	_
ENSMUSG00000056501	2.72142	5.94011	5.87321e-104	4.75101e-101	Cebpb	cellular_component:condensed chromosome, centromeric region(GO:0000779);cellular_component:nuclear chromatin(GO:0000790);molecular_function:RNA polymerase II regulatory region sequence-specific DNA binding(GO:0000977);molecular_function:RNA polymerase II core promoter proximal region sequence-specific DNA binding(GO:0000978);molecular_function:RNA polymerase II core promoter sequence-specific DNA…
ENSMUSG00000021025	3.36417	9.26241	2.75954e-102	2.1553e-99	Nfkbia	biological_process:protein import into nucleus, translocation(GO:0000060);molecular_function:protein binding(GO:0005515);cellular_component:intracellular(GO:0005622);cellular_component:nucleus(GO:0005634);cellular_component:cytoplasm(GO:0005737);cellular_component:cytosol(GO:0005829);cellular_component:plasma membrane(GO:0005886);biological_process:I-kappaB kinase/NF-kappaB signaling(GO:0007249);…
ENSMUSG00000026628	3.68852	9.33119	2.87979e-102	2.17424e-99	Atf3	biological_process:negative regulation of transcription from RNA polymerase II promoter(GO:0000122);molecular_function:transcription regulatory region sequence-specific DNA binding(GO:0000976);molecular_function:RNA polymerase II regulatory region sequence-specific DNA binding(GO:0000977);molecular_function:RNA polymerase II core promoter proximal region sequence-specific DNA binding(GO:0000978);…
ENSMUSG00000041153	2.29963	6.99559	8.56086e-98	6.25495e-95	Osgin2	cellular_component:cellular_component(GO:0005575);molecular_function:growth factor activity(GO:0008083);molecular_function:oxidoreductase activity(GO:0016491);biological_process:negative regulation of cell growth(GO:0030308);biological_process:oxidation-reduction process(GO:0055114)
ENSMUSG00000024014	4.25784	7.99801	1.60474e-93	1.13585e-90	Pim1	molecular_function:protein serine/threonine kinase activity(GO:0004674);molecular_function:protein binding(GO:0005515);molecular_function:ATP binding(GO:0005524);cellular_component:nucleus(GO:0005634);cellular_component:nucleolus(GO:0005730);cellular_component:cytoplasm(GO:0005737);cellular_component:cytosol(GO:0005829);cellular_component:plasma membrane(GO:0005886);biological_process:protein pho…
ENSMUSG00000045664	4.49453	4.81387	2.60042e-93	1.78483e-90	Cdc42ep2	molecular_function:opioid peptide activity(GO:0001515);molecular_function:GTPase activator activity(GO:0005096);cellular_component:cytoplasm(GO:0005737);cellular_component:cytosol(GO:0005829);cellular_component:plasma membrane(GO:0005886);biological_process:Rho protein signal transduction(GO:0007266);biological_process:regulation of cell shape(GO:0008360);cellular_component:endomembrane system(GO…
ENSMUSG00000021281	3.8758	10.0175	7.69006e-93	5.12293e-90	Tnfaip2	cellular_component:exocyst(GO:0000145);molecular_function:SNARE binding(GO:0000149);biological_process:angiogenesis(GO:0001525);biological_process:exocytosis(GO:0006887);biological_process:cell differentiation(GO:0030154);biological_process:exocyst localization(GO:0051601)
ENSMUSG00000043953	4.25336	7.28904	1.51851e-92	9.82693e-90	Ccrl2	cellular_component:integral component of plasma membrane(GO:0005887);biological_process:chemotaxis(GO:0006935);biological_process:inflammatory response(GO:0006954);biological_process:G-protein coupled receptor signaling pathway(GO:0007186);molecular_function:C-C chemokine receptor activity(GO:0016493);molecular_function:chemokine receptor binding(GO:0042379);molecular_function:CCR chemokine recep…
ENSMUSG00000035164	3.25877	6.66735	8.30703e-92	5.22651e-89	Zc3h12c	molecular_function:molecular_function(GO:0003674);molecular_function:endonuclease activity(GO:0004519);cellular_component:cellular_component(GO:0005575);biological_process:biological_process(GO:0008150);molecular_function:metal ion binding(GO:0046872);biological_process:nucleic acid phosphodiester bond hydrolysis(GO:0090305)
ENSMUSG00000052837	3.07858	9.33565	1.05124e-91	6.43527e-89	Junb	biological_process:negative regulation of transcription from RNA polymerase II promoter(GO:0000122);cellular_component:nuclear chromatin(GO:0000790);molecular_function:RNA polymerase II regulatory region sequence-specific DNA binding(GO:0000977);molecular_function:RNA polymerase II core promoter proximal region sequence-specific DNA binding(GO:0000978);molecular_function:RNA polymerase II core pr…
ENSMUSG00000011179	2.3789	9.61575	3.45724e-90	2.0607e-87	Odc1	biological_process:kidney development(GO:0001822);molecular_function:ornithine decarboxylase activity(GO:0004586);cellular_component:cytoplasm(GO:0005737);cellular_component:cytosol(GO:0005829);biological_process:positive regulation of cell proliferation(GO:0008284);biological_process:response to virus(GO:0009615);biological_process:putrescine biosynthetic process from ornithine(GO:0033387);biolo…
ENSMUSG00000047945	2.99342	9.73226	1.0876e-85	6.31647e-83	Marcksl1	molecular_function:actin binding(GO:0003779);molecular_function:calmodulin binding(GO:0005516);cellular_component:cytoplasm(GO:0005737);cellular_component:plasma membrane(GO:0005886);biological_process:positive regulation of cell proliferation(GO:0008284);cellular_component:extracellular exosome(GO:0070062)
ENSMUSG00000005686	2.32797	7.4101	1.58226e-85	8.95953e-83	Ampd3	molecular_function:AMP deaminase activity(GO:0003876);cellular_component:cellular_component(GO:0005575);biological_process:IMP biosynthetic process(GO:0006188);biological_process:IMP salvage(GO:0032264);biological_process:erythrocyte homeostasis(GO:0034101);biological_process:ADP metabolic process(GO:0046031);biological_process:AMP metabolic process(GO:0046033);biological_process:ATP metabolic pr…
ENSMUSG00000027995	2.86038	10.7066	6.48729e-79	3.58383e-76	Tlr2	molecular_function:lipopolysaccharide binding(GO:0001530);biological_process:cell activation(GO:0001775);biological_process:response to molecule of fungal origin(GO:0002238);biological_process:cytokine secretion involved in immune response(GO:0002374);biological_process:positive regulation of leukocyte migration(GO:0002687);biological_process:regulation of dendritic cell cytokine production(GO:00…
ENSMUSG00000032501	2.09978	6.83002	8.38361e-79	4.52116e-76	Trib1	molecular_function:protein kinase activity(GO:0004672);molecular_function:protein kinase inhibitor activity(GO:0004860);molecular_function:ATP binding(GO:0005524);cellular_component:nucleus(GO:0005634);cellular_component:cytoplasm(GO:0005737);biological_process:protein phosphorylation(GO:0006468);biological_process:negative regulation of protein kinase activity(GO:0006469);biological_process:JNK …
ENSMUSG00000026479	3.96366	4.21316	6.46836e-78	3.40717e-75	Lamc2	molecular_function:protein binding(GO:0005515);cellular_component:extracellular region(GO:0005576);cellular_component:basement membrane(GO:0005604);cellular_component:laminin-5 complex(GO:0005610);biological_process:receptor-mediated endocytosis(GO:0006898);biological_process:cell adhesion(GO:0007155);molecular_function:heparin binding(GO:0008201);biological_process:positive regulation of cell pr…
ENSMUSG00000001630	2.53041	6.21123	1.1511e-77	5.92555e-75	Stk38l	molecular_function:magnesium ion binding(GO:0000287);molecular_function:actin binding(GO:0003779);molecular_function:protein serine/threonine kinase activity(GO:0004674);molecular_function:ATP binding(GO:0005524);cellular_component:cytoplasm(GO:0005737);cellular_component:cytosol(GO:0005829);biological_process:protein phosphorylation(GO:0006468);cellular_component:actin cytoskeleton(GO:0015629);c…
ENSMUSG00000001542	2.69994	7.75991	1.97255e-77	9.9285e-75	Ell2	cellular_component:nucleoplasm(GO:0005654);biological_process:transcription elongation from RNA polymerase II promoter(GO:0006368);cellular_component:transcription elongation factor complex(GO:0008023);biological_process:positive regulation of transcription elongation from RNA polymerase II promoter(GO:0032968);biological_process:snRNA transcription from RNA polymerase II promoter(GO:0042795)
ENSMUSG00000031530	2.29942	8.03134	8.2824e-77	4.07818e-74	Dusp4	biological_process:inactivation of MAPK activity(GO:0000188);biological_process:endoderm formation(GO:0001706);molecular_function:protein tyrosine phosphatase activity(GO:0004725);cellular_component:nucleus(GO:0005634);cellular_component:nucleoplasm(GO:0005654);molecular_function:protein tyrosine/threonine phosphatase activity(GO:0008330);biological_process:dephosphorylation(GO:0016311);molecular…
ENSMUSG00000036390	3.0272	6.82598	3.88702e-76	1.87321e-73	Gadd45a	biological_process:activation of MAPKKK activity(GO:0000185);molecular_function:core promoter binding(GO:0001047);molecular_function:protein binding(GO:0005515);cellular_component:nucleus(GO:0005634);cellular_component:cytoplasm(GO:0005737);biological_process:negative regulation of protein kinase activity(GO:0006469);biological_process:centrosome cycle(GO:0007098);cellular_component:nuclear speck…
ENSMUSG00000107092	2.30202	8.5248	7.15983e-76	3.37854e-73	Gm7993	_
ENSMUSG00000030156	4.6932	5.79031	5.45517e-73	2.52163e-70	Cd69	molecular_function:calcium ion binding(GO:0005509);cellular_component:external side of plasma membrane(GO:0009897);cellular_component:integral component of membrane(GO:0016021);molecular_function:carbohydrate binding(GO:0030246);biological_process:cellular response to drug(GO:0035690);molecular_function:protein homodimerization activity(GO:0042803);cellular_component:protein complex(GO:0043234)
ENSMUSG00000022126	6.34367	7.68192	5.01585e-72	2.27218e-69	Acod1	biological_process:positive regulation of antimicrobial humoral response(GO:0002760);cellular_component:mitochondrion(GO:0005739);biological_process:defense response(GO:0006952);biological_process:inflammatory response(GO:0006954);biological_process:embryo implantation(GO:0007566);biological_process:metabolic process(GO:0008152);biological_process:propionate metabolic process, methylcitrate cycle…
ENSMUSG00000041135	2.06118	5.73394	4.22759e-70	1.87755e-67	Ripk2	biological_process:positive regulation of cytokine-mediated signaling pathway(GO:0001961);biological_process:adaptive immune response(GO:0002250);biological_process:positive regulation of T-helper 1 type immune response(GO:0002827);molecular_function:protein serine/threonine kinase activity(GO:0004674);molecular_function:non-membrane spanning protein tyrosine kinase activity(GO:0004715);molecular…
ENSMUSG00000062585	-2.40117	4.08517	1.24131e-69	5.40687e-67	Cnr2	biological_process:response to amphetamine(GO:0001975);molecular_function:cannabinoid receptor activity(GO:0004949);biological_process:inflammatory response(GO:0006954);cellular_component:integral component of membrane(GO:0016021);biological_process:sensory perception of pain(GO:0019233);cellular_component:dendrite(GO:0030425);biological_process:leukocyte chemotaxis(GO:0030595);cellular_component…
ENSMUSG00000046733	2.41858	4.87374	2.36826e-69	1.0121e-66	Gprc5a	molecular_function:G-protein coupled receptor activity(GO:0004930);molecular_function:protein binding(GO:0005515);cellular_component:nucleolus(GO:0005730);cellular_component:plasma membrane(GO:0005886);biological_process:negative regulation of epidermal growth factor-activated receptor activity(GO:0007175);biological_process:G-protein coupled receptor signaling pathway(GO:0007186);cellular_compon…
ENSMUSG00000015396	3.8476	6.25342	6.61213e-69	2.77342e-66	Cd83	biological_process:defense response(GO:0006952);biological_process:humoral immune response(GO:0006959);biological_process:signal transduction(GO:0007165);cellular_component:external side of plasma membrane(GO:0009897);biological_process:response to organic cyclic compound(GO:0014070);cellular_component:integral component of membrane(GO:0016021);biological_process:negative regulation of interleuki…
ENSMUSG00000035373	6.13672	7.61055	6.36444e-68	2.62099e-65	Ccl7	biological_process:monocyte chemotaxis(GO:0002548);cellular_component:extracellular space(GO:0005615);biological_process:inflammatory response(GO:0006954);biological_process:G-protein coupled receptor signaling pathway(GO:0007186);molecular_function:chemokine activity(GO:0008009);molecular_function:heparin binding(GO:0008201);biological_process:response to gamma radiation(GO:0010332);biological_p…
ENSMUSG00000037405	2.74891	8.39292	7.54755e-68	3.05271e-65	Icam1	biological_process:ovarian follicle development(GO:0001541);cellular_component:immunological synapse(GO:0001772);biological_process:response to amphetamine(GO:0001975);biological_process:T cell activation via T cell receptor contact with antigen bound to MHC molecule on antigen presenting cell(GO:0002291);biological_process:acute inflammatory response to antigenic stimulus(GO:0002438);biological_…
ENSMUSG00000026107	2.12104	6.51245	4.33604e-66	1.723e-63	Nabp1	biological_process:double-strand break repair via homologous recombination(GO:0000724);cellular_component:nuclear chromosome, telomeric region(GO:0000784);molecular_function:single-stranded DNA binding(GO:0003697);molecular_function:RNA binding(GO:0003723);cellular_component:nucleus(GO:0005634);cellular_component:nucleoplasm(GO:0005654);cellular_component:cytosol(GO:0005829);biological_process:DN…
ENSMUSG00000032724	2.67565	5.06259	1.45064e-65	5.665e-63	Abtb2	cellular_component:cytoplasm(GO:0005737);cellular_component:SCF ubiquitin ligase complex(GO:0019005);biological_process:regulation of proteolysis(GO:0030162);molecular_function:ubiquitin protein ligase binding(GO:0031625);biological_process:protein ubiquitination involved in ubiquitin-dependent protein catabolic process(GO:0042787);biological_process:proteasome-mediated ubiquitin-dependent protei…
ENSMUSG00000039232	2.59636	4.1114	2.04195e-65	7.83901e-63	Stx11	molecular_function:SNARE binding(GO:0000149);biological_process:T cell mediated cytotoxicity(GO:0001913);molecular_function:SNAP receptor activity(GO:0005484);cellular_component:Golgi apparatus(GO:0005794);cellular_component:plasma membrane(GO:0005886);biological_process:intracellular protein transport(GO:0006886);cellular_component:synaptic vesicle(GO:0008021);cellular_component:integral compone…
ENSMUSG00000037411	5.70698	5.41042	1.20126e-64	4.53474e-62	Serpine1	biological_process:placenta development(GO:0001890);molecular_function:protease binding(GO:0002020);molecular_function:serine-type endopeptidase inhibitor activity(GO:0004867);molecular_function:receptor binding(GO:0005102);molecular_function:protein binding(GO:0005515);cellular_component:extracellular region(GO:0005576);cellular_component:extracellular space(GO:0005615);biological_process:regula…
ENSMUSG00000022951	2.36949	7.19094	1.52539e-64	5.66393e-62	Rcan1	biological_process:response to ischemia(GO:0002931);molecular_function:nucleic acid binding(GO:0003676);molecular_function:protein binding(GO:0005515);cellular_component:nucleus(GO:0005634);cellular_component:cytoplasm(GO:0005737);biological_process:response to oxidative stress(GO:0006979);biological_process:short-term memory(GO:0007614);molecular_function:calcium-dependent protein serine/threoni…
ENSMUSG00000000732	2.7544	7.35318	1.24749e-63	4.55737e-61	Icosl	_
ENSMUSG00000020275	2.14286	7.55409	3.04913e-63	1.09624e-60	Rel	biological_process:negative regulation of transcription from RNA polymerase II promoter(GO:0000122);molecular_function:RNA polymerase II regulatory region sequence-specific DNA binding(GO:0000977);molecular_function:RNA polymerase II distal enhancer sequence-specific DNA binding(GO:0000980);molecular_function:sequence-specific DNA binding RNA polymerase II transcription factor activity(GO:0000981…
ENSMUSG00000030595	1.74438	6.32291	4.54086e-63	1.60704e-60	Nfkbib	molecular_function:protein binding(GO:0005515);cellular_component:nucleus(GO:0005634);cellular_component:cytoplasm(GO:0005737);biological_process:cellular response to lipopolysaccharide(GO:0071222)
ENSMUSG00000062232	2.20252	7.92401	3.84779e-62	1.34081e-59	Rapgef2	biological_process:blood vessel development(GO:0001568);biological_process:neuron migration(GO:0001764);molecular_function:Ras guanyl-nucleotide exchange factor activity(GO:0005088);molecular_function:GTPase activator activity(GO:0005096);cellular_component:cytoplasm(GO:0005737);cellular_component:late endosome(GO:0005770);cellular_component:cytosol(GO:0005829);cellular_component:plasma membrane(…
ENSMUSG00000045502	4.89319	5.23405	1.84161e-61	6.32007e-59	Hcar2	molecular_function:purinergic nucleotide receptor activity(GO:0001614);biological_process:neutrophil apoptotic process(GO:0001781);molecular_function:GTP binding(GO:0005525);cellular_component:plasma membrane(GO:0005886);biological_process:G-protein coupled receptor signaling pathway(GO:0007186);cellular_component:integral component of membrane(GO:0016021);cellular_component:cell junction(GO:0030…
ENSMUSG00000024190	3.44245	7.80221	7.80323e-60	2.63796e-57	Dusp1	biological_process:inactivation of MAPK activity(GO:0000188);biological_process:endoderm formation(GO:0001706);molecular_function:protein tyrosine phosphatase activity(GO:0004725);cellular_component:nucleus(GO:0005634);cellular_component:cytoplasm(GO:0005737);molecular_function:protein tyrosine/threonine phosphatase activity(GO:0008330);biological_process:response to light stimulus(GO:0009416);mo…
ENSMUSG00000020400	2.04582	7.86297	3.00756e-59	1.00178e-56	Tnip1	biological_process:MyD88-dependent toll-like receptor signaling pathway(GO:0002755);molecular_function:protein binding(GO:0005515);cellular_component:nucleoplasm(GO:0005654);cellular_component:cytoplasm(GO:0005737);cellular_component:cytosol(GO:0005829);biological_process:inflammatory response(GO:0006954);biological_process:leukocyte cell-cell adhesion(GO:0007159);biological_process:glycoprotein …
ENSMUSG00000020826	7.77571	4.15218	3.56655e-59	1.17076e-56	Nos2	biological_process:ovulation from ovarian follicle(GO:0001542);biological_process:response to hypoxia(GO:0001666);molecular_function:NADPH-hemoprotein reductase activity(GO:0003958);molecular_function:nitric-oxide synthase activity(GO:0004517);molecular_function:receptor binding(GO:0005102);molecular_function:iron ion binding(GO:0005506);molecular_function:protein binding(GO:0005515);molecular_fu…
ENSMUSG00000072620	2.70168	8.7167	7.04157e-59	2.27845e-56	Slfn2	molecular_function:ATP binding(GO:0005524);biological_process:negative regulation of cell proliferation(GO:0008285)
ENSMUSG00000015837	2.22168	10.8244	1.42109e-57	4.53349e-55	Sqstm1	biological_process:negative regulation of transcription from RNA polymerase II promoter(GO:0000122);cellular_component:pre-autophagosomal structure(GO:0000407);biological_process:macromitophagy(GO:0000423);cellular_component:cytoplasmic mRNA processing body(GO:0000932);biological_process:positive regulation of protein phosphorylation(GO:0001934);biological_process:immune system process(GO:0002376…
ENSMUSG00000027276	2.73935	5.90415	2.79851e-57	8.80364e-55	Jag1	biological_process:blood vessel remodeling(GO:0001974);biological_process:morphogenesis of an epithelial sheet(GO:0002011);biological_process:T cell mediated immunity(GO:0002456);biological_process:pulmonary valve morphogenesis(GO:0003184);biological_process:cardiac right ventricle morphogenesis(GO:0003215);molecular_function:Notch binding(GO:0005112);molecular_function:calcium ion binding(GO:000…
ENSMUSG00000032515	4.20038	6.39008	4.225e-56	1.31091e-53	Csrnp1	molecular_function:RNA polymerase II transcription regulatory region sequence-specific DNA binding transcription factor activity involved in positive regulation of transcription(GO:0001228);molecular_function:sequence-specific DNA binding transcription factor activity(GO:0003700);cellular_component:nucleus(GO:0005634);biological_process:regulation of transcription, DNA-templated(GO:0006355);biolo…
ENSMUSG00000027398	10.1926	6.98039	1.15935e-55	3.54854e-53	Il1b	biological_process:MAPK cascade(GO:0000165);biological_process:activation of MAPK activity(GO:0000187);biological_process:fever generation(GO:0001660);biological_process:positive regulation of protein phosphorylation(GO:0001934);molecular_function:cytokine activity(GO:0005125);molecular_function:interleukin-1 receptor binding(GO:0005149);cellular_component:extracellular region(GO:0005576);cellula…
ENSMUSG00000032000	2.09194	6.8456	2.01553e-55	6.08689e-53	Birc3	molecular_function:ubiquitin-protein transferase activity(GO:0004842);molecular_function:protein binding(GO:0005515);cellular_component:nucleus(GO:0005634);cellular_component:nucleoplasm(GO:0005654);cellular_component:cytoplasm(GO:0005737);cellular_component:cytosol(GO:0005829);biological_process:apoptotic process(GO:0006915);biological_process:protein ubiquitination(GO:0016567);molecular_functio…
ENSMUSG00000071757	2.91721	4.97998	2.82075e-55	8.40659e-53	Zhx2	biological_process:negative regulation of transcription from RNA polymerase II promoter(GO:0000122);molecular_function:DNA binding(GO:0003677);molecular_function:sequence-specific DNA binding transcription factor activity(GO:0003700);molecular_function:transcription corepressor activity(GO:0003714);molecular_function:protein binding(GO:0005515);cellular_component:nucleus(GO:0005634);cellular_comp…
ENSMUSG00000056708	1.81788	8.17143	4.90982e-55	1.44425e-52	Ier5	cellular_component:protein phosphatase type 2A complex(GO:0000159);cellular_component:nucleus(GO:0005634);cellular_component:cytoplasm(GO:0005737);biological_process:transcription, DNA-templated(GO:0006351);biological_process:cellular response to heat(GO:0034605);biological_process:regulation of cell proliferation(GO:0042127);molecular_function:identical protein binding(GO:0042802);biological_pro…
ENSMUSG00000042608	2.39504	5.6111	9.97326e-55	2.89608e-52	Stk40	biological_process:respiratory system process(GO:0003016);molecular_function:protein serine/threonine kinase activity(GO:0004674);molecular_function:protein binding(GO:0005515);molecular_function:ATP binding(GO:0005524);cellular_component:nucleoplasm(GO:0005654);cellular_component:cytosol(GO:0005829);biological_process:glycogen metabolic process(GO:0005977);biological_process:protein phosphorylat…
ENSMUSG00000025981	1.99341	5.76672	4.03893e-54	1.158e-51	Coq10b	cellular_component:mitochondrion(GO:0005739);cellular_component:mitochondrial inner membrane(GO:0005743);biological_process:ubiquinone biosynthetic process(GO:0006744);biological_process:cellular respiration(GO:0045333);molecular_function:ubiquinone binding(GO:0048039)
ENSMUSG00000017009	2.74901	10.2962	5.2649e-54	1.49063e-51	Sdc4	biological_process:ureteric bud development(GO:0001657);biological_process:neural tube closure(GO:0001843);molecular_function:fibronectin binding(GO:0001968);molecular_function:protein kinase C binding(GO:0005080);molecular_function:protein binding(GO:0005515);cellular_component:Golgi lumen(GO:0005796);cellular_component:focal adhesion(GO:0005925);biological_process:glycosaminoglycan biosynthetic…
ENSMUSG00000034413	-2.62267	3.72002	3.66219e-53	1.02406e-50	Neurl1b	molecular_function:protein binding(GO:0005515);cellular_component:early endosome(GO:0005769);biological_process:Notch signaling pathway(GO:0007219);biological_process:protein ubiquitination(GO:0016567);molecular_function:transferase activity(GO:0016740);molecular_function:ligase activity(GO:0016874);molecular_function:metal ion binding(GO:0046872);biological_process:ubiquitin-dependent endocytosi…
ENSMUSG00000040128	2.24821	8.10519	8.27488e-53	2.28568e-50	Pnrc1	biological_process:nuclear-transcribed mRNA catabolic process, nonsense-mediated decay(GO:0000184);cellular_component:cytoplasmic mRNA processing body(GO:0000932);molecular_function:molecular_function(GO:0003674);cellular_component:nucleus(GO:0005634);biological_process:deadenylation-independent decapping of nuclear-transcribed mRNA(GO:0031087)
ENSMUSG00000036478	1.83791	7.73433	8.497e-53	2.31876e-50	Btg1	molecular_function:protein binding(GO:0005515);cellular_component:nucleus(GO:0005634);cellular_component:cytoplasm(GO:0005737);biological_process:protein methylation(GO:0006479);biological_process:response to oxidative stress(GO:0006979);biological_process:spermatogenesis(GO:0007283);biological_process:negative regulation of cell proliferation(GO:0008285);molecular_function:enzyme binding(GO:0019…
ENSMUSG00000038352	2.1118	5.96722	1.72445e-52	4.64985e-50	Arl5c	molecular_function:GTP binding(GO:0005525);cellular_component:cellular_component(GO:0005575);cellular_component:intracellular(GO:0005622);biological_process:small GTPase mediated signal transduction(GO:0007264);biological_process:biological_process(GO:0008150)
ENSMUSG00000097815	3.45512	5.37663	3.74031e-52	9.96682e-50	Gm26809	_
ENSMUSG00000052485	2.02563	4.94595	1.13906e-51	2.99996e-49	Tmem171	molecular_function:molecular_function(GO:0003674);cellular_component:cellular_component(GO:0005575);biological_process:biological_process(GO:0008150);cellular_component:integral component of membrane(GO:0016021)
ENSMUSG00000034394	7.13663	2.55775	1.94713e-51	5.06925e-49	Lif	molecular_function:RNA polymerase II transcription factor recruiting transcription factor activity(GO:0001135);biological_process:blood vessel remodeling(GO:0001974);molecular_function:receptor binding(GO:0005102);molecular_function:cytokine activity(GO:0005125);molecular_function:leukemia inhibitory factor receptor binding(GO:0005146);cellular_component:extracellular space(GO:0005615);cellular_c…
ENSMUSG00000097804	5.43657	3.28711	3.99854e-51	1.02917e-48	Gm16685	_
ENSMUSG00000028645	1.76327	6.97262	7.24023e-50	1.8426e-47	Slc2a1	cellular_component:female pronucleus(GO:0001939);molecular_function:glucose transmembrane transporter activity(GO:0005355);molecular_function:protein binding(GO:0005515);cellular_component:intracellular(GO:0005622);cellular_component:cytoplasm(GO:0005737);cellular_component:cytosol(GO:0005829);cellular_component:plasma membrane(GO:0005886);cellular_component:integral component of plasma membrane(…
ENSMUSG00000023905	2.05949	5.4897	1.54525e-48	3.88887e-46	Tnfrsf12a	biological_process:angiogenesis(GO:0001525);cellular_component:ruffle(GO:0001726);molecular_function:protein binding(GO:0005515);cellular_component:plasma membrane(GO:0005886);biological_process:substrate-dependent cell migration, cell attachment to substrate(GO:0006931);biological_process:cell adhesion(GO:0007155);cellular_component:cell surface(GO:0009986);cellular_component:integral component …
ENSMUSG00000040451	1.85422	6.59458	1.61514e-48	4.02011e-46	Sgms1	cellular_component:Golgi trans cisterna(GO:0000138);;cellular_component:nucleus(GO:0005634);cellular_component:endoplasmic reticulum(GO:0005783);cellular_component:plasma membrane(GO:0005886);cellular_component:integral component of plasma membrane(GO:0005887);biological_process:sphingomyelin biosynthetic process(GO:0006686);biological_process:apoptotic process(GO:0006915);biological_process:infl…
ENSMUSG00000035385	4.11706	8.67578	2.98375e-48	7.34585e-46	Ccl2	biological_process:angiogenesis(GO:0001525);molecular_function:G-protein coupled receptor binding(GO:0001664);biological_process:response to hypoxia(GO:0001666);biological_process:positive regulation of leukocyte mediated cytotoxicity(GO:0001912);biological_process:positive regulation of endothelial cell proliferation(GO:0001938);biological_process:leukocyte migration involved in inflammatory res…
ENSMUSG00000040511	1.55945	6.98302	5.59275e-48	1.3621e-45	Pvr	molecular_function:virus receptor activity(GO:0001618);biological_process:positive regulation of natural killer cell mediated cytotoxicity directed against tumor cell target(GO:0002860);molecular_function:receptor activity(GO:0004872);molecular_function:receptor binding(GO:0005102);molecular_function:protein binding(GO:0005515);cellular_component:plasma membrane(GO:0005886);cellular_component:int…
ENSMUSG00000022895	1.65445	8.69171	6.14828e-48	1.48147e-45	Ets2	biological_process:negative regulation of transcription from RNA polymerase II promoter(GO:0000122);molecular_function:RNA polymerase II regulatory region sequence-specific DNA binding(GO:0000977);molecular_function:RNA polymerase II core promoter proximal region sequence-specific DNA binding(GO:0000978);molecular_function:sequence-specific DNA binding RNA polymerase II transcription factor activ…
ENSMUSG00000028551	-2.09968	5.61633	2.83401e-47	6.75687e-45	Cdkn2c	biological_process:regulation of cyclin-dependent protein serine/threonine kinase activity(GO:0000079);biological_process:G1/S transition of mitotic cell cycle(GO:0000082);molecular_function:cyclin-dependent protein serine/threonine kinase inhibitor activity(GO:0004861);cellular_component:nucleus(GO:0005634);cellular_component:cytoplasm(GO:0005737);biological_process:cell cycle arrest(GO:0007050)…
ENSMUSG00000020184	1.72802	7.1597	4.20786e-47	9.92791e-45	Mdm2	biological_process:negative regulation of transcription from RNA polymerase II promoter(GO:0000122);biological_process:blood vessel development(GO:0001568);biological_process:blood vessel remodeling(GO:0001974);biological_process:regulation of heart rate(GO:0002027);molecular_function:p53 binding(GO:0002039);biological_process:heart valve development(GO:0003170);biological_process:atrioventricula…
ENSMUSG00000015312	3.17804	6.0098	4.64298e-47	1.08416e-44	Gadd45b	biological_process:activation of MAPKKK activity(GO:0000185);biological_process:activation of MAPKK activity(GO:0000186);molecular_function:protein binding(GO:0005515);cellular_component:nucleus(GO:0005634);cellular_component:cytoplasm(GO:0005737);biological_process:negative regulation of protein kinase activity(GO:0006469);biological_process:apoptotic process(GO:0006915);biological_process:respo…
ENSMUSG00000038855	2.20176	8.17129	5.92198e-46	1.3687e-43	Itpkb	biological_process:MAPK cascade(GO:0000165);biological_process:regulation of protein phosphorylation(GO:0001932);biological_process:myeloid cell homeostasis(GO:0002262);molecular_function:ATP binding(GO:0005524);cellular_component:nucleus(GO:0005634);cellular_component:cytosol(GO:0005829);biological_process:cell surface receptor signaling pathway(GO:0007166);molecular_function:inositol-1,4,5-tris…
ENSMUSG00000027381	1.89481	8.15078	1.0901e-45	2.49401e-43	Bcl2l11	biological_process:in utero embryonic development(GO:0001701);biological_process:leukocyte homeostasis(GO:0001776);biological_process:B cell homeostasis(GO:0001782);biological_process:B cell apoptotic process(GO:0001783);biological_process:kidney development(GO:0001822);biological_process:lymphocyte homeostasis(GO:0002260);biological_process:myeloid cell homeostasis(GO:0002262);molecular_function…
ENSMUSG00000030103	2.49833	6.26833	1.15325e-45	2.61212e-43	Bhlhe40	biological_process:negative regulation of transcription from RNA polymerase II promoter(GO:0000122);molecular_function:sequence-specific DNA binding RNA polymerase II transcription factor activity(GO:0000981);molecular_function:RNA polymerase II core promoter proximal region sequence-specific DNA binding transcription factor activity involved in negative regulation of transcription(GO:0001078);mo…
ENSMUSG00000030878	1.54077	6.66863	1.12497e-44	2.52283e-42	Cdr2	molecular_function:molecular_function(GO:0003674);cellular_component:cytoplasm(GO:0005737);biological_process:biological_process(GO:0008150)
ENSMUSG00000026864	1.86871	12.9311	1.59988e-44	3.55266e-42	Hspa5	molecular_function:glycoprotein binding(GO:0001948);biological_process:platelet degranulation(GO:0002576);molecular_function:protein binding(GO:0005515);molecular_function:ATP binding(GO:0005524);cellular_component:extracellular region(GO:0005576);cellular_component:nucleus(GO:0005634);cellular_component:mitochondrion(GO:0005739);cellular_component:endoplasmic reticulum(GO:0005783);cellular_compo…
ENSMUSG00000025383	6.14583	2.64341	2.95526e-44	6.49871e-42	Il23a	biological_process:positive regulation of T cell mediated cytotoxicity(GO:0001916);biological_process:positive regulation of defense response to virus by host(GO:0002230);biological_process:positive regulation of T-helper 1 type immune response(GO:0002827);molecular_function:cytokine activity(GO:0005125);molecular_function:protein binding(GO:0005515);cellular_component:extracellular region(GO:000…
ENSMUSG00000042622	3.5259	4.75038	9.08297e-44	1.97817e-41	Maff	biological_process:in utero embryonic development(GO:0001701);molecular_function:sequence-specific DNA binding transcription factor activity(GO:0003700);cellular_component:nucleus(GO:0005634);cellular_component:nucleoplasm(GO:0005654);cellular_component:mitochondrion(GO:0005739);biological_process:transcription, DNA-templated(GO:0006351);biological_process:blood coagulation(GO:0007596);biological…
ENSMUSG00000053007	1.6547	6.49613	1.86372e-43	4.02031e-41	Creb5	molecular_function:RNA polymerase II core promoter proximal region sequence-specific DNA binding transcription factor activity involved in positive regulation of transcription(GO:0001077);molecular_function:DNA binding(GO:0003677);molecular_function:sequence-specific DNA binding transcription factor activity(GO:0003700);cellular_component:nucleus(GO:0005634);biological_process:transcription from …
ENSMUSG00000044313	3.0502	4.5484	2.18345e-43	4.66558e-41	Mab21l3	_
ENSMUSG00000085295	1.95214	4.9357	7.54547e-43	1.59724e-40	4930430E12Rik	_
ENSMUSG00000022952	1.52215	7.19259	1.15497e-42	2.42223e-40	Runx1	molecular_function:regulatory region DNA binding(GO:0000975);molecular_function:RNA polymerase II regulatory region sequence-specific DNA binding(GO:0000977);molecular_function:sequence-specific DNA binding RNA polymerase II transcription factor activity(GO:0000981);molecular_function:core promoter binding(GO:0001047);molecular_function:RNA polymerase II transcription regulatory region sequence-s…
ENSMUSG00000016559	2.03056	12.3295	7.50142e-42	1.55878e-39	H3f3b	_
ENSMUSG00000066152	2.0286	5.37251	9.83754e-42	2.02564e-39	Slc31a2	molecular_function:copper ion transmembrane transporter activity(GO:0005375);molecular_function:protein binding(GO:0005515);cellular_component:late endosome(GO:0005770);biological_process:copper ion transport(GO:0006825);biological_process:cellular copper ion homeostasis(GO:0006878);cellular_component:membrane(GO:0016020);cellular_component:integral component of membrane(GO:0016021);biological_pr…
ENSMUSG00000027737	4.20172	5.88264	1.592e-41	3.24855e-39	Slc7a11	cellular_component:rough endoplasmic reticulum(GO:0005791);cellular_component:cytoskeleton(GO:0005856);cellular_component:integral component of plasma membrane(GO:0005887);biological_process:response to oxidative stress(GO:0006979);biological_process:brain development(GO:0007420);biological_process:response to toxic substance(GO:0009636);cellular_component:cell surface(GO:0009986);molecular_funct…
ENSMUSG00000015501	1.83653	5.70887	1.75151e-41	3.54212e-39	Hivep2	molecular_function:sequence-specific DNA binding transcription factor activity(GO:0003700);cellular_component:nucleus(GO:0005634);cellular_component:nucleoplasm(GO:0005654);cellular_component:transcription factor complex(GO:0005667);biological_process:transcription, DNA-templated(GO:0006351);biological_process:regulation of transcription, DNA-templated(GO:0006355);biological_process:transcription…
ENSMUSG00000046962	1.67865	5.42144	3.14529e-41	6.3045e-39	Zbtb21	cellular_component:nucleus(GO:0005634);cellular_component:nucleoplasm(GO:0005654);cellular_component:cytosol(GO:0005829);molecular_function:methyl-CpG binding(GO:0008327);biological_process:negative regulation of transcription, DNA-templated(GO:0045892)
ENSMUSG00000045216	1.49334	7.60458	6.8541e-41	1.3618e-38	Hs6st1	biological_process:angiogenesis(GO:0001525);biological_process:heparan sulfate proteoglycan biosynthetic process(GO:0015012);biological_process:heparan sulfate proteoglycan biosynthetic process, enzymatic modification(GO:0015015);cellular_component:integral component of membrane(GO:0016021);molecular_function:heparan sulfate 6-O-sulfotransferase activity(GO:0017095);biological_process:lung alveol…
ENSMUSG00000035678	2.76389	5.82495	1.56281e-40	3.07806e-38	Tnfsf9	molecular_function:receptor binding(GO:0005102);molecular_function:cytokine activity(GO:0005125);molecular_function:tumor necrosis factor receptor binding(GO:0005164);cellular_component:extracellular space(GO:0005615);cellular_component:plasma membrane(GO:0005886);biological_process:immune response(GO:0006955);biological_process:cell-cell signaling(GO:0007267);cellular_component:integral componen…
ENSMUSG00000035828	1.90839	5.26019	1.86749e-40	3.64644e-38	Pim3	molecular_function:protein serine/threonine kinase activity(GO:0004674);molecular_function:protein binding(GO:0005515);molecular_function:ATP binding(GO:0005524);cellular_component:cytoplasm(GO:0005737);cellular_component:cytosol(GO:0005829);biological_process:protein phosphorylation(GO:0006468);biological_process:apoptotic process(GO:0006915);biological_process:cell cycle(GO:0007049);biological_…
ENSMUSG00000021298	1.83742	4.67751	2.18283e-40	4.22574e-38	Gpr132	biological_process:G1/S transition of mitotic cell cycle(GO:0000082);molecular_function:G-protein coupled receptor activity(GO:0004930);cellular_component:integral component of plasma membrane(GO:0005887);biological_process:G-protein coupled receptor signaling pathway(GO:0007186);biological_process:negative regulation of G2/M transition of mitotic cell cycle(GO:0010972)
ENSMUSG00000020806	1.48227	6.60789	6.69559e-40	1.28521e-37	Rhbdf2	molecular_function:serine-type endopeptidase activity(GO:0004252);cellular_component:endoplasmic reticulum membrane(GO:0005789);cellular_component:plasma membrane(GO:0005886);biological_process:protein transport(GO:0015031);cellular_component:integral component of membrane(GO:0016021);biological_process:protein processing(GO:0016485);biological_process:regulation of epidermal growth factor recept…
ENSMUSG00000089999	1.95314	4.53506	7.23953e-40	1.37794e-37	Gm6485	_
ENSMUSG00000039910	2.30543	7.3001	1.74258e-39	3.28912e-37	Cited2	biological_process:negative regulation of transcription from RNA polymerase II promoter(GO:0000122);cellular_component:nuclear chromatin(GO:0000790);molecular_function:RNA polymerase II activating transcription factor binding(GO:0001102);molecular_function:RNA polymerase II transcription coactivator activity(GO:0001105);molecular_function:RNA polymerase II transcription corepressor activity(GO:00…
ENSMUSG00000020300	1.38493	6.70094	3.97158e-39	7.43441e-37	Cpeb4	molecular_function:translation repressor activity, nucleic acid binding(GO:0000900);biological_process:response to ischemia(GO:0002931);molecular_function:RNA binding(GO:0003723);molecular_function:mRNA 3'-UTR binding(GO:0003730);cellular_component:nucleus(GO:0005634);cellular_component:cytoplasm(GO:0005737);cellular_component:endoplasmic reticulum(GO:0005783);biological_process:translation(GO:00…
ENSMUSG00000052565	3.18135	3.57843	4.05409e-39	7.52666e-37	Hist1h1d	biological_process:negative regulation of transcription from RNA polymerase II promoter(GO:0000122);cellular_component:nucleosome(GO:0000786);cellular_component:nuclear chromatin(GO:0000790);molecular_function:DNA binding(GO:0003677);molecular_function:RNA binding(GO:0003723);molecular_function:protein binding(GO:0005515);cellular_component:nuclear euchromatin(GO:0005719);biological_process:nucle…
ENSMUSG00000024812	1.3601	6.48205	4.39366e-39	8.09076e-37	Tjp2	molecular_function:protein binding(GO:0005515);cellular_component:nucleus(GO:0005634);cellular_component:cytosol(GO:0005829);cellular_component:plasma membrane(GO:0005886);cellular_component:cell-cell junction(GO:0005911);cellular_component:gap junction(GO:0005921);cellular_component:bicellular tight junction(GO:0005923);molecular_function:protein C-terminus binding(GO:0008022);cellular_component…
ENSMUSG00000028599	1.93383	9.01158	5.93818e-39	1.08468e-36	Tnfrsf1b	molecular_function:tumor necrosis factor-activated receptor activity(GO:0005031);molecular_function:protein binding(GO:0005515);cellular_component:nucleus(GO:0005634);cellular_component:integral component of plasma membrane(GO:0005887);biological_process:inflammatory response(GO:0006954);biological_process:immune response(GO:0006955);biological_process:cell surface receptor signaling pathway(GO:0…
ENSMUSG00000098557	2.94994	9.11021	1.42832e-38	2.58812e-36	Kctd12	molecular_function:RNA binding(GO:0003723);molecular_function:protein binding(GO:0005515);biological_process:regulation of G-protein coupled receptor protein signaling pathway(GO:0008277);cellular_component:cell junction(GO:0030054);cellular_component:presynaptic membrane(GO:0042734);molecular_function:identical protein binding(GO:0042802);cellular_component:receptor complex(GO:0043235);cellular_…
ENSMUSG00000038059	1.88165	5.49715	1.90204e-38	3.41915e-36	Smim3	molecular_function:molecular_function(GO:0003674);cellular_component:cellular_component(GO:0005575);biological_process:biological_process(GO:0008150);cellular_component:integral component of membrane(GO:0016021)
ENSMUSG00000040435	3.08907	6.29047	2.18027e-38	3.88843e-36	Ppp1r15a	cellular_component:protein phosphatase type 1 complex(GO:0000164);cellular_component:cytoplasm(GO:0005737);cellular_component:mitochondrion(GO:0005739);cellular_component:mitochondrial outer membrane(GO:0005741);cellular_component:endoplasmic reticulum(GO:0005783);cellular_component:endoplasmic reticulum membrane(GO:0005789);cellular_component:Golgi apparatus(GO:0005794);biological_process:apopto…
ENSMUSG00000020120	1.68087	10.1889	3.38289e-38	5.98613e-36	Plek	biological_process:hematopoietic progenitor cell differentiation(GO:0002244);molecular_function:protein kinase C binding(GO:0005080);cellular_component:cytoplasm(GO:0005737);biological_process:vesicle docking involved in exocytosis(GO:0006904);biological_process:integrin-mediated signaling pathway(GO:0007229);biological_process:positive regulation of platelet activation(GO:0010572);biological_pro…
ENSMUSG00000048537	1.64759	5.56179	3.474e-38	6.0997e-36	Phldb1	molecular_function:molecular_function(GO:0003674);biological_process:regulation of gastrulation(GO:0010470);biological_process:regulation of epithelial to mesenchymal transition(GO:0010717);cellular_component:basal cortex(GO:0045180);biological_process:regulation of microtubule cytoskeleton organization(GO:0070507);biological_process:positive regulation of basement membrane assembly involved in e…
ENSMUSG00000038332	-1.91581	5.36821	3.73928e-38	6.51497e-36	Sesn1	cellular_component:fibrillar center(GO:0001650);molecular_function:protein binding(GO:0005515);cellular_component:nucleus(GO:0005634);cellular_component:cytoplasm(GO:0005737);biological_process:negative regulation of cell growth(GO:0030308);biological_process:cellular response to amino acid starvation(GO:0034198);biological_process:cellular response to glucose starvation(GO:0042149);biological_pr…
ENSMUSG00000006818	1.8967	8.51084	5.69913e-38	9.85383e-36	Sod2	biological_process:response to reactive oxygen species(GO:0000302);biological_process:response to superoxide(GO:0000303);biological_process:age-dependent response to oxidative stress(GO:0001306);biological_process:age-dependent response to reactive oxygen species(GO:0001315);biological_process:response to hypoxia(GO:0001666);biological_process:release of cytochrome c from mitochondria(GO:0001836)…
ENSMUSG00000070462	1.48554	6.86493	6.95347e-38	1.19315e-35	Mesdc1	cellular_component:stress fiber(GO:0001725);molecular_function:actin binding(GO:0003779);biological_process:biological_process(GO:0008150)
ENSMUSG00000046223	1.64811	6.97817	1.11418e-37	1.89745e-35	Plaur	biological_process:positive regulation of protein phosphorylation(GO:0001934);molecular_function:receptor binding(GO:0005102);molecular_function:protein binding(GO:0005515);cellular_component:plasma membrane(GO:0005886);cellular_component:integral component of plasma membrane(GO:0005887);cellular_component:focal adhesion(GO:0005925);cellular_component:cell surface(GO:0009986);molecular_function:e…
ENSMUSG00000023991	1.33163	6.22689	1.23171e-37	2.08197e-35	Foxp4	biological_process:negative regulation of transcription from RNA polymerase II promoter(GO:0000122);molecular_function:RNA polymerase II core promoter proximal region sequence-specific DNA binding(GO:0000978);molecular_function:RNA polymerase II core promoter proximal region sequence-specific DNA binding transcription factor activity involved in negative regulation of transcription(GO:0001078);mo…
ENSMUSG00000020423	2.24075	6.53849	1.28679e-37	2.15895e-35	Btg2	biological_process:negative regulation of transcription from RNA polymerase II promoter(GO:0000122);molecular_function:RNA polymerase II core promoter proximal region sequence-specific DNA binding transcription factor activity involved in negative regulation of transcription(GO:0001078);molecular_function:protein binding(GO:0005515);biological_process:transcription, DNA-templated(GO:0006351);biol…
ENSMUSG00000041598	1.36926	6.23485	2.38014e-37	3.96398e-35	Cdc42ep4	molecular_function:RNA binding(GO:0003723);molecular_function:GTPase activator activity(GO:0005096);molecular_function:protein binding(GO:0005515);cellular_component:cytoplasm(GO:0005737);cellular_component:plasma membrane(GO:0005886);cellular_component:cell-cell adherens junction(GO:0005913);biological_process:Rho protein signal transduction(GO:0007266);biological_process:regulation of cell shap…
ENSMUSG00000037447	1.7913	7.51946	4.34103e-37	7.17696e-35	Arid5a	biological_process:negative regulation of transcription from RNA polymerase II promoter(GO:0000122);biological_process:chondrocyte differentiation(GO:0002062);molecular_function:chromatin binding(GO:0003682);molecular_function:transcription corepressor activity(GO:0003714);molecular_function:protein binding(GO:0005515);cellular_component:nucleus(GO:0005634);cellular_component:nucleoplasm(GO:00056…
ENSMUSG00000022893	3.42273	5.77439	5.03724e-37	8.26765e-35	Adamts1	biological_process:ovulation from ovarian follicle(GO:0001542);biological_process:kidney development(GO:0001822);molecular_function:metalloendopeptidase activity(GO:0004222);molecular_function:protein binding(GO:0005515);cellular_component:proteinaceous extracellular matrix(GO:0005578);cellular_component:basement membrane(GO:0005604);cellular_component:cytosol(GO:0005829);biological_process:prote…
ENSMUSG00000027368	3.26986	2.3572	8.36578e-37	1.3632e-34	Dusp2	biological_process:inactivation of MAPK activity(GO:0000188);biological_process:endoderm formation(GO:0001706);molecular_function:phosphoprotein phosphatase activity(GO:0004721);molecular_function:protein tyrosine phosphatase activity(GO:0004725);molecular_function:protein binding(GO:0005515);cellular_component:nucleus(GO:0005634);biological_process:protein dephosphorylation(GO:0006470);molecular…
ENSMUSG00000079138	5.5705	2.26976	9.8475e-37	1.59318e-34	Gm8818	_
ENSMUSG00000024795	-1.56454	5.44012	1.04896e-36	1.68504e-34	Kif20b	biological_process:neural tube closure(GO:0001843);molecular_function:microtubule motor activity(GO:0003777);molecular_function:protein binding(GO:0005515);molecular_function:ATP binding(GO:0005524);cellular_component:nucleus(GO:0005634);cellular_component:nucleoplasm(GO:0005654);cellular_component:nucleolus(GO:0005730);cellular_component:cytoplasm(GO:0005737);cellular_component:centrosome(GO:000…
ENSMUSG00000025340	1.467	5.21008	1.24375e-36	1.98388e-34	Rabgef1	biological_process:negative regulation of protein phosphorylation(GO:0001933);biological_process:negative regulation of leukocyte migration(GO:0002686);molecular_function:DNA binding(GO:0003677);molecular_function:protein binding(GO:0005515);cellular_component:nucleolus(GO:0005730);cellular_component:early endosome(GO:0005769);cellular_component:cytosol(GO:0005829);biological_process:protein targ…
ENSMUSG00000060477	1.66044	6.88786	2.46526e-36	3.90477e-34	Irak2	biological_process:regulation of cytokine-mediated signaling pathway(GO:0001959);biological_process:toll-like receptor signaling pathway(GO:0002224);biological_process:MyD88-dependent toll-like receptor signaling pathway(GO:0002755);molecular_function:protein kinase activity(GO:0004672);molecular_function:protein serine/threonine kinase activity(GO:0004674);molecular_function:protein binding(GO:0…
ENSMUSG00000038151	2.57001	2.69741	2.59102e-36	4.07546e-34	Prdm1	biological_process:negative regulation of transcription from RNA polymerase II promoter(GO:0000122);molecular_function:RNA polymerase II core promoter proximal region sequence-specific DNA binding(GO:0000978);molecular_function:RNA polymerase II core promoter proximal region sequence-specific DNA binding transcription factor activity involved in negative regulation of transcription(GO:0001078);bi…
ENSMUSG00000027646	3.25827	2.76519	2.74451e-36	4.28712e-34	Src	cellular_component:podosome(GO:0002102);molecular_function:protein kinase activity(GO:0004672);molecular_function:protein tyrosine kinase activity(GO:0004713);molecular_function:non-membrane spanning protein tyrosine kinase activity(GO:0004715);molecular_function:protein kinase C binding(GO:0005080);molecular_function:receptor binding(GO:0005102);molecular_function:insulin receptor binding(GO:000…
ENSMUSG00000037887	2.03725	4.63554	4.54836e-36	7.05619e-34	Dusp8	biological_process:inactivation of MAPK activity(GO:0000188);molecular_function:protein tyrosine phosphatase activity(GO:0004725);cellular_component:nucleus(GO:0005634);cellular_component:cytoplasm(GO:0005737);biological_process:dephosphorylation(GO:0016311);molecular_function:phosphatase activity(GO:0016791);molecular_function:MAP kinase tyrosine/serine/threonine phosphatase activity(GO:0017017)…
ENSMUSG00000037253	1.49728	6.69286	4.77081e-36	7.35095e-34	Mex3c	biological_process:chondrocyte hypertrophy(GO:0003415);molecular_function:RNA binding(GO:0003723);cellular_component:nucleus(GO:0005634);cellular_component:cytoplasm(GO:0005737);molecular_function:transferase activity(GO:0016740);biological_process:regulation of fat cell differentiation(GO:0045598);molecular_function:metal ion binding(GO:0046872);biological_process:energy homeostasis(GO:0097009)
ENSMUSG00000020644	1.7451	8.74881	7.47168e-36	1.14347e-33	Id2	biological_process:negative regulation of transcription from RNA polymerase II promoter(GO:0000122);biological_process:metanephros development(GO:0001656);biological_process:natural killer cell differentiation(GO:0001779);biological_process:thigmotaxis(GO:0001966);biological_process:leukocyte differentiation(GO:0002521);biological_process:membranous septum morphogenesis(GO:0003149);biological_pro…
ENSMUSG00000021453	2.40103	4.00216	1.09633e-35	1.66657e-33	Gadd45g	biological_process:activation of MAPKKK activity(GO:0000185);biological_process:activation of MAPKK activity(GO:0000186);molecular_function:protein binding(GO:0005515);cellular_component:nucleus(GO:0005634);cellular_component:cytoplasm(GO:0005737);biological_process:negative regulation of protein kinase activity(GO:0006469);biological_process:apoptotic process(GO:0006915);biological_process:respo…
ENSMUSG00000042265	1.80071	6.28439	1.30678e-35	1.97323e-33	Trem1	biological_process:cytokine secretion involved in immune response(GO:0002374);cellular_component:integral component of membrane(GO:0016021);biological_process:cell migration(GO:0016477);biological_process:neutrophil chemotaxis(GO:0030593);biological_process:cytokine metabolic process(GO:0042107);biological_process:chemokine metabolic process(GO:0050755);biological_process:neutrophil mediated kill…
ENSMUSG00000029135	2.00062	5.76056	1.42877e-35	2.14315e-33	Fosl2	molecular_function:RNA polymerase II regulatory region sequence-specific DNA binding(GO:0000977);molecular_function:RNA polymerase II transcription regulatory region sequence-specific DNA binding transcription factor activity involved in positive regulation of transcription(GO:0001228);biological_process:keratinocyte development(GO:0003334);molecular_function:chromatin binding(GO:0003682);cellula…
ENSMUSG00000048897	-1.71051	5.66269	2.76337e-35	4.11779e-33	Zfp710	_
ENSMUSG00000053641	1.33184	6.33895	3.29486e-35	4.87768e-33	Dennd4a	cellular_component:cellular_component(GO:0005575);molecular_function:Rab guanyl-nucleotide exchange factor activity(GO:0017112);biological_process:positive regulation of GTPase activity(GO:0043547)
ENSMUSG00000010307	-1.52516	5.04598	4.67799e-35	6.88029e-33	Tmem86a	molecular_function:molecular_function(GO:0003674);cellular_component:cellular_component(GO:0005575);biological_process:biological_process(GO:0008150);cellular_component:integral component of membrane(GO:0016021)
ENSMUSG00000001627	2.31286	8.22781	8.35699e-35	1.2212e-32	Ifrd1	cellular_component:nucleus(GO:0005634);cellular_component:cytoplasm(GO:0005737);biological_process:striated muscle tissue development(GO:0014706);biological_process:negative regulation of axon extension(GO:0030517);biological_process:muscle cell differentiation(GO:0042692);biological_process:skeletal muscle tissue regeneration(GO:0043403);biological_process:positive regulation of transcription fr…
ENSMUSG00000033952	-1.77892	5.75812	9.17509e-35	1.33215e-32	Aspm	cellular_component:spindle pole(GO:0000922);biological_process:neuron migration(GO:0001764);biological_process:positive regulation of neuroblast proliferation(GO:0002052);molecular_function:calmodulin binding(GO:0005516);cellular_component:nucleus(GO:0005634);cellular_component:cytoplasm(GO:0005737);cellular_component:microtubule(GO:0005874);biological_process:spindle organization(GO:0007051);bio…
ENSMUSG00000014905	1.76667	7.91159	9.63008e-35	1.38931e-32	Dnajb9	molecular_function:protein binding(GO:0005515);cellular_component:nucleolus(GO:0005730);cellular_component:endoplasmic reticulum(GO:0005783);cellular_component:endoplasmic reticulum lumen(GO:0005788);biological_process:ER-associated ubiquitin-dependent protein catabolic process(GO:0030433);molecular_function:misfolded protein binding(GO:0051787);cellular_component:extracellular exosome(GO:0070062)
ENSMUSG00000029449	1.79058	5.10596	1.11526e-34	1.59878e-32	Rhof	molecular_function:GTPase activity(GO:0003924);molecular_function:GTP binding(GO:0005525);cellular_component:cytoplasm(GO:0005737);cellular_component:cytoskeleton(GO:0005856);cellular_component:plasma membrane(GO:0005886);biological_process:actin filament organization(GO:0007015);biological_process:small GTPase mediated signal transduction(GO:0007264);cellular_component:extracellular exosome(GO:0…
ENSMUSG00000020901	2.44563	7.82417	2.06997e-34	2.94874e-32	Pik3r5	cellular_component:nucleus(GO:0005634);cellular_component:cytoplasm(GO:0005737);cellular_component:microtubule organizing center(GO:0005815);cellular_component:cytosol(GO:0005829);cellular_component:plasma membrane(GO:0005886);cellular_component:phosphatidylinositol 3-kinase complex(GO:0005942);cellular_component:phosphatidylinositol 3-kinase complex, class IB(GO:0005944);biological_process:G-pro…
ENSMUSG00000050395	3.10704	3.19157	2.63549e-34	3.73087e-32	Tnfsf15	molecular_function:cytokine activity(GO:0005125);molecular_function:tumor necrosis factor receptor binding(GO:0005164);cellular_component:extracellular space(GO:0005615);cellular_component:intracellular(GO:0005622);cellular_component:plasma membrane(GO:0005886);biological_process:apoptotic process(GO:0006915);biological_process:activation of cysteine-type endopeptidase activity involved in apopto…
ENSMUSG00000104654	4.28608	1.21852	3.73945e-34	5.26078e-32	Gm43814	_
ENSMUSG00000004296	8.42273	2.46824	3.84446e-34	5.37513e-32	Il12b	biological_process:positive regulation of T cell mediated cytotoxicity(GO:0001916);biological_process:positive regulation of defense response to virus by host(GO:0002230);biological_process:natural killer cell activation involved in immune response(GO:0002323);biological_process:positive regulation of T-helper 1 type immune response(GO:0002827);biological_process:positive regulation of natural ki…
ENSMUSG00000017652	2.71775	6.04675	4.84557e-34	6.73326e-32	Cd40	biological_process:positive regulation of protein phosphorylation(GO:0001934);biological_process:immune response-regulating cell surface receptor signaling pathway(GO:0002768);molecular_function:antigen binding(GO:0003823);molecular_function:tumor necrosis factor-activated receptor activity(GO:0005031);molecular_function:protein binding(GO:0005515);cellular_component:cytoplasm(GO:0005737);cellula…
ENSMUSG00000000489	2.48683	9.3646	5.78266e-34	7.98641e-32	Pdgfb	biological_process:blood vessel development(GO:0001568);biological_process:embryonic placenta development(GO:0001892);biological_process:positive regulation of endothelial cell proliferation(GO:0001938);biological_process:monocyte chemotaxis(GO:0002548);biological_process:positive regulation of glomerular filtration(GO:0003104);molecular_function:platelet-derived growth factor receptor binding(GO…
ENSMUSG00000037572	-1.62933	5.08887	6.99475e-34	9.60189e-32	Wdhd1	cellular_component:chromosome, centromeric region(GO:0000775);molecular_function:DNA binding(GO:0003677);molecular_function:chromatin binding(GO:0003682);molecular_function:RNA binding(GO:0003723);molecular_function:protein binding(GO:0005515);cellular_component:nucleoplasm(GO:0005654);biological_process:RNA processing(GO:0006396);biological_process:regulation of chromosome organization(GO:003304…
ENSMUSG00000036432	1.52191	5.31706	9.15196e-34	1.24875e-31	Siah2	molecular_function:ubiquitin-protein transferase activity(GO:0004842);molecular_function:protein binding(GO:0005515);cellular_component:nucleoplasm(GO:0005654);cellular_component:early endosome(GO:0005769);cellular_component:cytosol(GO:0005829);biological_process:ubiquitin-dependent protein catabolic process(GO:0006511);biological_process:apoptotic process(GO:0006915);biological_process:cell cycl…
ENSMUSG00000031504	2.25067	5.91067	1.29081e-33	1.75071e-31	Rab20	molecular_function:GTPase activity(GO:0003924);molecular_function:GTP binding(GO:0005525);cellular_component:early endosome(GO:0005769);cellular_component:Golgi apparatus(GO:0005794);cellular_component:plasma membrane(GO:0005886);biological_process:protein transport(GO:0015031);biological_process:regulation of endocytosis(GO:0030100);cellular_component:endocytic vesicle(GO:0030139);cellular_compo…
ENSMUSG00000043415	1.92115	5.1637	2.58476e-33	3.4848e-31	Otud1	molecular_function:ubiquitin-specific protease activity(GO:0004843);cellular_component:cellular_component(GO:0005575);biological_process:protein K63-linked deubiquitination(GO:0070536)
ENSMUSG00000000555	2.05106	9.12979	2.65109e-33	3.55309e-31	Itga5	molecular_function:epidermal growth factor receptor binding(GO:0005154);molecular_function:integrin binding(GO:0005178);molecular_function:protein binding(GO:0005515);cellular_component:endoplasmic reticulum(GO:0005783);cellular_component:Golgi apparatus(GO:0005794);cellular_component:plasma membrane(GO:0005886);cellular_component:cell-cell junction(GO:0005911);cellular_component:focal adhesion(G…
ENSMUSG00000031015	1.44737	7.42976	3.10679e-33	4.13935e-31	Swap70	molecular_function:DNA binding(GO:0003677);molecular_function:protein binding(GO:0005515);molecular_function:ATP binding(GO:0005524);cellular_component:nucleus(GO:0005634);cellular_component:cytoplasm(GO:0005737);cellular_component:cytoskeleton(GO:0005856);cellular_component:plasma membrane(GO:0005886);biological_process:positive regulation of cytosolic calcium ion concentration(GO:0007204);biolo…
ENSMUSG00000029438	-2.09206	2.71755	3.23474e-33	4.28462e-31	Bcl7a	molecular_function:molecular_function(GO:0003674);cellular_component:cellular_component(GO:0005575);biological_process:biological_process(GO:0008150)
ENSMUSG00000048285	2.4954	5.73286	4.4424e-33	5.85002e-31	Frmd6	biological_process:apical constriction(GO:0003383);molecular_function:structural constituent of cytoskeleton(GO:0005200);molecular_function:protein binding(GO:0005515);cellular_component:cytoplasm(GO:0005737);cellular_component:cytoskeleton(GO:0005856);cellular_component:plasma membrane(GO:0005886);biological_process:actomyosin structure organization(GO:0031032);biological_process:regulation of a…
ENSMUSG00000020611	1.27121	8.50423	6.16858e-33	8.07621e-31	Gna13	biological_process:angiogenesis(GO:0001525);biological_process:patterning of blood vessels(GO:0001569);biological_process:in utero embryonic development(GO:0001701);molecular_function:GTPase activity(GO:0003924);molecular_function:signal transducer activity(GO:0004871);molecular_function:protein binding(GO:0005515);molecular_function:GTP binding(GO:0005525);cellular_component:nucleus(GO:0005634);…
ENSMUSG00000055116	1.62307	5.93042	1.2777e-32	1.66322e-30	Arntl	biological_process:protein import into nucleus, translocation(GO:0000060);molecular_function:transcription regulatory region sequence-specific DNA binding(GO:0000976);molecular_function:RNA polymerase II core promoter proximal region sequence-specific DNA binding transcription factor activity(GO:0000982);molecular_function:core promoter sequence-specific DNA binding(GO:0001046);molecular_function…
ENSMUSG00000027829	1.40665	5.23989	1.35349e-32	1.75181e-30	Ccnl1	cellular_component:cyclin-dependent protein kinase holoenzyme complex(GO:0000307);molecular_function:protein binding(GO:0005515);cellular_component:nucleus(GO:0005634);cellular_component:cytoplasm(GO:0005737);biological_process:transcription, DNA-templated(GO:0006351);biological_process:RNA processing(GO:0006396);cellular_component:transcription elongation factor complex(GO:0008023);molecular_fun…
ENSMUSG00000027399	11.1686	4.50622	1.37942e-32	1.77522e-30	Il1a	biological_process:fever generation(GO:0001660);biological_process:connective tissue replacement involved in inflammatory response wound healing(GO:0002248);molecular_function:cytokine activity(GO:0005125);molecular_function:interleukin-1 receptor binding(GO:0005149);molecular_function:copper ion binding(GO:0005507);cellular_component:extracellular space(GO:0005615);cellular_component:cytoplasm(G…
ENSMUSG00000035671	1.85077	6.04506	2.67119e-32	3.41822e-30	Zswim4	molecular_function:molecular_function(GO:0003674);cellular_component:cellular_component(GO:0005575);biological_process:biological_process(GO:0008150);molecular_function:zinc ion binding(GO:0008270)
ENSMUSG00000045005	1.70811	5.50514	3.71922e-32	4.7326e-30	Fzd5	cellular_component:Golgi membrane(GO:0000139);biological_process:embryonic axis specification(GO:0000578);biological_process:angiogenesis(GO:0001525);molecular_function:beta-amyloid binding(GO:0001540);biological_process:vasculature development(GO:0001944);biological_process:positive regulation of T cell cytokine production(GO:0002726);molecular_function:G-protein coupled receptor activity(GO:000…
ENSMUSG00000072082	-1.78467	5.92411	7.17345e-32	9.07701e-30	Ccnf	biological_process:re-entry into mitotic cell cycle(GO:0000320);biological_process:placenta development(GO:0001890);molecular_function:ubiquitin-protein transferase activity(GO:0004842);cellular_component:nucleus(GO:0005634);cellular_component:centrosome(GO:0005813);cellular_component:centriole(GO:0005814);biological_process:negative regulation of centrosome duplication(GO:0010826);biological_pro…
ENSMUSG00000055612	-1.42072	5.361	1.0294e-31	1.29533e-29	Cdca7	molecular_function:molecular_function(GO:0003674);cellular_component:nucleus(GO:0005634);cellular_component:nucleoplasm(GO:0005654);cellular_component:cytosol(GO:0005829);biological_process:transcription, DNA-templated(GO:0006351);biological_process:regulation of transcription, DNA-templated(GO:0006355);biological_process:apoptotic process(GO:0006915);biological_process:regulation of cell prolife…
ENSMUSG00000067714	-1.76714	3.70049	1.14315e-31	1.43051e-29	Lpar5	molecular_function:G-protein coupled receptor activity(GO:0004930);cellular_component:plasma membrane(GO:0005886);biological_process:G-protein coupled receptor signaling pathway(GO:0007186);cellular_component:integral component of membrane(GO:0016021);biological_process:positive regulation of CREB transcription factor activity(GO:0032793);biological_process:behavioral response to pain(GO:0048266)
ENSMUSG00000029863	-1.22709	6.04586	1.32381e-31	1.64749e-29	Casp2	biological_process:luteolysis(GO:0001554);biological_process:neural retina development(GO:0003407);molecular_function:cysteine-type endopeptidase activity(GO:0004197);molecular_function:protein binding(GO:0005515);cellular_component:nucleus(GO:0005634);cellular_component:cytoplasm(GO:0005737);cellular_component:mitochondrion(GO:0005739);biological_process:proteolysis(GO:0006508);biological_proces…
ENSMUSG00000085795	1.36483	7.1609	1.46869e-31	1.81781e-29	Zfp703	_
ENSMUSG00000096957	2.59339	2.82684	3.07174e-31	3.78125e-29	E230013L22Rik	_
ENSMUSG00000021250	2.35032	5.3758	3.18189e-31	3.89567e-29	Fos	molecular_function:RNA polymerase II core promoter proximal region sequence-specific DNA binding(GO:0000978);molecular_function:RNA polymerase II core promoter sequence-specific DNA binding(GO:0000979);molecular_function:RNA polymerase II core promoter proximal region sequence-specific DNA binding transcription factor activity involved in positive regulation of transcription(GO:0001077);molecular…
ENSMUSG00000041324	3.91196	1.27214	8.62515e-31	1.05032e-28	Inhba	biological_process:G1/S transition of mitotic cell cycle(GO:0000082);biological_process:ovarian follicle development(GO:0001541);biological_process:mesoderm formation(GO:0001707);biological_process:hair follicle development(GO:0001942);biological_process:hematopoietic progenitor cell differentiation(GO:0002244);molecular_function:receptor binding(GO:0005102);molecular_function:cytokine activity(G…
ENSMUSG00000035042	5.48755	4.35756	1.95847e-30	2.37215e-28	Ccl5	biological_process:MAPK cascade(GO:0000165);biological_process:positive regulation of defense response to virus by host(GO:0002230);molecular_function:phosphatidylinositol phospholipase C activity(GO:0004435);molecular_function:protein kinase activity(GO:0004672);cellular_component:extracellular space(GO:0005615);cellular_component:cytoplasm(GO:0005737);biological_process:calcium ion transport(GO…
ENSMUSG00000024750	1.28135	7.86097	1.97596e-30	2.38061e-28	Zfand5	biological_process:in utero embryonic development(GO:0001701);biological_process:vasculature development(GO:0001944);biological_process:respiratory system process(GO:0003016);molecular_function:DNA binding(GO:0003677);cellular_component:cytoplasm(GO:0005737);molecular_function:zinc ion binding(GO:0008270);biological_process:fibroblast migration(GO:0010761);biological_process:platelet-derived grow…
ENSMUSG00000037580	1.60288	5.56477	5.03966e-30	6.0396e-28	Gch1	molecular_function:GTPase activity(GO:0003924);molecular_function:GTP cyclohydrolase I activity(GO:0003934);molecular_function:calcium ion binding(GO:0005509);molecular_function:GTP binding(GO:0005525);cellular_component:nucleus(GO:0005634);cellular_component:nucleoplasm(GO:0005654);cellular_component:cytoplasm(GO:0005737);cellular_component:cytosol(GO:0005829);biological_process:tetrahydrobiopte…
ENSMUSG00000046079	1.23339	6.89654	5.54158e-30	6.60615e-28	Lrrc8d	molecular_function:volume-sensitive anion channel activity(GO:0005225);cellular_component:cytoplasm(GO:0005737);cellular_component:endoplasmic reticulum membrane(GO:0005789);cellular_component:plasma membrane(GO:0005886);cellular_component:integral component of plasma membrane(GO:0005887);biological_process:signal transduction(GO:0007165);cellular_component:membrane(GO:0016020);cellular_component…
ENSMUSG00000036206	2.01163	5.3264	5.60541e-30	6.64725e-28	Sh3bp4	molecular_function:GDP-dissociation inhibitor activity(GO:0005092);cellular_component:nucleus(GO:0005634);cellular_component:cytoplasm(GO:0005737);cellular_component:coated pit(GO:0005905);biological_process:endocytosis(GO:0006897);biological_process:negative regulation of cell proliferation(GO:0008285);biological_process:positive regulation of autophagy(GO:0010508);molecular_function:Ras GTPase …
ENSMUSG00000047003	-1.43161	4.8585	6.13497e-30	7.23735e-28	Zfp41	molecular_function:DNA binding(GO:0003677);cellular_component:nucleus(GO:0005634);biological_process:transcription, DNA-templated(GO:0006351);biological_process:regulation of transcription, DNA-templated(GO:0006355);biological_process:multicellular organismal development(GO:0007275);biological_process:spermatogenesis(GO:0007283);biological_process:biological_process(GO:0008150);biological_process…
ENSMUSG00000064289	1.20167	7.61171	6.78433e-30	7.96192e-28	Tank	molecular_function:ubiquitin-specific protease activity(GO:0004843);molecular_function:protein binding(GO:0005515);cellular_component:cytosol(GO:0005829);biological_process:proteolysis(GO:0006508);biological_process:cellular response to DNA damage stimulus(GO:0006974);biological_process:I-kappaB kinase/NF-kappaB signaling(GO:0007249);molecular_function:ubiquitin protein ligase binding(GO:0031625)…
ENSMUSG00000037295	-1.19498	6.44602	7.33542e-30	8.56429e-28	Ldlrap1	molecular_function:beta-amyloid binding(GO:0001540);molecular_function:phosphotyrosine binding(GO:0001784);molecular_function:receptor binding(GO:0005102);molecular_function:protein binding(GO:0005515);molecular_function:phosphatidylinositol-4,5-bisphosphate binding(GO:0005546);cellular_component:cytoplasm(GO:0005737);cellular_component:early endosome(GO:0005769);cellular_component:cytosol(GO:000…
ENSMUSG00000015776	-1.36209	6.34028	8.08895e-30	9.39563e-28	Med22	molecular_function:RNA polymerase II transcription cofactor activity(GO:0001104);cellular_component:nucleoplasm(GO:0005654);biological_process:transcription, DNA-templated(GO:0006351);biological_process:regulation of transcription from RNA polymerase II promoter(GO:0006357);cellular_component:mediator complex(GO:0016592)
ENSMUSG00000019487	1.42847	5.31517	9.68894e-30	1.11967e-27	Trip10	cellular_component:phagocytic cup(GO:0001891);molecular_function:protein binding(GO:0005515);cellular_component:nucleoplasm(GO:0005654);cellular_component:lysosome(GO:0005764);cellular_component:Golgi apparatus(GO:0005794);cellular_component:microtubule(GO:0005874);cellular_component:cell cortex(GO:0005938);biological_process:endocytosis(GO:0006897);molecular_function:lipid binding(GO:0008289);bi…
ENSMUSG00000069662	1.38837	8.08507	9.76354e-30	1.12256e-27	Marcks	molecular_function:protein kinase C binding(GO:0005080);molecular_function:calmodulin binding(GO:0005516);cellular_component:cytoplasm(GO:0005737);cellular_component:centrosome(GO:0005813);cellular_component:focal adhesion(GO:0005925);cellular_component:cell cortex(GO:0005938);cellular_component:membrane(GO:0016020);cellular_component:actin filament bundle(GO:0032432);cellular_component:germinal …
ENSMUSG00000027660	1.5085	9.14948	1.26994e-29	1.45273e-27	Skil	biological_process:negative regulation of transcription from RNA polymerase II promoter(GO:0000122);molecular_function:RNA polymerase II core promoter proximal region sequence-specific DNA binding(GO:0000978);molecular_function:RNA polymerase II core promoter proximal region sequence-specific DNA binding transcription factor activity involved in negative regulation of transcription(GO:0001078);ce…
ENSMUSG00000040363	1.34274	6.26304	1.32123e-29	1.50381e-27	Bcor	biological_process:negative regulation of transcription from RNA polymerase II promoter(GO:0000122);biological_process:negative regulation of histone H3-K36 methylation(GO:0000415);molecular_function:RNA polymerase II regulatory region sequence-specific DNA binding(GO:0000977);molecular_function:transcription corepressor activity(GO:0003714);molecular_function:ubiquitin-protein transferase activi…
ENSMUSG00000046179	-1.39427	5.72741	1.55148e-29	1.75705e-27	E2f8	biological_process:negative regulation of transcription from RNA polymerase II promoter(GO:0000122);molecular_function:RNA polymerase II core promoter proximal region sequence-specific DNA binding(GO:0000978);molecular_function:core promoter binding(GO:0001047);molecular_function:RNA polymerase II core promoter proximal region sequence-specific DNA binding transcription factor activity involved i…
ENSMUSG00000013707	-1.34705	5.42012	1.60366e-29	1.80711e-27	Tnfaip8l2	molecular_function:protein binding(GO:0005515);cellular_component:cytoplasm(GO:0005737);biological_process:innate immune response(GO:0045087);biological_process:negative regulation of inflammatory response(GO:0050728);biological_process:negative regulation of T cell activation(GO:0050868)
ENSMUSG00000026235	3.10824	2.05089	2.28692e-29	2.56429e-27	Epha4	molecular_function:protein kinase activity(GO:0004672);molecular_function:GPI-linked ephrin receptor activity(GO:0005004);molecular_function:transmembrane-ephrin receptor activity(GO:0005005);molecular_function:protein binding(GO:0005515);molecular_function:ATP binding(GO:0005524);cellular_component:cytoplasm(GO:0005737);cellular_component:mitochondrial outer membrane(GO:0005741);cellular_compone…
ENSMUSG00000040026	6.23624	2.21506	3.31943e-29	3.7037e-27	Saa3	cellular_component:extracellular space(GO:0005615);cellular_component:intracellular(GO:0005622);biological_process:acute-phase response(GO:0006953);biological_process:I-kappaB phosphorylation(GO:0007252);cellular_component:high-density lipoprotein particle(GO:0034364);biological_process:response to stilbenoid(GO:0035634);molecular_function:Toll-like receptor 4 binding(GO:0035662);molecular_functi…
ENSMUSG00000055202	5.29569	2.39173	3.45909e-29	3.84061e-27	Zfp811	molecular_function:molecular_function(GO:0003674);molecular_function:nucleic acid binding(GO:0003676);cellular_component:cellular_component(GO:0005575);cellular_component:intracellular(GO:0005622);biological_process:regulation of transcription, DNA-templated(GO:0006355);biological_process:biological_process(GO:0008150);molecular_function:metal ion binding(GO:0046872)
ENSMUSG00000030269	1.34482	7.17681	4.07909e-29	4.50689e-27	Mtmr14	cellular_component:ruffle(GO:0001726);molecular_function:phosphatidylinositol-3-phosphatase activity(GO:0004438);molecular_function:protein tyrosine phosphatase activity(GO:0004725);biological_process:peptidyl-tyrosine dephosphorylation(GO:0035335);cellular_component:perinuclear region of cytoplasm(GO:0048471)
ENSMUSG00000044162	2.5664	7.60159	1.48888e-28	1.63704e-26	Tnip3	biological_process:MyD88-independent toll-like receptor signaling pathway(GO:0002756);molecular_function:polyubiquitin binding(GO:0031593);biological_process:toll-like receptor 4 signaling pathway(GO:0034142);biological_process:negative regulation of I-kappaB kinase/NF-kappaB signaling(GO:0043124);biological_process:cellular response to lipopolysaccharide(GO:0071222)
ENSMUSG00000028163	1.87681	8.68319	1.71787e-28	1.87969e-26	Nfkb1	biological_process:negative regulation of transcription from RNA polymerase II promoter(GO:0000122);molecular_function:regulatory region DNA binding(GO:0000975);molecular_function:transcription regulatory region sequence-specific DNA binding(GO:0000976);molecular_function:RNA polymerase II regulatory region sequence-specific DNA binding(GO:0000977);molecular_function:RNA polymerase II distal enha…
ENSMUSG00000026358	2.2789	5.49749	2.12536e-28	2.31439e-26	Rgs1	molecular_function:G-protein alpha-subunit binding(GO:0001965);molecular_function:GTPase activator activity(GO:0005096);cellular_component:cytoplasm(GO:0005737);cellular_component:cytosol(GO:0005829);cellular_component:plasma membrane(GO:0005886);biological_process:signal transduction(GO:0007165);biological_process:G-protein coupled receptor signaling pathway(GO:0007186);biological_process:regula…
ENSMUSG00000047123	1.31971	5.20536	2.71355e-28	2.94076e-26	Ticam1	biological_process:macrophage activation involved in immune response(GO:0002281);biological_process:MyD88-independent toll-like receptor signaling pathway(GO:0002756);molecular_function:signal transducer activity(GO:0004871);molecular_function:protein binding(GO:0005515);cellular_component:autophagosome(GO:0005776);biological_process:inflammatory response(GO:0006954);biological_process:positive r…
ENSMUSG00000089791	2.59014	3.68934	3.28151e-28	3.53934e-26	Gm3555	_
ENSMUSG00000004267	2.78287	3.93462	4.62509e-28	4.96485e-26	Eno2	cellular_component:phosphopyruvate hydratase complex(GO:0000015);molecular_function:magnesium ion binding(GO:0000287);cellular_component:photoreceptor inner segment(GO:0001917);molecular_function:phosphopyruvate hydratase activity(GO:0004634);cellular_component:extracellular space(GO:0005615);cellular_component:intracellular(GO:0005622);cellular_component:cytoplasm(GO:0005737);cellular_component:…
ENSMUSG00000021895	1.89865	5.81703	4.91842e-28	5.25482e-26	Arhgef3	molecular_function:Rho guanyl-nucleotide exchange factor activity(GO:0005089);cellular_component:intracellular(GO:0005622);cellular_component:cytoplasm(GO:0005737);biological_process:regulation of Rho protein signal transduction(GO:0035023);biological_process:intracellular signal transduction(GO:0035556);biological_process:positive regulation of GTPase activity(GO:0043547)
ENSMUSG00000045382	-2.07106	6.60593	5.14219e-28	5.4681e-26	Cxcr4	biological_process:patterning of blood vessels(GO:0001569);biological_process:ameboidal-type cell migration(GO:0001667);biological_process:neuron migration(GO:0001764);biological_process:positive regulation of protein phosphorylation(GO:0001934);biological_process:ventricular septum development(GO:0003281);molecular_function:actin binding(GO:0003779);molecular_function:chemokine receptor activity…
ENSMUSG00000051212	-1.81538	3.49242	5.20152e-28	5.50535e-26	Gpr183	biological_process:adaptive immune response(GO:0002250);biological_process:mature B cell differentiation involved in immune response(GO:0002313);biological_process:dendritic cell chemotaxis(GO:0002407);molecular_function:G-protein coupled receptor activity(GO:0004930);cellular_component:plasma membrane(GO:0005886);biological_process:humoral immune response(GO:0006959);biological_process:G-protein…
ENSMUSG00000040423	1.27377	6.74512	6.70096e-28	7.05939e-26	Rc3h1	biological_process:nuclear-transcribed mRNA catabolic process, deadenylation-dependent decay(GO:0000288);cellular_component:cytoplasmic mRNA processing body(GO:0000932);biological_process:nuclear-transcribed mRNA catabolic process(GO:0000956);biological_process:B cell homeostasis(GO:0001782);biological_process:regulation of germinal center formation(GO:0002634);biological_process:negative regulat…
ENSMUSG00000017144	3.45289	4.32143	7.53335e-28	7.89955e-26	Rnd3	cellular_component:Golgi membrane(GO:0000139);molecular_function:GTPase activity(GO:0003924);molecular_function:protein binding(GO:0005515);molecular_function:GTP binding(GO:0005525);cellular_component:focal adhesion(GO:0005925);biological_process:small GTPase mediated signal transduction(GO:0007264);cellular_component:extracellular exosome(GO:0070062)
ENSMUSG00000031762	1.76814	8.80103	1.72761e-27	1.80324e-25	Mt2	cellular_component:nucleus(GO:0005634);cellular_component:cytoplasm(GO:0005737);cellular_component:cytosol(GO:0005829);biological_process:cellular zinc ion homeostasis(GO:0006882);biological_process:nitric oxide mediated signal transduction(GO:0007263);molecular_function:drug binding(GO:0008144);molecular_function:zinc ion binding(GO:0008270);biological_process:response to metal ion(GO:0010038);b…
ENSMUSG00000039735	1.44083	6.8604	2.62498e-27	2.72733e-25	Fnbp1l	cellular_component:cytoplasm(GO:0005737);cellular_component:cytoskeleton(GO:0005856);cellular_component:plasma membrane(GO:0005886);cellular_component:cell cortex(GO:0005938);biological_process:endocytosis(GO:0006897);biological_process:autophagy(GO:0006914);molecular_function:lipid binding(GO:0008289);cellular_component:cytoplasmic vesicle(GO:0031410);biological_process:cilium morphogenesis(GO:0…
ENSMUSG00000025746	6.80389	2.21148	3.41311e-27	3.53e-25	Il6	biological_process:neutrophil apoptotic process(GO:0001781);biological_process:response to yeast(GO:0001878);biological_process:myeloid cell homeostasis(GO:0002262);biological_process:hepatic immune response(GO:0002384);biological_process:positive regulation of acute inflammatory response(GO:0002675);molecular_function:cytokine activity(GO:0005125);molecular_function:interleukin-6 receptor bindin…
ENSMUSG00000078429	-1.1515	5.50792	3.76432e-27	3.87554e-25	Ctdsp2	biological_process:negative regulation of protein phosphorylation(GO:0001933);molecular_function:phosphoprotein phosphatase activity(GO:0004721);cellular_component:cellular_component(GO:0005575);cellular_component:nucleus(GO:0005634);biological_process:protein dephosphorylation(GO:0006470);molecular_function:CTD phosphatase activity(GO:0008420);molecular_function:metal ion binding(GO:0046872);bio…
ENSMUSG00000008348	1.65465	4.59924	4.54746e-27	4.66063e-25	Ubc	molecular_function:protease binding(GO:0002020);molecular_function:RNA binding(GO:0003723);molecular_function:protein binding(GO:0005515);cellular_component:extracellular space(GO:0005615);cellular_component:nucleus(GO:0005634);cellular_component:nucleoplasm(GO:0005654);cellular_component:cytosol(GO:0005829);biological_process:Notch signaling pathway(GO:0007219);biological_process:circadian rhyth…
ENSMUSG00000033446	-1.73073	4.63731	4.92252e-27	5.0223e-25	Lpar6	cellular_component:plasma membrane(GO:0005886);cellular_component:integral component of plasma membrane(GO:0005887);biological_process:positive regulation of Rho protein signal transduction(GO:0035025);cellular_component:intracellular membrane-bounded organelle(GO:0043231);biological_process:positive regulation of cytosolic calcium ion concentration involved in phospholipase C-activating G-protei…
ENSMUSG00000036181	2.05139	8.89213	6.37142e-27	6.47142e-25	Hist1h1c	biological_process:negative regulation of transcription from RNA polymerase II promoter(GO:0000122);cellular_component:nucleosome(GO:0000786);molecular_function:DNA binding(GO:0003677);molecular_function:RNA binding(GO:0003723);molecular_function:protein binding(GO:0005515);cellular_component:nucleus(GO:0005634);cellular_component:nuclear euchromatin(GO:0005719);biological_process:nucleosome asse…
ENSMUSG00000015839	1.09011	8.54352	1.20016e-26	1.21356e-24	Nfe2l2	cellular_component:chromatin(GO:0000785);molecular_function:RNA polymerase II distal enhancer sequence-specific DNA binding(GO:0000980);molecular_function:RNA polymerase II activating transcription factor binding(GO:0001102);molecular_function:RNA polymerase II distal enhancer sequence-specific DNA binding transcription factor activity involved in positive regulation of transcription(GO:0001205);…
ENSMUSG00000055994	2.24114	3.93956	1.40184e-26	1.41118e-24	Nod2	biological_process:innate immune response in mucosa(GO:0002227);biological_process:activation of immune response(GO:0002253);biological_process:cytokine production involved in immune response(GO:0002367);biological_process:cytokine secretion involved in immune response(GO:0002374);biological_process:immunoglobulin production involved in immunoglobulin mediated immune response(GO:0002381);biologic…
ENSMUSG00000023868	1.49917	5.00427	1.962e-26	1.96634e-24	Pde10a	molecular_function:3',5'-cyclic-nucleotide phosphodiesterase activity(GO:0004114);molecular_function:cGMP-stimulated cyclic-nucleotide phosphodiesterase activity(GO:0004118);cellular_component:cytoplasm(GO:0005737);biological_process:cAMP catabolic process(GO:0006198);biological_process:signal transduction(GO:0007165);molecular_function:drug binding(GO:0008144);biological_process:regulation of pr…
ENSMUSG00000036718	1.24719	5.00416	2.21761e-26	2.21272e-24	Micall2	cellular_component:stress fiber(GO:0001725);molecular_function:protein binding(GO:0005515);cellular_component:cytosol(GO:0005829);cellular_component:plasma membrane(GO:0005886);cellular_component:cell-cell junction(GO:0005911);cellular_component:bicellular tight junction(GO:0005923);molecular_function:Rab GTPase binding(GO:0017137);biological_process:actin filament polymerization(GO:0030041);mole…
ENSMUSG00000025283	1.44175	5.62742	3.01557e-26	2.99573e-24	Sat1	biological_process:angiogenesis(GO:0001525);molecular_function:diamine N-acetyltransferase activity(GO:0004145);cellular_component:intracellular(GO:0005622);cellular_component:cytosol(GO:0005829);biological_process:putrescine catabolic process(GO:0009447);molecular_function:spermidine binding(GO:0019809);biological_process:spermidine acetylation(GO:0032918);biological_process:regulation of cell p…
ENSMUSG00000001227	-1.25076	5.52761	3.87074e-26	3.82848e-24	Sema6b	cellular_component:integral component of plasma membrane(GO:0005887);biological_process:nervous system development(GO:0007399);biological_process:cell differentiation(GO:0030154);molecular_function:semaphorin receptor binding(GO:0030215)
ENSMUSG00000051413	1.36601	7.49748	4.13491e-26	4.07199e-24	Plagl2	molecular_function:sequence-specific DNA binding RNA polymerase II transcription factor activity(GO:0000981);molecular_function:RNA polymerase II core promoter proximal region sequence-specific DNA binding transcription factor activity involved in positive regulation of transcription(GO:0001077);cellular_component:nucleus(GO:0005634);biological_process:transcription from RNA polymerase II promote…
ENSMUSG00000048621	3.25699	4.30536	4.57332e-26	4.48423e-24	Gm6377	molecular_function:molecular_function(GO:0003674);cellular_component:cellular_component(GO:0005575);biological_process:biological_process(GO:0008150)
ENSMUSG00000028271	1.09607	7.03907	7.08814e-26	6.9201e-24	Gtf2b	molecular_function:core promoter binding(GO:0001047);molecular_function:DNA binding(GO:0003677);cellular_component:nucleus(GO:0005634);cellular_component:transcription factor TFIID complex(GO:0005669);biological_process:regulation of transcription, DNA-templated(GO:0006355);molecular_function:transcription factor binding(GO:0008134);cellular_component:nuclear body(GO:0016604);molecular_function:T…
ENSMUSG00000049625	-1.41443	4.21702	1.12255e-25	1.09123e-23	Tifab	molecular_function:molecular_function(GO:0003674);cellular_component:cellular_component(GO:0005575);cellular_component:intracellular(GO:0005622);biological_process:I-kappaB kinase/NF-kappaB signaling(GO:0007249);biological_process:thorax and anterior abdomen determination(GO:0007356);biological_process:trigeminal nerve development(GO:0021559);biological_process:vestibulocochlear nerve formation(G…
ENSMUSG00000026872	1.50929	8.03928	1.38264e-25	1.33832e-23	Zeb2	biological_process:negative regulation of transcription from RNA polymerase II promoter(GO:0000122);molecular_function:RNA polymerase II distal enhancer sequence-specific DNA binding transcription factor activity involved in positive regulation of transcription(GO:0001205);molecular_function:RNA polymerase II transcription regulatory region sequence-specific DNA binding transcription factor activ…
ENSMUSG00000003541	3.05866	6.89763	1.46297e-25	1.41006e-23	Ier3	biological_process:response to protozoan(GO:0001562);biological_process:negative regulation of systemic arterial blood pressure(GO:0003085);cellular_component:nucleus(GO:0005634);cellular_component:mitochondrion(GO:0005739);biological_process:regulation of DNA repair(GO:0006282);biological_process:mitotic G2 DNA damage checkpoint(GO:0007095);biological_process:intrinsic apoptotic signaling pathwa…
ENSMUSG00000053560	2.44112	6.83919	1.91673e-25	1.83957e-23	Ier2	molecular_function:RNA polymerase II regulatory region sequence-specific DNA binding(GO:0000977);molecular_function:RNA polymerase II transcription regulatory region sequence-specific DNA binding transcription factor activity involved in positive regulation of transcription(GO:0001228);molecular_function:DNA binding(GO:0003677);cellular_component:nucleus(GO:0005634);cellular_component:nucleoplasm…
ENSMUSG00000001248	1.50734	5.76731	1.96364e-25	1.87664e-23	Gramd1a	molecular_function:molecular_function(GO:0003674);cellular_component:cellular_component(GO:0005575);biological_process:biological_process(GO:0008150);cellular_component:integral component of membrane(GO:0016021)
ENSMUSG00000038508	3.19785	2.10382	2.49416e-25	2.37364e-23	Gdf15	molecular_function:cytokine activity(GO:0005125);molecular_function:transforming growth factor beta receptor binding(GO:0005160);cellular_component:extracellular space(GO:0005615);cellular_component:nucleus(GO:0005634);cellular_component:cytoplasm(GO:0005737);molecular_function:growth factor activity(GO:0008083);biological_process:positive regulation of pathway-restricted SMAD protein phosphoryla…
ENSMUSG00000037126	1.51078	5.28841	4.30628e-25	4.08106e-23	Psd	molecular_function:ARF guanyl-nucleotide exchange factor activity(GO:0005086);molecular_function:protein binding(GO:0005515);molecular_function:phospholipid binding(GO:0005543);cellular_component:postsynaptic density(GO:0014069);biological_process:neuron projection development(GO:0031175);biological_process:regulation of ARF protein signal transduction(GO:0032012);cellular_component:cleavage furr…
ENSMUSG00000031765	1.34959	9.63914	4.56144e-25	4.30486e-23	Mt1	molecular_function:copper ion binding(GO:0005507);cellular_component:nucleus(GO:0005634);cellular_component:cytoplasm(GO:0005737);cellular_component:lysosome(GO:0005764);cellular_component:cytosol(GO:0005829);biological_process:cellular metal ion homeostasis(GO:0006875);biological_process:cellular zinc ion homeostasis(GO:0006882);biological_process:nitric oxide mediated signal transduction(GO:000…
ENSMUSG00000082718	2.44812	1.68215	6.7092e-25	6.30554e-23	Gm14928	_
ENSMUSG00000048216	2.29538	1.99735	8.9331e-25	8.36094e-23	Gpr85	molecular_function:G-protein coupled receptor activity(GO:0004930);molecular_function:receptor signaling protein activity(GO:0005057);cellular_component:endoplasmic reticulum(GO:0005783);cellular_component:plasma membrane(GO:0005886);cellular_component:integral component of plasma membrane(GO:0005887);biological_process:G-protein coupled receptor signaling pathway(GO:0007186)
ENSMUSG00000002983	1.3097	6.28151	9.55721e-25	8.90827e-23	Relb	biological_process:negative regulation of transcription from RNA polymerase II promoter(GO:0000122);molecular_function:core promoter binding(GO:0001047);molecular_function:DNA binding(GO:0003677);molecular_function:chromatin binding(GO:0003682);molecular_function:sequence-specific DNA binding transcription factor activity(GO:0003700);molecular_function:protein binding(GO:0005515);cellular_compone…
ENSMUSG00000000078	1.79565	9.03262	1.25968e-24	1.16933e-22	Klf6	molecular_function:RNA polymerase II core promoter proximal region sequence-specific DNA binding(GO:0000978);molecular_function:RNA polymerase II core promoter proximal region sequence-specific DNA binding transcription factor activity involved in positive regulation of transcription(GO:0001077);cellular_component:fibrillar center(GO:0001650);molecular_function:DNA binding(GO:0003677);cellular_co…
ENSMUSG00000028179	1.66849	5.70033	2.13152e-24	1.97057e-22	Cth	biological_process:selenium compound metabolic process(GO:0001887);molecular_function:cystathionine gamma-synthase activity(GO:0003962);molecular_function:cystathionine gamma-lyase activity(GO:0004123);molecular_function:protein binding(GO:0005515);molecular_function:calmodulin binding(GO:0005516);cellular_component:cytoplasm(GO:0005737);cellular_component:cytosol(GO:0005829);biological_process:p…
ENSMUSG00000038485	1.09133	5.74738	2.90227e-24	2.67221e-22	Socs7	molecular_function:protein kinase inhibitor activity(GO:0004860);molecular_function:protein binding(GO:0005515);cellular_component:nucleus(GO:0005634);cellular_component:cytoplasm(GO:0005737);cellular_component:cytosol(GO:0005829);cellular_component:plasma membrane(GO:0005886);biological_process:negative regulation of protein kinase activity(GO:0006469);biological_process:insulin receptor signali…
ENSMUSG00000026923	1.57883	4.83779	3.36991e-24	3.09022e-22	Notch1	biological_process:negative regulation of transcription from RNA polymerase II promoter(GO:0000122);cellular_component:Golgi membrane(GO:0000139);molecular_function:core promoter binding(GO:0001047);molecular_function:RNA polymerase II transcription factor binding transcription factor activity involved in positive regulation of transcription(GO:0001190);cellular_component:acrosomal vesicle(GO:000…
ENSMUSG00000055053	-1.31197	6.93034	3.55324e-24	3.2452e-22	Nfic	biological_process:negative regulation of transcription from RNA polymerase II promoter(GO:0000122);molecular_function:RNA polymerase II core promoter proximal region sequence-specific DNA binding(GO:0000978);molecular_function:sequence-specific DNA binding RNA polymerase II transcription factor activity(GO:0000981);molecular_function:RNA polymerase II core promoter proximal region sequence-speci…
ENSMUSG00000047562	1.72242	2.73656	3.66778e-24	3.33635e-22	Mmp10	molecular_function:metalloendopeptidase activity(GO:0004222);cellular_component:proteinaceous extracellular matrix(GO:0005578);biological_process:proteolysis(GO:0006508);molecular_function:zinc ion binding(GO:0008270);biological_process:regulation of cell migration(GO:0030334);biological_process:collagen catabolic process(GO:0030574)
ENSMUSG00000049516	1.06783	7.27373	4.39643e-24	3.98317e-22	Spty2d1	molecular_function:RNA polymerase I core binding(GO:0001042);molecular_function:DNA binding(GO:0003677);cellular_component:cellular_component(GO:0005575);cellular_component:nucleolus(GO:0005730);biological_process:nucleosome assembly(GO:0006334);biological_process:transcription, DNA-templated(GO:0006351);biological_process:regulation of transcription, DNA-templated(GO:0006355);biological_process:…
ENSMUSG00000049672	-1.61156	4.1419	4.87265e-24	4.39703e-22	Zbtb14	biological_process:negative regulation of transcription from RNA polymerase II promoter(GO:0000122);molecular_function:RNA polymerase II core promoter proximal region sequence-specific DNA binding(GO:0000978);molecular_function:RNA polymerase II core promoter proximal region sequence-specific DNA binding transcription factor activity involved in negative regulation of transcription(GO:0001078);bi…
ENSMUSG00000028634	2.69989	6.5477	6.14961e-24	5.52733e-22	Hivep3	molecular_function:DNA binding(GO:0003677);molecular_function:sequence-specific DNA binding transcription factor activity(GO:0003700);cellular_component:nucleus(GO:0005634);cellular_component:cytoplasm(GO:0005737);biological_process:transcription from RNA polymerase II promoter(GO:0006366);biological_process:signal transduction(GO:0007165);biological_process:skeletal muscle cell differentiation(G…
ENSMUSG00000000628	1.40434	5.37117	6.68057e-24	5.98083e-22	Hk2	biological_process:cellular glucose homeostasis(GO:0001678);biological_process:response to ischemia(GO:0002931);molecular_function:glucokinase activity(GO:0004340);molecular_function:hexokinase activity(GO:0004396);molecular_function:ATP binding(GO:0005524);molecular_function:glucose binding(GO:0005536);cellular_component:mitochondrion(GO:0005739);cellular_component:mitochondrial outer membrane(G…
ENSMUSG00000029380	7.87937	-0.194553	8.56956e-24	7.64175e-22	Cxcl1	biological_process:response to molecule of bacterial origin(GO:0002237);cellular_component:extracellular space(GO:0005615);biological_process:inflammatory response(GO:0006954);biological_process:immune response(GO:0006955);biological_process:G-protein coupled receptor signaling pathway(GO:0007186);molecular_function:chemokine activity(GO:0008009);molecular_function:growth factor activity(GO:00080…
ENSMUSG00000062825	1.10066	10.6708	9.30924e-24	8.26879e-22	Actg1	biological_process:retina homeostasis(GO:0001895);molecular_function:structural constituent of cytoskeleton(GO:0005200);molecular_function:protein binding(GO:0005515);molecular_function:ATP binding(GO:0005524);cellular_component:extracellular space(GO:0005615);cellular_component:nucleus(GO:0005634);cellular_component:cytosol(GO:0005829);cellular_component:plasma membrane(GO:0005886);cellular_comp…
ENSMUSG00000059195	1.16372	6.78292	1.03019e-23	9.11474e-22	Gm12715	_
ENSMUSG00000038518	1.32066	4.88117	1.19414e-23	1.05242e-21	Jarid2	biological_process:negative regulation of transcription from RNA polymerase II promoter(GO:0000122);molecular_function:RNA polymerase II regulatory region sequence-specific DNA binding(GO:0000977);molecular_function:RNA polymerase II transcription regulatory region sequence-specific DNA binding transcription factor activity involved in negative regulation of transcription(GO:0001227);biological_p…
ENSMUSG00000024789	1.87172	6.82056	1.20176e-23	1.05503e-21	Jak2	biological_process:activation of MAPKK activity(GO:0000186);biological_process:adaptive immune response(GO:0002250);molecular_function:protein kinase activity(GO:0004672);molecular_function:protein tyrosine kinase activity(GO:0004713);molecular_function:non-membrane spanning protein tyrosine kinase activity(GO:0004715);molecular_function:receptor binding(GO:0005102);molecular_function:growth horm…
ENSMUSG00000030315	-1.29647	5.75902	1.5007e-23	1.31239e-21	Vgll4	molecular_function:protein binding(GO:0005515);cellular_component:nucleus(GO:0005634);biological_process:transcription, DNA-templated(GO:0006351);biological_process:regulation of transcription, DNA-templated(GO:0006355);biological_process:biological_process(GO:0008150)
ENSMUSG00000029313	1.05503	7.16134	1.67951e-23	1.46311e-21	Aff1	molecular_function:sequence-specific DNA binding transcription factor activity(GO:0003700);cellular_component:nucleus(GO:0005634);biological_process:transcription, DNA-templated(GO:0006351);cellular_component:transcription elongation factor complex(GO:0008023);biological_process:positive regulation of transcription, DNA-templated(GO:0045893)
ENSMUSG00000028680	1.69411	5.1967	1.80699e-23	1.56813e-21	Plk3	biological_process:G1/S transition of mitotic cell cycle(GO:0000082);biological_process:negative regulation of transcription from RNA polymerase II promoter(GO:0000122);biological_process:response to reactive oxygen species(GO:0000302);cellular_component:chromatin(GO:0000785);molecular_function:p53 binding(GO:0002039);molecular_function:protein serine/threonine kinase activity(GO:0004674);molecul…
ENSMUSG00000001768	-1.3649	6.39637	1.99696e-23	1.72638e-21	Rin2	molecular_function:molecular_function(GO:0003674);molecular_function:GTPase activator activity(GO:0005096);cellular_component:cellular_component(GO:0005575);cellular_component:cytoplasm(GO:0005737);biological_process:endocytosis(GO:0006897);biological_process:signal transduction(GO:0007165);biological_process:biological_process(GO:0008150);biological_process:positive regulation of GTPase activity…
ENSMUSG00000030203	1.22952	6.40628	2.25973e-23	1.94612e-21	Dusp16	biological_process:inactivation of MAPK activity(GO:0000188);molecular_function:protein tyrosine phosphatase activity(GO:0004725);molecular_function:protein binding(GO:0005515);cellular_component:nucleus(GO:0005634);cellular_component:nucleoplasm(GO:0005654);cellular_component:cytoplasm(GO:0005737);cellular_component:cytosol(GO:0005829);biological_process:dephosphorylation(GO:0016311);molecular_f…
ENSMUSG00000033538	1.39504	5.70086	2.42677e-23	2.08205e-21	Casp4	cellular_component:extracellular region(GO:0005576);cellular_component:mitochondrion(GO:0005739);cellular_component:endoplasmic reticulum(GO:0005783);cellular_component:endoplasmic reticulum membrane(GO:0005789);cellular_component:cytosol(GO:0005829);cellular_component:plasma membrane(GO:0005886);biological_process:proteolysis(GO:0006508);biological_process:inflammatory response(GO:0006954);biolo…
ENSMUSG00000035329	1.07714	6.24633	2.92453e-23	2.49964e-21	Fbxo33	molecular_function:molecular_function(GO:0003674);cellular_component:cellular_component(GO:0005575);biological_process:biological_process(GO:0008150);biological_process:protein ubiquitination(GO:0016567)
ENSMUSG00000035969	1.44908	5.40389	3.5322e-23	3.00768e-21	Rusc2	cellular_component:cytosol(GO:0005829);biological_process:biological_process(GO:0008150);molecular_function:Rab GTPase binding(GO:0017137);cellular_component:cytoplasmic vesicle(GO:0031410);cellular_component:extracellular exosome(GO:0070062)
ENSMUSG00000023947	1.37833	6.42571	4.70383e-23	3.99033e-21	Nfkbie	cellular_component:fibrillar center(GO:0001650);molecular_function:protein binding(GO:0005515);cellular_component:nucleus(GO:0005634);cellular_component:Golgi apparatus(GO:0005794);cellular_component:cytosol(GO:0005829);biological_process:D-serine transport(GO:0042942);biological_process:negative regulation of transcription, DNA-templated(GO:0045892);cellular_component:perinuclear region of cytop…
ENSMUSG00000039994	-1.46189	4.92291	4.89954e-23	4.14084e-21	Timeless	biological_process:negative regulation of transcription from RNA polymerase II promoter(GO:0000122);cellular_component:nuclear chromatin(GO:0000790);biological_process:branching involved in ureteric bud morphogenesis(GO:0001658);biological_process:morphogenesis of an epithelium(GO:0002009);molecular_function:protein binding(GO:0005515);cellular_component:nucleus(GO:0005634);biological_process:tra…
ENSMUSG00000032578	4.9415	2.67864	6.34513e-23	5.34265e-21	Cish	molecular_function:protein kinase inhibitor activity(GO:0004860);molecular_function:protein binding(GO:0005515);cellular_component:cytoplasm(GO:0005737);cellular_component:plasma membrane(GO:0005886);biological_process:negative regulation of protein kinase activity(GO:0006469);biological_process:protein kinase C-activating G-protein coupled receptor signaling pathway(GO:0007205);biological_proces…
ENSMUSG00000092035	2.52502	3.09545	7.42729e-23	6.23067e-21	Peg10	biological_process:placenta development(GO:0001890);molecular_function:DNA binding(GO:0003677);molecular_function:RNA binding(GO:0003723);cellular_component:nucleus(GO:0005634);cellular_component:cytoplasm(GO:0005737);cellular_component:cytosol(GO:0005829);biological_process:apoptotic process(GO:0006915);molecular_function:zinc ion binding(GO:0008270);biological_process:cell differentiation(GO:00…
ENSMUSG00000018916	7.90644	1.23167	7.49581e-23	6.26495e-21	Csf2	biological_process:histamine secretion(GO:0001821);biological_process:embryonic placenta development(GO:0001892);molecular_function:cytokine activity(GO:0005125);molecular_function:granulocyte macrophage colony-stimulating factor receptor binding(GO:0005129);cellular_component:extracellular space(GO:0005615);biological_process:immune response(GO:0006955);molecular_function:growth factor activity(…
ENSMUSG00000028967	2.56517	4.44678	7.58967e-23	6.32007e-21	Errfi1	molecular_function:protein binding(GO:0005515);cellular_component:nucleus(GO:0005634);cellular_component:cytoplasm(GO:0005737);cellular_component:cytosol(GO:0005829);biological_process:negative regulation of epidermal growth factor-activated receptor activity(GO:0007175);molecular_function:SH3 domain binding(GO:0017124);molecular_function:protein kinase binding(GO:0019901);biological_process:stre…
ENSMUSG00000020271	1.02495	7.81751	7.86435e-23	6.52481e-21	Fbxw11	biological_process:protein polyubiquitination(GO:0000209);molecular_function:ubiquitin-protein transferase activity(GO:0004842);molecular_function:protein binding(GO:0005515);cellular_component:nucleus(GO:0005634);cellular_component:cytoplasm(GO:0005737);cellular_component:centrosome(GO:0005813);cellular_component:cytosol(GO:0005829);biological_process:protein dephosphorylation(GO:0006470);biolog…
ENSMUSG00000034271	2.01652	5.86821	9.38044e-23	7.75427e-21	Jdp2	biological_process:negative regulation of transcription from RNA polymerase II promoter(GO:0000122);molecular_function:RNA polymerase II core promoter proximal region sequence-specific DNA binding(GO:0000978);molecular_function:RNA polymerase II core promoter proximal region sequence-specific DNA binding transcription factor activity involved in negative regulation of transcription(GO:0001078);mo…
ENSMUSG00000020077	1.96127	7.74998	1.0223e-22	8.42003e-21	Srgn	cellular_component:Golgi membrane(GO:0000139);molecular_function:protein binding(GO:0005515);molecular_function:collagen binding(GO:0005518);cellular_component:extracellular space(GO:0005615);cellular_component:Golgi apparatus(GO:0005794);biological_process:granzyme-mediated apoptotic signaling pathway(GO:0008626);biological_process:protein processing(GO:0016485);biological_process:negative regul…
ENSMUSG00000029552	1.22063	8.38626	1.12351e-22	9.22011e-21	Tes	molecular_function:RNA binding(GO:0003723);cellular_component:nucleus(GO:0005634);cellular_component:cytoplasm(GO:0005737);cellular_component:cytosol(GO:0005829);cellular_component:plasma membrane(GO:0005886);cellular_component:focal adhesion(GO:0005925);molecular_function:zinc ion binding(GO:0008270);biological_process:negative regulation of cell proliferation(GO:0008285);cellular_component:cell…
ENSMUSG00000025577	-1.60322	3.3927	1.23666e-22	1.01121e-20	Cbx2	biological_process:negative regulation of transcription from RNA polymerase II promoter(GO:0000122);cellular_component:euchromatin(GO:0000791);cellular_component:heterochromatin(GO:0000792);molecular_function:DNA binding(GO:0003677);molecular_function:chromatin binding(GO:0003682);molecular_function:protein binding(GO:0005515);cellular_component:nucleus(GO:0005634);cellular_component:nucleoplasm(…
ENSMUSG00000056031	3.97409	0.229418	1.38652e-22	1.12967e-20	9330154J02Rik	_
ENSMUSG00000039748	-1.35103	5.29298	1.58473e-22	1.28653e-20	Exo1	biological_process:humoral immune response mediated by circulating immunoglobulin(GO:0002455);molecular_function:DNA binding(GO:0003677);molecular_function:chromatin binding(GO:0003682);cellular_component:nucleus(GO:0005634);cellular_component:nucleoplasm(GO:0005654);biological_process:nucleobase-containing compound metabolic process(GO:0006139);biological_process:mismatch repair(GO:0006298);biol…
ENSMUSG00000053175	1.65741	5.27453	1.69825e-22	1.37377e-20	Bcl3	biological_process:protein import into nucleus, translocation(GO:0000060);biological_process:follicular dendritic cell differentiation(GO:0002268);biological_process:marginal zone B cell differentiation(GO:0002315);biological_process:humoral immune response mediated by circulating immunoglobulin(GO:0002455);biological_process:germinal center formation(GO:0002467);molecular_function:DNA binding(GO…
ENSMUSG00000029192	-1.26219	5.68153	1.98883e-22	1.6031e-20	Tbc1d14	molecular_function:GTPase activator activity(GO:0005096);cellular_component:nucleoplasm(GO:0005654);cellular_component:autophagosome(GO:0005776);cellular_component:Golgi apparatus(GO:0005794);cellular_component:cytosol(GO:0005829);biological_process:intracellular protein transport(GO:0006886);biological_process:negative regulation of autophagy(GO:0010507);molecular_function:Rab GTPase binding(GO:…
ENSMUSG00000038612	0.978336	9.08687	2.2903e-22	1.83955e-20	Mcl1	molecular_function:protein binding(GO:0005515);cellular_component:nucleus(GO:0005634);cellular_component:nucleoplasm(GO:0005654);cellular_component:cytoplasm(GO:0005737);cellular_component:mitochondrion(GO:0005739);cellular_component:mitochondrial outer membrane(GO:0005741);cellular_component:mitochondrial matrix(GO:0005759);cellular_component:cytosol(GO:0005829);biological_process:multicellular …
ENSMUSG00000017561	1.14105	6.08902	2.47266e-22	1.979e-20	Crlf3	biological_process:G1/S transition of mitotic cell cycle(GO:0000082);cellular_component:cytoplasm(GO:0005737);cellular_component:cytosol(GO:0005829);cellular_component:plasma membrane(GO:0005886);biological_process:negative regulation of cell growth(GO:0030308);molecular_function:identical protein binding(GO:0042802);biological_process:positive regulation of transcription, DNA-templated(GO:004589…
ENSMUSG00000050578	3.63851	7.08975	2.78281e-22	2.21939e-20	Mmp13	biological_process:endochondral ossification(GO:0001958);biological_process:growth plate cartilage development(GO:0003417);molecular_function:metalloendopeptidase activity(GO:0004222);molecular_function:serine-type endopeptidase activity(GO:0004252);molecular_function:calcium ion binding(GO:0005509);molecular_function:collagen binding(GO:0005518);cellular_component:extracellular region(GO:0005576…
ENSMUSG00000046574	-1.28792	5.13639	3.18847e-22	2.534e-20	Prr12	molecular_function:molecular_function(GO:0003674);molecular_function:DNA binding(GO:0003677);cellular_component:cellular_component(GO:0005575);cellular_component:nucleus(GO:0005634);biological_process:biological_process(GO:0008150);cellular_component:postsynaptic density(GO:0014069);cellular_component:cell junction(GO:0030054);cellular_component:neuron projection(GO:0043005);cellular_component:po…
ENSMUSG00000021930	1.36739	6.11391	5.53843e-22	4.38621e-20	Spryd7	molecular_function:molecular_function(GO:0003674);cellular_component:cellular_component(GO:0005575);biological_process:biological_process(GO:0008150)
ENSMUSG00000018983	-1.55358	5.06771	6.44258e-22	5.08448e-20	E2f2	molecular_function:RNA polymerase II regulatory region sequence-specific DNA binding(GO:0000977);molecular_function:core promoter binding(GO:0001047);molecular_function:RNA polymerase II transcription regulatory region sequence-specific DNA binding transcription factor activity involved in positive regulation of transcription(GO:0001228);molecular_function:sequence-specific DNA binding transcript…
ENSMUSG00000039960	2.49099	2.15294	8.19344e-22	6.4438e-20	Rhou	biological_process:G1/S transition of mitotic cell cycle(GO:0000082);cellular_component:Golgi membrane(GO:0000139);cellular_component:podosome(GO:0002102);molecular_function:GTPase activity(GO:0003924);molecular_function:GTP binding(GO:0005525);cellular_component:plasma membrane(GO:0005886);cellular_component:focal adhesion(GO:0005925);biological_process:cytoskeleton organization(GO:0007010);biol…
ENSMUSG00000016087	-0.918672	6.82833	8.6094e-22	6.7475e-20	Fli1	molecular_function:RNA polymerase II core promoter proximal region sequence-specific DNA binding(GO:0000978);molecular_function:RNA polymerase II distal enhancer sequence-specific DNA binding(GO:0000980);molecular_function:RNA polymerase II core promoter proximal region sequence-specific DNA binding transcription factor activity involved in positive regulation of transcription(GO:0001077);molecul…
ENSMUSG00000038418	2.91252	5.84606	9.70763e-22	7.582e-20	Egr1	biological_process:negative regulation of transcription from RNA polymerase II promoter(GO:0000122);molecular_function:transcription regulatory region sequence-specific DNA binding(GO:0000976);molecular_function:RNA polymerase II regulatory region sequence-specific DNA binding(GO:0000977);molecular_function:RNA polymerase II core promoter proximal region sequence-specific DNA binding transcriptio…
ENSMUSG00000003863	1.92752	2.91461	1.00985e-21	7.86017e-20	Ppfia3	cellular_component:acrosomal vesicle(GO:0001669);molecular_function:molecular_function(GO:0003674);biological_process:neurotransmitter secretion(GO:0007269);biological_process:regulation of short-term neuronal synaptic plasticity(GO:0048172);cellular_component:presynaptic active zone(GO:0048786)
ENSMUSG00000005125	1.53271	7.47064	1.31089e-21	1.01684e-19	Ndrg1	cellular_component:nucleus(GO:0005634);cellular_component:cytoplasm(GO:0005737);cellular_component:centrosome(GO:0005813);cellular_component:cytosol(GO:0005829);cellular_component:microtubule(GO:0005874);cellular_component:plasma membrane(GO:0005886);cellular_component:cell-cell adherens junction(GO:0005913);biological_process:signal transduction(GO:0007165);molecular_function:microtubule binding…
ENSMUSG00000068264	-1.41242	3.97993	1.51082e-21	1.16792e-19	Ap5s1	biological_process:double-strand break repair via homologous recombination(GO:0000724);molecular_function:molecular_function(GO:0003674);cellular_component:nucleoplasm(GO:0005654);cellular_component:lysosome(GO:0005764);cellular_component:lysosomal membrane(GO:0005765);cellular_component:late endosome(GO:0005770);cellular_component:cytosol(GO:0005829);cellular_component:plasma membrane(GO:0005886…
ENSMUSG00000091952	2.34738	2.64669	1.8831e-21	1.44774e-19	Gm17709	_
ENSMUSG00000039220	1.5542	6.35916	1.88558e-21	1.44774e-19	Ppp1r10	cellular_component:nuclear chromosome, telomeric region(GO:0000784);cellular_component:chromatin(GO:0000785);molecular_function:DNA binding(GO:0003677);molecular_function:RNA binding(GO:0003723);molecular_function:protein phosphatase inhibitor activity(GO:0004864);molecular_function:protein binding(GO:0005515);cellular_component:nucleoplasm(GO:0005654);cellular_component:nuclear body(GO:0016604);…
ENSMUSG00000056749	1.58222	4.77847	1.91545e-21	1.46571e-19	Nfil3	biological_process:negative regulation of transcription from RNA polymerase II promoter(GO:0000122);molecular_function:RNA polymerase II regulatory region sequence-specific DNA binding(GO:0000977);molecular_function:RNA polymerase II core promoter sequence-specific DNA binding(GO:0000979);molecular_function:RNA polymerase II core promoter proximal region sequence-specific DNA binding transcriptio…
ENSMUSG00000042129	2.04307	9.36998	2.42063e-21	1.84603e-19	Rassf4	molecular_function:molecular_function(GO:0003674);cellular_component:cellular_component(GO:0005575);biological_process:cell cycle(GO:0007049);biological_process:signal transduction(GO:0007165)
ENSMUSG00000034522	-1.46169	4.1312	3.22427e-21	2.45066e-19	Zfp395	molecular_function:RNA polymerase II core promoter proximal region sequence-specific DNA binding(GO:0000978);molecular_function:enhancer sequence-specific DNA binding(GO:0001158);molecular_function:DNA binding(GO:0003677);cellular_component:nucleus(GO:0005634);cellular_component:cytoplasm(GO:0005737);cellular_component:cytosol(GO:0005829);biological_process:regulation of transcription from RNA po…
ENSMUSG00000006205	7.60736	-0.428517	3.25872e-21	2.46856e-19	Htra1	biological_process:regulation of cell growth(GO:0001558);biological_process:placenta development(GO:0001890);molecular_function:serine-type endopeptidase activity(GO:0004252);molecular_function:protein binding(GO:0005515);molecular_function:insulin-like growth factor binding(GO:0005520);cellular_component:extracellular space(GO:0005615);cellular_component:cytosol(GO:0005829);cellular_component:pl…
ENSMUSG00000003847	0.952717	6.33425	3.3419e-21	2.52313e-19	Nfat5	molecular_function:RNA polymerase II core promoter proximal region sequence-specific DNA binding(GO:0000978);molecular_function:RNA polymerase II core promoter proximal region sequence-specific DNA binding transcription factor activity involved in positive regulation of transcription(GO:0001077);biological_process:cytokine production(GO:0001816);molecular_function:DNA binding(GO:0003677);molecula…
ENSMUSG00000022385	-1.23739	5.96616	3.79086e-21	2.85259e-19	Gtse1	cellular_component:cytoplasmic microtubule(GO:0005881);cellular_component:membrane(GO:0016020)
ENSMUSG00000054364	1.46564	8.27248	4.12776e-21	3.09582e-19	Rhob	biological_process:cytokinesis(GO:0000910);biological_process:angiogenesis(GO:0001525);molecular_function:GTPase activity(GO:0003924);molecular_function:protein binding(GO:0005515);molecular_function:GTP binding(GO:0005525);cellular_component:nucleus(GO:0005634);cellular_component:early endosome(GO:0005769);cellular_component:late endosome(GO:0005770);cellular_component:cytosol(GO:0005829);cellul…
ENSMUSG00000028717	-1.77419	3.24371	6.3087e-21	4.71591e-19	Tal1	cellular_component:histone deacetylase complex(GO:0000118);biological_process:negative regulation of transcription from RNA polymerase II promoter(GO:0000122);cellular_component:nuclear chromatin(GO:0000790);molecular_function:transcription regulatory region sequence-specific DNA binding(GO:0000976);molecular_function:RNA polymerase II core promoter sequence-specific DNA binding(GO:0000979);molec…
ENSMUSG00000027555	1.15604	7.25301	6.69245e-21	4.98631e-19	Car13	_
ENSMUSG00000020134	1.98803	7.13312	7.05609e-21	5.24001e-19	Peli1	biological_process:protein polyubiquitination(GO:0000209);biological_process:positive regulation of cytokine production(GO:0001819);molecular_function:ubiquitin-protein transferase activity(GO:0004842);molecular_function:protein binding(GO:0005515);cellular_component:nucleus(GO:0005634);biological_process:Toll signaling pathway(GO:0008063);biological_process:positive regulation of B cell prolifer…
ENSMUSG00000008384	1.55513	5.80135	8.76743e-21	6.48962e-19	Sertad1	molecular_function:protein binding(GO:0005515);cellular_component:nucleus(GO:0005634);cellular_component:cytoplasm(GO:0005737);biological_process:transcription, DNA-templated(GO:0006351);biological_process:negative regulation of cell growth(GO:0030308);biological_process:positive regulation of transcription, DNA-templated(GO:0045893);biological_process:positive regulation of transcription from RN…
ENSMUSG00000025225	1.37852	7.6979	1.1135e-20	8.2152e-19	Nfkb2	biological_process:negative regulation of transcription from RNA polymerase II promoter(GO:0000122);molecular_function:RNA polymerase II regulatory region sequence-specific DNA binding(GO:0000977);molecular_function:RNA polymerase II core promoter proximal region sequence-specific DNA binding(GO:0000978);molecular_function:sequence-specific DNA binding RNA polymerase II transcription factor activ…
ENSMUSG00000031776	1.26283	4.9356	1.28651e-20	9.46088e-19	Arl2bp	molecular_function:transcription coactivator activity(GO:0003713);molecular_function:GTPase activator activity(GO:0005096);molecular_function:protein binding(GO:0005515);cellular_component:nucleus(GO:0005634);cellular_component:mitochondrial intermembrane space(GO:0005758);cellular_component:centrosome(GO:0005813);cellular_component:cilium(GO:0005929);cellular_component:midbody(GO:0030496);molecu…
ENSMUSG00000024486	2.38488	0.986331	1.61561e-20	1.18426e-18	Hbegf	biological_process:angiogenesis(GO:0001525);biological_process:blastocyst growth(GO:0001832);molecular_function:epidermal growth factor receptor binding(GO:0005154);cellular_component:extracellular region(GO:0005576);cellular_component:extracellular space(GO:0005615);cellular_component:integral component of plasma membrane(GO:0005887);biological_process:epidermal growth factor receptor signaling …
ENSMUSG00000029378	5.27786	0.932055	2.18659e-20	1.59762e-18	Areg	molecular_function:cytokine activity(GO:0005125);molecular_function:epidermal growth factor receptor binding(GO:0005154);cellular_component:extracellular space(GO:0005615);cellular_component:intracellular(GO:0005622);cellular_component:nucleus(GO:0005634);cellular_component:cytoplasm(GO:0005737);biological_process:epidermal growth factor receptor signaling pathway(GO:0007173);biological_process:G…
ENSMUSG00000035530	0.991595	9.06723	2.48708e-20	1.81133e-18	Eif1	molecular_function:molecular_function(GO:0003674);molecular_function:translation initiation factor activity(GO:0003743);cellular_component:cellular_component(GO:0005575);cellular_component:nucleus(GO:0005634);cellular_component:cytoplasm(GO:0005737);biological_process:translational initiation(GO:0006413);biological_process:regulation of translational initiation(GO:0006446);biological_process:dosa…
ENSMUSG00000052102	-1.10273	6.11735	2.96941e-20	2.15567e-18	Gnpda1	molecular_function:glucosamine-6-phosphate deaminase activity(GO:0004342);cellular_component:cytoplasm(GO:0005737);biological_process:fructose 6-phosphate metabolic process(GO:0006002);biological_process:glucosamine metabolic process(GO:0006041);biological_process:glucosamine catabolic process(GO:0006043);biological_process:N-acetylglucosamine metabolic process(GO:0006044);biological_process:gene…
ENSMUSG00000046722	-0.92226	7.2387	3.10449e-20	2.24654e-18	Cdc42se1	molecular_function:structural molecule activity(GO:0005198);cellular_component:cytoskeleton(GO:0005856);cellular_component:plasma membrane(GO:0005886);cellular_component:cell cortex(GO:0005938);biological_process:phagocytosis(GO:0006909);biological_process:signal transduction(GO:0007165);biological_process:small GTPase mediated signal transduction(GO:0007264);biological_process:regulation of cell…
ENSMUSG00000035274	2.57252	2.51281	3.19415e-20	2.30406e-18	Tpbg	cellular_component:cytoplasm(GO:0005737);cellular_component:endoplasmic reticulum(GO:0005783);cellular_component:plasma membrane(GO:0005886);cellular_component:cell surface(GO:0009986);cellular_component:integral component of membrane(GO:0016021);biological_process:positive regulation of synapse assembly(GO:0051965)
ENSMUSG00000024986	-1.91271	2.0566	3.27321e-20	2.3536e-18	Hhex	biological_process:negative regulation of transcription from RNA polymerase II promoter(GO:0000122);molecular_function:RNA polymerase II regulatory region sequence-specific DNA binding(GO:0000977);molecular_function:RNA polymerase II core promoter proximal region sequence-specific DNA binding(GO:0000978);molecular_function:RNA polymerase II core promoter proximal region sequence-specific DNA bind…
ENSMUSG00000004099	-1.06535	7.98325	3.84429e-20	2.75548e-18	Dnmt1	biological_process:negative regulation of transcription from RNA polymerase II promoter(GO:0000122);biological_process:chromatin silencing at rDNA(GO:0000183);cellular_component:heterochromatin(GO:0000792);molecular_function:DNA binding(GO:0003677);molecular_function:chromatin binding(GO:0003682);molecular_function:RNA binding(GO:0003723);molecular_function:DNA (cytosine-5-)-methyltransferase act…
ENSMUSG00000028889	1.21024	5.59625	3.93917e-20	2.81458e-18	Yrdc	molecular_function:tRNA binding(GO:0000049);biological_process:tRNA threonylcarbamoyladenosine modification(GO:0002949);molecular_function:double-stranded RNA binding(GO:0003725);molecular_function:protein binding(GO:0005515);cellular_component:cytoplasm(GO:0005737);cellular_component:mitochondrion(GO:0005739);biological_process:regulation of translational fidelity(GO:0006450);cellular_component:…
ENSMUSG00000027339	-1.12716	5.97471	4.74826e-20	3.38202e-18	Rassf2	cellular_component:kinetochore(GO:0000776);cellular_component:condensed chromosome kinetochore(GO:0000777);biological_process:skeletal system development(GO:0001501);biological_process:ossification(GO:0001503);molecular_function:protein kinase activity(GO:0004672);molecular_function:protein binding(GO:0005515);cellular_component:nucleus(GO:0005634);cellular_component:nucleoplasm(GO:0005654);cellu…
ENSMUSG00000021411	1.29764	5.30127	5.0595e-20	3.5924e-18	Pxdc1	molecular_function:molecular_function(GO:0003674);cellular_component:cellular_component(GO:0005575);biological_process:biological_process(GO:0008150);molecular_function:phosphatidylinositol binding(GO:0035091)
ENSMUSG00000036894	1.25787	6.6797	6.57018e-20	4.65046e-18	Rap2b	molecular_function:GTPase activity(GO:0003924);molecular_function:GTP binding(GO:0005525);cellular_component:cytosol(GO:0005829);cellular_component:plasma membrane(GO:0005886);cellular_component:bicellular tight junction(GO:0005923);cellular_component:membrane(GO:0016020);molecular_function:GDP binding(GO:0019003);molecular_function:protein domain specific binding(GO:0019904);biological_process:p…
ENSMUSG00000018143	1.08804	5.48282	6.61303e-20	4.6662e-18	Mafk	biological_process:negative regulation of transcription from RNA polymerase II promoter(GO:0000122);molecular_function:transcription regulatory region sequence-specific DNA binding(GO:0000976);molecular_function:transcription cofactor binding(GO:0001221);molecular_function:DNA binding(GO:0003677);molecular_function:sequence-specific DNA binding transcription factor activity(GO:0003700);molecular_…
ENSMUSG00000003545	3.77369	3.72327	9.18509e-20	6.46094e-18	Fosb	molecular_function:RNA polymerase II core promoter proximal region sequence-specific DNA binding(GO:0000978);molecular_function:RNA polymerase II core promoter proximal region sequence-specific DNA binding transcription factor activity involved in positive regulation of transcription(GO:0001077);molecular_function:DNA binding(GO:0003677);cellular_component:nucleus(GO:0005634);cellular_component:n…
ENSMUSG00000028212	-1.23441	5.10844	1.13101e-19	7.93106e-18	Ccne2	biological_process:G1/S transition of mitotic cell cycle(GO:0000082);biological_process:telomere maintenance(GO:0000723);cellular_component:nucleus(GO:0005634);biological_process:DNA replication initiation(GO:0006270);biological_process:synapsis(GO:0007129);molecular_function:cyclin-dependent protein serine/threonine kinase regulator activity(GO:0016538);molecular_function:protein kinase binding(…
ENSMUSG00000052144	0.963351	6.50692	1.25229e-19	8.75444e-18	Ppp4r2	biological_process:hematopoietic progenitor cell differentiation(GO:0002244);molecular_function:protein binding(GO:0005515);cellular_component:nucleus(GO:0005634);cellular_component:nucleoplasm(GO:0005654);cellular_component:cytoplasm(GO:0005737);cellular_component:microtubule organizing center(GO:0005815);biological_process:mRNA processing(GO:0006397);biological_process:RNA splicing(GO:0008380);…
ENSMUSG00000038459	0.930199	7.46761	1.49113e-19	1.0392e-17	Abhd17c	cellular_component:cellular_component(GO:0005575);biological_process:biological_process(GO:0008150);molecular_function:hydrolase activity(GO:0016787)
ENSMUSG00000027242	-1.40271	4.20155	1.57881e-19	1.09694e-17	Wdr76	molecular_function:DNA binding(GO:0003677);cellular_component:nucleus(GO:0005634);biological_process:cellular response to DNA damage stimulus(GO:0006974);biological_process:regulation of DNA damage checkpoint(GO:2000001)
ENSMUSG00000021367	5.93633	-0.558064	1.62546e-19	1.12589e-17	Edn1	biological_process:negative regulation of transcription from RNA polymerase II promoter(GO:0000122);biological_process:skeletal system development(GO:0001501);biological_process:prostaglandin biosynthetic process(GO:0001516);biological_process:patterning of blood vessels(GO:0001569);biological_process:response to hypoxia(GO:0001666);biological_process:in utero embryonic development(GO:0001701);bi…
ENSMUSG00000023034	3.6643	3.63459	1.77954e-19	1.22513e-17	Nr4a1	molecular_function:RNA polymerase II core promoter proximal region sequence-specific DNA binding transcription factor activity involved in positive regulation of transcription(GO:0001077);biological_process:positive regulation of endothelial cell proliferation(GO:0001938);biological_process:cell migration involved in sprouting angiogenesis(GO:0002042);molecular_function:DNA binding(GO:0003677);mo…
ENSMUSG00000039747	1.22678	5.19194	1.77436e-19	1.22513e-17	Orai2	biological_process:store-operated calcium entry(GO:0002115);molecular_function:store-operated calcium channel activity(GO:0015279);cellular_component:membrane(GO:0016020);cellular_component:integral component of membrane(GO:0016021);cellular_component:growth cone(GO:0030426);biological_process:calcium ion transmembrane transport(GO:0070588)
ENSMUSG00000024737	0.961419	10.199	1.79395e-19	1.2313e-17	Slc15a3	cellular_component:lysosomal membrane(GO:0005765);biological_process:oligopeptide transport(GO:0006857);biological_process:protein transport(GO:0015031);molecular_function:symporter activity(GO:0015293);cellular_component:integral component of membrane(GO:0016021);cellular_component:intracellular membrane-bounded organelle(GO:0043231);biological_process:transmembrane transport(GO:0055085)
ENSMUSG00000019960	-1.92175	6.36126	1.94753e-19	1.33267e-17	Dusp6	biological_process:inactivation of MAPK activity(GO:0000188);biological_process:negative regulation of protein phosphorylation(GO:0001933);molecular_function:phosphoprotein phosphatase activity(GO:0004721);molecular_function:protein tyrosine phosphatase activity(GO:0004725);molecular_function:protein binding(GO:0005515);cellular_component:cytoplasm(GO:0005737);cellular_component:cytosol(GO:000582…
ENSMUSG00000025278	1.4747	6.34049	2.13068e-19	1.45361e-17	Flnb	cellular_component:stress fiber(GO:0001725);biological_process:keratinocyte development(GO:0003334);biological_process:epithelial cell morphogenesis(GO:0003382);molecular_function:RNA binding(GO:0003723);molecular_function:actin binding(GO:0003779);molecular_function:protein binding(GO:0005515);cellular_component:nucleus(GO:0005634);cellular_component:cytoplasm(GO:0005737);cellular_component:cyto…
ENSMUSG00000097418	3.9332	-0.0832331	2.30778e-19	1.56971e-17	Mir155hg	_
ENSMUSG00000022346	1.90092	4.48742	2.39679e-19	1.62537e-17	Myc	biological_process:negative regulation of transcription from RNA polymerase II promoter(GO:0000122);biological_process:MAPK cascade(GO:0000165);molecular_function:RNA polymerase II core promoter proximal region sequence-specific DNA binding(GO:0000978);molecular_function:RNA polymerase II core promoter sequence-specific DNA binding(GO:0000979);molecular_function:sequence-specific DNA binding RNA …
ENSMUSG00000028341	6.54409	3.12576	2.45896e-19	1.66255e-17	Nr4a3	biological_process:negative regulation of transcription from RNA polymerase II promoter(GO:0000122);molecular_function:RNA polymerase II core promoter proximal region sequence-specific DNA binding(GO:0000978);molecular_function:core promoter sequence-specific DNA binding(GO:0001046);molecular_function:RNA polymerase II core promoter proximal region sequence-specific DNA binding transcription fact…
ENSMUSG00000063234	1.39235	9.13872	3.21769e-19	2.16907e-17	Gpr84	molecular_function:galanin receptor activity(GO:0004966);cellular_component:integral component of plasma membrane(GO:0005887);biological_process:adenylate cyclase-modulating G-protein coupled receptor signaling pathway(GO:0007188);biological_process:phospholipase C-activating G-protein coupled receptor signaling pathway(GO:0007200);biological_process:neuropeptide signaling pathway(GO:0007218);cel…
ENSMUSG00000037946	1.48272	6.45538	3.2899e-19	2.21116e-17	Fgd3	molecular_function:Rho guanyl-nucleotide exchange factor activity(GO:0005089);cellular_component:cytoplasm(GO:0005737);cellular_component:cytoskeleton(GO:0005856);biological_process:regulation of Rho protein signal transduction(GO:0035023);biological_process:positive regulation of GTPase activity(GO:0043547);biological_process:filopodium assembly(GO:0046847);molecular_function:metal ion binding(G…
ENSMUSG00000026819	1.14624	5.36159	3.89837e-19	2.61237e-17	Slc25a25	biological_process:response to dietary excess(GO:0002021);molecular_function:ATP transmembrane transporter activity(GO:0005347);molecular_function:calcium ion binding(GO:0005509);cellular_component:mitochondrion(GO:0005739);cellular_component:mitochondrial inner membrane(GO:0005743);biological_process:mitochondrial transport(GO:0006839);biological_process:response to activity(GO:0014823);molecula…
ENSMUSG00000036528	1.79376	5.83833	4.4545e-19	2.97624e-17	Ppfibp2	cellular_component:extracellular space(GO:0005615);molecular_function:identical protein binding(GO:0042802)
ENSMUSG00000037348	-1.19199	5.04225	4.58424e-19	3.05391e-17	Paqr7	molecular_function:steroid hormone receptor activity(GO:0003707);molecular_function:steroid binding(GO:0005496);cellular_component:plasma membrane(GO:0005886);biological_process:multicellular organismal development(GO:0007275);cellular_component:integral component of membrane(GO:0016021);biological_process:steroid hormone mediated signaling pathway(GO:0043401);biological_process:oogenesis(GO:0048…
ENSMUSG00000026842	-0.948203	6.02389	5.3811e-19	3.57425e-17	Abl1	molecular_function:magnesium ion binding(GO:0000287);molecular_function:phosphotyrosine binding(GO:0001784);biological_process:neural tube closure(GO:0001843);biological_process:B-1 B cell homeostasis(GO:0001922);biological_process:positive regulation of protein phosphorylation(GO:0001934);biological_process:B cell proliferation involved in immune response(GO:0002322);biological_process:transitio…
ENSMUSG00000048922	-1.26307	5.31233	5.43899e-19	3.60214e-17	Cdca2	molecular_function:molecular_function(GO:0003674);cellular_component:nucleoplasm(GO:0005654);cellular_component:chromosome(GO:0005694);cellular_component:cytosol(GO:0005829);biological_process:cell cycle(GO:0007049);biological_process:chromosome segregation(GO:0007059);biological_process:positive regulation of protein dephosphorylation(GO:0035307);biological_process:cell division(GO:0051301)
ENSMUSG00000005370	-0.99354	6.72585	5.57007e-19	3.67819e-17	Msh6	molecular_function:magnesium ion binding(GO:0000287);molecular_function:four-way junction DNA binding(GO:0000400);cellular_component:nuclear chromatin(GO:0000790);molecular_function:DNA binding(GO:0003677);molecular_function:chromatin binding(GO:0003682);molecular_function:damaged DNA binding(GO:0003684);molecular_function:double-stranded DNA binding(GO:0003690);molecular_function:ATP binding(GO:…
ENSMUSG00000021282	0.836456	8.91179	5.69336e-19	3.74868e-17	Eif5	biological_process:formation of translation preinitiation complex(GO:0001731);molecular_function:RNA binding(GO:0003723);molecular_function:translation initiation factor activity(GO:0003743);molecular_function:GTP binding(GO:0005525);cellular_component:cytoplasm(GO:0005737);cellular_component:cytosol(GO:0005829);cellular_component:plasma membrane(GO:0005886);biological_process:regulation of trans…
ENSMUSG00000038615	1.07178	8.80989	5.80281e-19	3.80967e-17	Nfe2l1	molecular_function:RNA polymerase II distal enhancer sequence-specific DNA binding(GO:0000980);molecular_function:RNA polymerase II transcription factor binding transcription factor activity involved in positive regulation of transcription(GO:0001190);molecular_function:RNA polymerase II distal enhancer sequence-specific DNA binding transcription factor activity involved in positive regulation of…
ENSMUSG00000018920	1.05279	8.44523	6.3013e-19	4.12498e-17	Cxcl16	molecular_function:low-density lipoprotein receptor activity(GO:0005041);molecular_function:scavenger receptor activity(GO:0005044);cellular_component:extracellular space(GO:0005615);biological_process:receptor-mediated endocytosis(GO:0006898);molecular_function:chemokine activity(GO:0008009);biological_process:T cell chemotaxis(GO:0010818);cellular_component:integral component of membrane(GO:001…
ENSMUSG00000021493	0.944299	6.65863	7.0041e-19	4.57184e-17	Pdlim7	biological_process:ossification(GO:0001503);cellular_component:stress fiber(GO:0001725);cellular_component:ruffle(GO:0001726);molecular_function:protein binding(GO:0005515);cellular_component:nucleus(GO:0005634);cellular_component:cytoplasm(GO:0005737);cellular_component:cell-cell adherens junction(GO:0005913);cellular_component:focal adhesion(GO:0005925);biological_process:multicellular organism…
ENSMUSG00000028799	-1.06258	4.98714	7.4715e-19	4.86292e-17	Zfp362	molecular_function:molecular_function(GO:0003674);molecular_function:nucleic acid binding(GO:0003676);cellular_component:cellular_component(GO:0005575);biological_process:biological_process(GO:0008150)
ENSMUSG00000031712	1.97173	3.97062	9.28821e-19	6.02536e-17	Il15	biological_process:natural killer cell differentiation(GO:0001779);biological_process:NK T cell proliferation(GO:0001866);molecular_function:cytokine activity(GO:0005125);molecular_function:cytokine receptor binding(GO:0005126);cellular_component:extracellular space(GO:0005615);cellular_component:nucleoplasm(GO:0005654);cellular_component:cytoplasm(GO:0005737);cellular_component:cytosol(GO:000582…
ENSMUSG00000093726	-1.97143	1.51282	9.31071e-19	6.02536e-17	Gm20667	_
ENSMUSG00000047749	-1.7996	2.78066	1.05444e-18	6.80427e-17	Zc3hav1l	molecular_function:molecular_function(GO:0003674);cellular_component:cytosol(GO:0005829);biological_process:biological_process(GO:0008150);molecular_function:metal ion binding(GO:0046872)
ENSMUSG00000032497	0.875636	6.21199	1.06794e-18	6.87184e-17	Lrrfip2	biological_process:MyD88-independent toll-like receptor signaling pathway(GO:0002756);molecular_function:protein binding(GO:0005515);biological_process:Wnt signaling pathway(GO:0016055);biological_process:MyD88-dependent toll-like receptor 4 signaling pathway(GO:0035660);biological_process:positive regulation of NF-kappaB transcription factor activity(GO:0051092)
ENSMUSG00000051439	1.16563	9.93967	1.10345e-18	7.08018e-17	Cd14	molecular_function:lipopolysaccharide binding(GO:0001530);biological_process:response to molecule of bacterial origin(GO:0002237);cellular_component:extracellular space(GO:0005615);cellular_component:Golgi apparatus(GO:0005794);biological_process:receptor-mediated endocytosis(GO:0006898);biological_process:inflammatory response(GO:0006954);biological_process:response to heat(GO:0009408);biologica…
ENSMUSG00000033450	1.59142	5.22988	1.13107e-18	7.23694e-17	Tagap	molecular_function:molecular_function(GO:0003674);molecular_function:guanyl-nucleotide exchange factor activity(GO:0005085);biological_process:signal transduction(GO:0007165);biological_process:positive regulation of GTPase activity(GO:0043547);biological_process:defense response to virus(GO:0051607)
ENSMUSG00000023106	1.1512	7.01198	1.25551e-18	8.01049e-17	Denr	biological_process:formation of translation preinitiation complex(GO:0001731);biological_process:translation reinitiation(GO:0002188);biological_process:IRES-dependent translational initiation(GO:0002192);molecular_function:mRNA binding(GO:0003729);molecular_function:translation initiation factor activity(GO:0003743);cellular_component:ribosome(GO:0005840);biological_process:ribosome disassembly(…
ENSMUSG00000027641	-0.951075	7.02041	1.31703e-18	8.37945e-17	Rbl1	biological_process:negative regulation of transcription from RNA polymerase II promoter(GO:0000122);molecular_function:protein binding(GO:0005515);cellular_component:nucleus(GO:0005634);cellular_component:nucleoplasm(GO:0005654);cellular_component:transcription factor complex(GO:0005667);biological_process:transcription, DNA-templated(GO:0006351);biological_process:cell cycle(GO:0007049);molecula…
ENSMUSG00000030067	1.22064	6.4335	1.32082e-18	8.37998e-17	Foxp1	biological_process:negative regulation of transcription from RNA polymerase II promoter(GO:0000122);molecular_function:RNA polymerase II core promoter proximal region sequence-specific DNA binding(GO:0000978);molecular_function:RNA polymerase II core promoter proximal region sequence-specific DNA binding transcription factor activity involved in negative regulation of transcription(GO:0001078);bi…
ENSMUSG00000021366	1.24773	4.9331	1.36465e-18	8.63387e-17	Hivep1	biological_process:negative regulation of transcription from RNA polymerase II promoter(GO:0000122);molecular_function:nucleic acid binding(GO:0003676);molecular_function:DNA binding(GO:0003677);molecular_function:protein binding(GO:0005515);cellular_component:nucleus(GO:0005634);cellular_component:nucleoplasm(GO:0005654);cellular_component:mitochondrion(GO:0005739);biological_process:transcripti…
ENSMUSG00000030847	0.862349	6.27036	1.41188e-18	8.90782e-17	Bag3	molecular_function:adenyl-nucleotide exchange factor activity(GO:0000774);molecular_function:protein binding(GO:0005515);cellular_component:nucleus(GO:0005634);cellular_component:cytoplasm(GO:0005737);cellular_component:cytosol(GO:0005829);cellular_component:plasma membrane(GO:0005886);biological_process:brain development(GO:0007420);biological_process:extrinsic apoptotic signaling pathway via de…
ENSMUSG00000074825	-0.941346	5.52731	1.47835e-18	9.30126e-17	Itpripl1	molecular_function:molecular_function(GO:0003674);biological_process:biological_process(GO:0008150);cellular_component:membrane(GO:0016020);cellular_component:integral component of membrane(GO:0016021)
ENSMUSG00000001156	1.17839	5.26103	1.49506e-18	9.38039e-17	Mxd1	biological_process:negative regulation of transcription from RNA polymerase II promoter(GO:0000122);cellular_component:nuclear chromatin(GO:0000790);molecular_function:RNA polymerase II core promoter proximal region sequence-specific DNA binding(GO:0000978);molecular_function:RNA polymerase II core promoter proximal region sequence-specific DNA binding transcription factor activity involved in ne…
ENSMUSG00000030867	-1.53581	6.44513	1.56925e-18	9.81867e-17	Plk1	biological_process:mitotic sister chromatid segregation(GO:0000070);biological_process:G2/M transition of mitotic cell cycle(GO:0000086);biological_process:negative regulation of transcription from RNA polymerase II promoter(GO:0000122);biological_process:mitotic cell cycle(GO:0000278);biological_process:mitotic cytokinesis(GO:0000281);molecular_function:magnesium ion binding(GO:0000287);cellular…
ENSMUSG00000039431	2.05131	2.03285	1.67978e-18	1.04524e-16	Mtmr7	molecular_function:protein tyrosine phosphatase activity(GO:0004725);molecular_function:protein binding(GO:0005515);cellular_component:cytosol(GO:0005829);biological_process:phosphatidylinositol biosynthetic process(GO:0006661);cellular_component:membrane(GO:0016020);molecular_function:inositol bisphosphate phosphatase activity(GO:0016312);biological_process:peptidyl-tyrosine dephosphorylation(GO…
ENSMUSG00000025854	1.04999	8.56974	1.67836e-18	1.04524e-16	Fam20c	biological_process:skeletal system development(GO:0001501);molecular_function:protein serine/threonine kinase activity(GO:0004674);molecular_function:calcium ion binding(GO:0005509);molecular_function:ATP binding(GO:0005524);cellular_component:extracellular space(GO:0005615);cellular_component:Golgi apparatus(GO:0005794);biological_process:protein phosphorylation(GO:0006468);molecular_function:ma…
ENSMUSG00000070934	0.95889	6.74891	1.82774e-18	1.1342e-16	Rraga	molecular_function:GTPase activity(GO:0003924);molecular_function:GTP binding(GO:0005525);cellular_component:nucleus(GO:0005634);cellular_component:cytoplasm(GO:0005737);cellular_component:lysosome(GO:0005764);cellular_component:lysosomal membrane(GO:0005765);biological_process:apoptotic process(GO:0006915);biological_process:cell death(GO:0008219);biological_process:cellular response to starvati…
ENSMUSG00000026470	1.08419	6.99301	1.8694e-18	1.15688e-16	Stx6	molecular_function:SNARE binding(GO:0000149);molecular_function:SNAP receptor activity(GO:0005484);molecular_function:protein binding(GO:0005515);cellular_component:nucleoplasm(GO:0005654);cellular_component:early endosome(GO:0005769);cellular_component:Golgi apparatus(GO:0005794);cellular_component:trans-Golgi network(GO:0005802);cellular_component:cytosol(GO:0005829);biological_process:intracel…
ENSMUSG00000033033	-1.13202	4.93537	2.00315e-18	1.23628e-16	Calhm2	molecular_function:cation channel activity(GO:0005261);cellular_component:integral component of plasma membrane(GO:0005887);biological_process:ion transmembrane transport(GO:0034220);biological_process:cation transmembrane transport(GO:0098655)
ENSMUSG00000024736	1.1574	7.41351	2.0625e-18	1.26944e-16	Tmem132a	cellular_component:Golgi membrane(GO:0000139);molecular_function:molecular_function(GO:0003674);cellular_component:endoplasmic reticulum(GO:0005783);cellular_component:endoplasmic reticulum membrane(GO:0005789);cellular_component:Golgi apparatus(GO:0005794);cellular_component:integral component of membrane(GO:0016021);cellular_component:extracellular exosome(GO:0070062)
ENSMUSG00000112023	1.01114	7.8624	2.31699e-18	1.42222e-16	Lilr4b	_
ENSMUSG00000023460	0.879621	6.96802	2.57063e-18	1.5694e-16	Rab12	cellular_component:Golgi membrane(GO:0000139);molecular_function:GTPase activity(GO:0003924);molecular_function:GTP binding(GO:0005525);cellular_component:lysosome(GO:0005764);cellular_component:lysosomal membrane(GO:0005765);cellular_component:autophagosome(GO:0005776);cellular_component:Golgi apparatus(GO:0005794);biological_process:autophagy(GO:0006914);biological_process:endosome to lysosome …
ENSMUSG00000107761	-1.83522	2.09757	2.57058e-18	1.5694e-16	2010008C14Rik	_
ENSMUSG00000037824	-0.951078	6.15252	2.74684e-18	1.67247e-16	Tspan14	cellular_component:plasma membrane(GO:0005886);cellular_component:integral component of plasma membrane(GO:0005887);biological_process:cell surface receptor signaling pathway(GO:0007166);cellular_component:cell surface(GO:0009986);molecular_function:enzyme binding(GO:0019899);biological_process:positive regulation of Notch signaling pathway(GO:0045747);biological_process:protein maturation(GO:005…
ENSMUSG00000038806	0.877021	6.35816	2.82414e-18	1.71493e-16	Sde2	molecular_function:molecular_function(GO:0003674);cellular_component:nucleus(GO:0005634);biological_process:biological_process(GO:0008150)
ENSMUSG00000022394	-0.95413	5.90983	2.9485e-18	1.78565e-16	L3mbtl2	molecular_function:protein binding(GO:0005515);cellular_component:nucleus(GO:0005634);biological_process:transcription, DNA-templated(GO:0006351);biological_process:regulation of transcription, DNA-templated(GO:0006355);biological_process:ectoderm development(GO:0007398);molecular_function:zinc ion binding(GO:0008270);biological_process:negative regulation of gene expression(GO:0010629);biologica…
ENSMUSG00000021591	1.40364	6.61052	3.27235e-18	1.9765e-16	Glrx	cellular_component:nucleus(GO:0005634);cellular_component:cytoplasm(GO:0005737);cellular_component:mitochondrion(GO:0005739);molecular_function:electron carrier activity(GO:0009055);molecular_function:protein disulfide oxidoreductase activity(GO:0015035);molecular_function:glutathione disulfide oxidoreductase activity(GO:0015038);molecular_function:protein-disulfide reductase (glutathione) activi…
ENSMUSG00000035352	1.70704	4.67056	3.3499e-18	2.01796e-16	Ccl12	biological_process:MAPK cascade(GO:0000165);biological_process:angiogenesis(GO:0001525);biological_process:monocyte chemotaxis(GO:0002548);biological_process:positive regulation of leukocyte migration(GO:0002687);cellular_component:extracellular region(GO:0005576);cellular_component:extracellular space(GO:0005615);cellular_component:intracellular(GO:0005622);biological_process:inflammatory respon…
ENSMUSG00000037966	0.873466	7.85891	3.43777e-18	2.0654e-16	Ninj1	biological_process:positive regulation of cell-matrix adhesion(GO:0001954);biological_process:cell adhesion(GO:0007155);cellular_component:integral component of membrane(GO:0016021);biological_process:tissue regeneration(GO:0042246);biological_process:hyaloid vascular plexus regression(GO:1990384)
ENSMUSG00000087141	1.74394	3.4059	3.52434e-18	2.1118e-16	Plcxd2	molecular_function:molecular_function(GO:0003674);molecular_function:signal transducer activity(GO:0004871);cellular_component:cellular_component(GO:0005575);cellular_component:nucleus(GO:0005634);biological_process:signal transduction(GO:0007165);molecular_function:phosphoric diester hydrolase activity(GO:0008081);biological_process:biological_process(GO:0008150);biological_process:lipid catabol…
ENSMUSG00000032688	1.05013	4.62958	3.62291e-18	2.16514e-16	Malt1	cellular_component:fibrillar center(GO:0001650);biological_process:B-1 B cell differentiation(GO:0001923);molecular_function:protease binding(GO:0002020);biological_process:response to molecule of bacterial origin(GO:0002237);biological_process:positive regulation of T cell cytokine production(GO:0002726);molecular_function:cysteine-type endopeptidase activity(GO:0004197);molecular_function:ubiqu…
ENSMUSG00000026605	-1.34322	6.62273	3.85212e-18	2.29606e-16	Cenpf	biological_process:mitotic cell cycle(GO:0000278);cellular_component:chromosome, centromeric region(GO:0000775);cellular_component:kinetochore(GO:0000776);cellular_component:spindle pole(GO:0000922);cellular_component:condensed chromosome outer kinetochore(GO:0000940);biological_process:kidney development(GO:0001822);cellular_component:nucleus(GO:0005634);cellular_component:nuclear envelope(GO:00…
ENSMUSG00000025959	1.13702	5.21932	3.98519e-18	2.36915e-16	Klf7	molecular_function:RNA polymerase II core promoter proximal region sequence-specific DNA binding(GO:0000978);molecular_function:RNA polymerase II core promoter proximal region sequence-specific DNA binding transcription factor activity involved in positive regulation of transcription(GO:0001077);molecular_function:DNA binding(GO:0003677);molecular_function:sequence-specific DNA binding transcript…
ENSMUSG00000020694	0.85395	5.95498	4.34153e-18	2.57423e-16	Tlk2	biological_process:regulation of chromatin assembly or disassembly(GO:0001672);molecular_function:protein serine/threonine kinase activity(GO:0004674);molecular_function:ATP binding(GO:0005524);cellular_component:nucleus(GO:0005634);cellular_component:intermediate filament(GO:0005882);biological_process:protein phosphorylation(GO:0006468);biological_process:cellular response to DNA damage stimulu…
ENSMUSG00000051627	2.88925	1.04048	4.59782e-18	2.71908e-16	Hist1h1e	biological_process:negative regulation of transcription from RNA polymerase II promoter(GO:0000122);cellular_component:nuclear nucleosome(GO:0000788);molecular_function:DNA binding(GO:0003677);molecular_function:double-stranded DNA binding(GO:0003690);molecular_function:RNA binding(GO:0003723);molecular_function:calcium ion binding(GO:0005509);molecular_function:protein binding(GO:0005515);molecu…
ENSMUSG00000023903	3.57975	1.68363	6.15517e-18	3.63059e-16	Mmp25	molecular_function:metalloendopeptidase activity(GO:0004222);cellular_component:plasma membrane(GO:0005886);biological_process:proteolysis(GO:0006508);biological_process:inflammatory response(GO:0006954);molecular_function:zinc ion binding(GO:0008270);cellular_component:cell surface(GO:0009986);biological_process:positive regulation of peptidase activity(GO:0010952);cellular_component:integral co…
ENSMUSG00000026725	3.86837	2.42879	7.07295e-18	4.1611e-16	Tnn	biological_process:osteoblast development(GO:0002076);molecular_function:integrin binding(GO:0005178);cellular_component:proteinaceous extracellular matrix(GO:0005578);biological_process:cell-matrix adhesion(GO:0007160);biological_process:axonogenesis(GO:0007409);cellular_component:cell surface(GO:0009986);biological_process:cell growth(GO:0016049);biological_process:cell migration(GO:0016477);bi…
ENSMUSG00000031016	-1.22979	5.2111	7.80141e-18	4.57777e-16	Wee1	biological_process:microtubule cytoskeleton organization(GO:0000226);biological_process:mitotic cell cycle(GO:0000278);molecular_function:magnesium ion binding(GO:0000287);molecular_function:protein kinase activity(GO:0004672);molecular_function:non-membrane spanning protein tyrosine kinase activity(GO:0004715);molecular_function:protein binding(GO:0005515);molecular_function:ATP binding(GO:00055…
ENSMUSG00000029817	1.13847	6.05182	8.20398e-18	4.80155e-16	Tra2a	biological_process:mRNA splicing, via spliceosome(GO:0000398);molecular_function:RNA binding(GO:0003723);molecular_function:protein binding(GO:0005515);cellular_component:nucleus(GO:0005634);cellular_component:nucleolus(GO:0005730);molecular_function:identical protein binding(GO:0042802);cellular_component:intracellular membrane-bounded organelle(GO:0043231);biological_process:positive regulation…
ENSMUSG00000022529	0.959455	5.7454	8.8062e-18	5.14074e-16	Zfp263	biological_process:negative regulation of transcription from RNA polymerase II promoter(GO:0000122);molecular_function:DNA binding(GO:0003677);molecular_function:sequence-specific DNA binding transcription factor activity(GO:0003700);cellular_component:nucleus(GO:0005634);biological_process:transcription, DNA-templated(GO:0006351);molecular_function:sequence-specific DNA binding(GO:0043565);biolo…
ENSMUSG00000034329	-1.14427	5.14591	9.02361e-18	5.25411e-16	Brip1	molecular_function:DNA binding(GO:0003677);molecular_function:chromatin binding(GO:0003682);molecular_function:ATP-dependent DNA helicase activity(GO:0004003);molecular_function:ATP binding(GO:0005524);cellular_component:nucleus(GO:0005634);cellular_component:cytoplasm(GO:0005737);biological_process:regulation of transcription from RNA polymerase II promoter(GO:0006357);biological_process:synapsi…
ENSMUSG00000034832	-0.992497	5.67357	9.52551e-18	5.53212e-16	Tet3	cellular_component:female pronucleus(GO:0001939);cellular_component:male pronucleus(GO:0001940);molecular_function:DNA binding(GO:0003677);molecular_function:protein binding(GO:0005515);cellular_component:nucleus(GO:0005634);cellular_component:nucleoplasm(GO:0005654);cellular_component:cytoplasm(GO:0005737);biological_process:protein O-linked glycosylation(GO:0006493);biological_process:oxidative…
ENSMUSG00000026203	1.22378	4.26634	1.2794e-17	7.41135e-16	Dnajb2	cellular_component:proteasome complex(GO:0000502);molecular_function:ATPase activator activity(GO:0001671);cellular_component:nucleus(GO:0005634);cellular_component:cytoplasm(GO:0005737);cellular_component:cytosol(GO:0005829);biological_process:negative regulation of cell proliferation(GO:0008285);cellular_component:inclusion body(GO:0016234);biological_process:negative regulation of cell growth(…
ENSMUSG00000061024	0.86688	6.67001	1.33928e-17	7.73842e-16	Rrs1	biological_process:ribosomal large subunit assembly(GO:0000027);biological_process:ribosomal large subunit export from nucleus(GO:0000055);biological_process:endonucleolytic cleavage in ITS1 to separate SSU-rRNA from 5.8S rRNA and LSU-rRNA from tricistronic rRNA transcript (SSU-rRNA, 5.8S rRNA, LSU-rRNA)(GO:0000447);cellular_component:condensed nuclear chromosome(GO:0000794);cellular_component:fi…
ENSMUSG00000028268	1.5866	5.63697	1.3776e-17	7.93958e-16	Gbp3	_
ENSMUSG00000021697	-1.76704	3.09998	1.44296e-17	8.29516e-16	Depdc1b	molecular_function:molecular_function(GO:0003674);molecular_function:GTPase activator activity(GO:0005096);cellular_component:intracellular(GO:0005622);biological_process:signal transduction(GO:0007165);biological_process:cell migration(GO:0016477);biological_process:positive regulation of Wnt signaling pathway(GO:0030177);biological_process:intracellular signal transduction(GO:0035556);biologica…
ENSMUSG00000018736	0.839826	6.59538	1.63786e-17	9.39176e-16	Ndel1	biological_process:establishment of mitotic spindle orientation(GO:0000132);biological_process:microtubule cytoskeleton organization(GO:0000226);cellular_component:kinetochore(GO:0000776);cellular_component:condensed chromosome kinetochore(GO:0000777);biological_process:neuron migration(GO:0001764);biological_process:inner cell mass cell proliferation(GO:0001833);molecular_function:protein bindin…
ENSMUSG00000016940	-1.45812	3.83872	1.67712e-17	9.5926e-16	Kctd2	cellular_component:Cul3-RING ubiquitin ligase complex(GO:0031463);molecular_function:protein complex binding(GO:0032403);biological_process:proteasome-mediated ubiquitin-dependent protein catabolic process(GO:0043161);biological_process:protein homooligomerization(GO:0051260);molecular_function:cullin family protein binding(GO:0097602)
ENSMUSG00000046546	1.84479	2.13904	1.86205e-17	1.06235e-15	Fam43a	molecular_function:molecular_function(GO:0003674);cellular_component:cellular_component(GO:0005575);biological_process:biological_process(GO:0008150)
ENSMUSG00000022507	0.973311	5.68367	2.16136e-17	1.23002e-15	1810013L24Rik	_
ENSMUSG00000102037	3.82875	1.80461	2.18089e-17	1.23803e-15	Bcl2a1a	_
ENSMUSG00000049130	1.29483	8.80145	2.24628e-17	1.27196e-15	C5ar1	molecular_function:complement component C5a binding(GO:0001856);molecular_function:complement component C5a receptor activity(GO:0004878);molecular_function:G-protein coupled receptor activity(GO:0004930);cellular_component:integral component of plasma membrane(GO:0005887);biological_process:apoptotic process(GO:0006915);biological_process:inflammatory response(GO:0006954);biological_process:phos…
ENSMUSG00000005087	0.970299	9.37052	2.36896e-17	1.33808e-15	Cd44	biological_process:branching involved in ureteric bud morphogenesis(GO:0001658);biological_process:wound healing involved in inflammatory response(GO:0002246);biological_process:positive regulation of adaptive immune response(GO:0002821);biological_process:negative regulation of mature B cell apoptotic process(GO:0002906);molecular_function:cytokine receptor activity(GO:0004896);molecular_functio…
ENSMUSG00000034855	4.06944	6.32743	2.67615e-17	1.50783e-15	Cxcl10	biological_process:positive regulation of leukocyte chemotaxis(GO:0002690);cellular_component:extracellular region(GO:0005576);cellular_component:extracellular space(GO:0005615);biological_process:chemotaxis(GO:0006935);biological_process:inflammatory response(GO:0006954);biological_process:immune response(GO:0006955);biological_process:G-protein coupled receptor signaling pathway(GO:0007186);mol…
ENSMUSG00000036875	-1.22898	4.29209	2.71562e-17	1.52627e-15	Dna2	biological_process:DNA replication checkpoint(GO:0000076);biological_process:telomere maintenance(GO:0000723);biological_process:DNA double-strand break processing(GO:0000729);cellular_component:nuclear chromosome, telomeric region(GO:0000784);molecular_function:DNA binding(GO:0003677);molecular_function:DNA helicase activity(GO:0003678);molecular_function:nuclease activity(GO:0004518);molecular_…
ENSMUSG00000070939	-1.00367	5.85011	3.02486e-17	1.69587e-15	Tgfbrap1	molecular_function:transforming growth factor beta receptor binding(GO:0005160);cellular_component:early endosome(GO:0005769);biological_process:regulation of transcription, DNA-templated(GO:0006355);biological_process:intracellular protein transport(GO:0006886);biological_process:signal transduction(GO:0007165);biological_process:endosome to lysosome transport(GO:0008333);cellular_component:memb…
ENSMUSG00000027811	-1.0535	4.86649	3.06465e-17	1.71393e-15	4930579G24Rik	_
ENSMUSG00000003032	1.33966	4.44198	3.11399e-17	1.73724e-15	Klf4	biological_process:negative regulation of transcription from RNA polymerase II promoter(GO:0000122);cellular_component:nuclear chromatin(GO:0000790);molecular_function:regulatory region DNA binding(GO:0000975);molecular_function:core promoter proximal region sequence-specific DNA binding(GO:0000987);molecular_function:sequence-specific DNA binding transcription factor recruiting transcription fac…
ENSMUSG00000033949	1.34682	3.76585	3.21013e-17	1.78647e-15	Trim36	biological_process:microtubule bundle formation(GO:0001578);cellular_component:acrosomal vesicle(GO:0001669);molecular_function:ubiquitin-protein transferase activity(GO:0004842);biological_process:acrosome reaction(GO:0007340);molecular_function:zinc ion binding(GO:0008270);cellular_component:microtubule cytoskeleton(GO:0015630);biological_process:protein ubiquitination(GO:0016567);biological_pr…
ENSMUSG00000092120	5.35131	-0.418471	3.32297e-17	1.84474e-15	Vmn2r90	molecular_function:molecular_function(GO:0003674);molecular_function:G-protein coupled receptor activity(GO:0004930);cellular_component:cellular_component(GO:0005575);cellular_component:plasma membrane(GO:0005886);biological_process:G-protein coupled receptor signaling pathway(GO:0007186);biological_process:biological_process(GO:0008150);cellular_component:integral component of membrane(GO:001602…
ENSMUSG00000022500	0.89965	7.88882	3.42196e-17	1.89504e-15	Litaf	cellular_component:Golgi membrane(GO:0000139);molecular_function:RNA polymerase II core promoter proximal region sequence-specific DNA binding(GO:0000978);biological_process:regulation of cytokine production(GO:0001817);molecular_function:signal transducer activity(GO:0004871);molecular_function:protein binding(GO:0005515);cellular_component:nucleoplasm(GO:0005654);cellular_component:lysosomal me…
ENSMUSG00000052609	-1.05874	4.88514	3.58508e-17	1.98054e-15	Plekhg3	molecular_function:molecular_function(GO:0003674);molecular_function:Rho guanyl-nucleotide exchange factor activity(GO:0005089);cellular_component:cellular_component(GO:0005575);biological_process:biological_process(GO:0008150);biological_process:regulation of Rho protein signal transduction(GO:0035023);biological_process:positive regulation of GTPase activity(GO:0043547)
ENSMUSG00000000823	-1.09339	4.40647	3.73849e-17	2.06026e-15	Zfp512b	molecular_function:molecular_function(GO:0003674);molecular_function:nucleic acid binding(GO:0003676);biological_process:biological_process(GO:0008150)
ENSMUSG00000006715	-1.14645	5.31323	3.76808e-17	2.07153e-15	Gmnn	molecular_function:chromatin binding(GO:0003682);molecular_function:transcription corepressor activity(GO:0003714);molecular_function:protein binding(GO:0005515);cellular_component:nucleus(GO:0005634);cellular_component:cytoplasm(GO:0005737);cellular_component:cytosol(GO:0005829);biological_process:protein complex assembly(GO:0006461);biological_process:negative regulation of DNA replication(GO:0…
ENSMUSG00000059713	-1.06935	5.16422	4.13681e-17	2.26874e-15	Rcan3	molecular_function:nucleic acid binding(GO:0003676);cellular_component:cytoplasm(GO:0005737);molecular_function:calcium-dependent protein serine/threonine phosphatase regulator activity(GO:0008597);biological_process:calcium-mediated signaling(GO:0019722);molecular_function:troponin I binding(GO:0031013);biological_process:regulation of catalytic activity(GO:0050790);biological_process:regulation…
ENSMUSG00000029254	1.00991	7.31352	4.63536e-17	2.53601e-15	Stap1	molecular_function:phosphotyrosine binding(GO:0001784);molecular_function:transmembrane receptor protein tyrosine kinase adaptor activity(GO:0005068);molecular_function:SH3/SH2 adaptor activity(GO:0005070);molecular_function:macrophage colony-stimulating factor receptor binding(GO:0005157);molecular_function:protein binding(GO:0005515);cellular_component:nucleus(GO:0005634);cellular_component:nuc…
ENSMUSG00000009575	-1.04523	7.9551	5.00473e-17	2.7315e-15	Cbx5	cellular_component:histone deacetylase complex(GO:0000118);cellular_component:kinetochore(GO:0000776);cellular_component:nuclear chromosome, telomeric region(GO:0000784);cellular_component:heterochromatin(GO:0000792);molecular_function:chromatin binding(GO:0003682);molecular_function:protein binding(GO:0005515);cellular_component:nucleus(GO:0005634);cellular_component:nucleoplasm(GO:0005654);cell…
ENSMUSG00000047409	-1.37688	4.1315	5.02512e-17	2.73603e-15	Ctdspl	biological_process:negative regulation of protein phosphorylation(GO:0001933);molecular_function:phosphoprotein phosphatase activity(GO:0004721);cellular_component:nucleus(GO:0005634);biological_process:protein dephosphorylation(GO:0006470);molecular_function:metal ion binding(GO:0046872);cellular_component:extracellular exosome(GO:0070062);biological_process:negative regulation of G1/S transitio…
ENSMUSG00000002748	-0.836902	6.84935	5.39616e-17	2.924e-15	Baz1b	cellular_component:condensed chromosome(GO:0000793);biological_process:heart morphogenesis(GO:0003007);molecular_function:chromatin binding(GO:0003682);molecular_function:protein tyrosine kinase activity(GO:0004713);molecular_function:non-membrane spanning protein tyrosine kinase activity(GO:0004715);molecular_function:protein binding(GO:0005515);molecular_function:ATP binding(GO:0005524);cellula…
ENSMUSG00000038323	-1.30053	3.7358	5.39028e-17	2.924e-15	1700066M21Rik	_
ENSMUSG00000044092	-1.45306	2.88383	5.83072e-17	3.15193e-15	C130050O18Rik	molecular_function:molecular_function(GO:0003674);cellular_component:cellular_component(GO:0005575);biological_process:biological_process(GO:0008150);cellular_component:integral component of membrane(GO:0016021)
ENSMUSG00000032220	1.19853	8.21324	6.03354e-17	3.2538e-15	Myo1e	biological_process:vasculogenesis(GO:0001570);biological_process:in utero embryonic development(GO:0001701);biological_process:kidney development(GO:0001822);biological_process:glomerular filtration(GO:0003094);molecular_function:motor activity(GO:0003774);molecular_function:calmodulin binding(GO:0005516);molecular_function:ATP binding(GO:0005524);cellular_component:cytoplasm(GO:0005737);cellular…
ENSMUSG00000021280	2.52769	1.06434	6.26851e-17	3.37249e-15	Exoc3l4	cellular_component:exocyst(GO:0000145);molecular_function:SNARE binding(GO:0000149);biological_process:exocytosis(GO:0006887);biological_process:exocyst localization(GO:0051601)
ENSMUSG00000023953	-0.886919	5.86024	6.35146e-17	3.40902e-15	Polh	biological_process:DNA synthesis involved in DNA repair(GO:0000731);molecular_function:damaged DNA binding(GO:0003684);molecular_function:DNA-directed DNA polymerase activity(GO:0003887);cellular_component:nucleoplasm(GO:0005654);cellular_component:cytosol(GO:0005829);biological_process:DNA replication(GO:0006260);biological_process:pyrimidine dimer repair(GO:0006290);biological_process:postrepli…
ENSMUSG00000089809	1.62013	6.81676	6.48995e-17	3.47512e-15	Rasgef1b	molecular_function:Ras guanyl-nucleotide exchange factor activity(GO:0005088);cellular_component:early endosome(GO:0005769);cellular_component:late endosome(GO:0005770);biological_process:small GTPase mediated signal transduction(GO:0007264);cellular_component:midbody(GO:0030496);biological_process:positive regulation of GTPase activity(GO:0043547)
ENSMUSG00000066878	-1.13831	4.04791	6.78606e-17	3.6251e-15	Gm10184	_
ENSMUSG00000080845	2.27668	1.21572	7.34286e-17	3.91331e-15	Gm9115	_
ENSMUSG00000028982	1.61741	3.93324	8.76112e-17	4.6582e-15	Slc25a33	biological_process:mitochondrial genome maintenance(GO:0000002);biological_process:regulation of oxidative phosphorylation(GO:0002082);cellular_component:mitochondrion(GO:0005739);cellular_component:mitochondrial inner membrane(GO:0005743);biological_process:transcription from mitochondrial promoter(GO:0006390);biological_process:mitochondrial transport(GO:0006839);biological_process:pyrimidine n…
ENSMUSG00000024235	2.23191	3.50943	9.79992e-17	5.189e-15	Map3k8	biological_process:MAPK cascade(GO:0000165);biological_process:activation of MAPKK activity(GO:0000186);molecular_function:magnesium ion binding(GO:0000287);biological_process:immune system process(GO:0002376);molecular_function:protein serine/threonine kinase activity(GO:0004674);molecular_function:MAP kinase kinase kinase activity(GO:0004709);molecular_function:ATP binding(GO:0005524);cellular_…
ENSMUSG00000074892	-3.77262	-0.024303	9.80526e-17	5.189e-15	B3galt5	cellular_component:Golgi membrane(GO:0000139);cellular_component:endoplasmic reticulum(GO:0005783);cellular_component:Golgi apparatus(GO:0005794);biological_process:protein glycosylation(GO:0006486);molecular_function:galactosyltransferase activity(GO:0008378);cellular_component:integral component of membrane(GO:0016021)
ENSMUSG00000058835	0.90846	7.57852	1.01292e-16	5.34791e-15	Abi1	biological_process:somitogenesis(GO:0001756);molecular_function:protein binding(GO:0005515);cellular_component:intracellular(GO:0005622);cellular_component:nucleus(GO:0005634);cellular_component:cytoskeleton(GO:0005856);biological_process:actin polymerization or depolymerization(GO:0008154);cellular_component:postsynaptic density(GO:0014069);molecular_function:SH3 domain binding(GO:0017124);biolo…
ENSMUSG00000032369	0.927769	5.39155	1.09099e-16	5.74671e-15	Plscr1	molecular_function:RNA polymerase II core promoter proximal region sequence-specific DNA binding transcription factor activity involved in positive regulation of transcription(GO:0001077);molecular_function:DNA binding(GO:0003677);molecular_function:epidermal growth factor receptor binding(GO:0005154);molecular_function:calcium ion binding(GO:0005509);cellular_component:nucleus(GO:0005634);cellul…
ENSMUSG00000066800	-1.38727	5.34929	1.09399e-16	5.74915e-15	Rnasel	molecular_function:RNA binding(GO:0003723);molecular_function:endonuclease activity(GO:0004519);molecular_function:ribonuclease activity(GO:0004540);molecular_function:protein kinase activity(GO:0004672);molecular_function:ATP binding(GO:0005524);cellular_component:mitochondrion(GO:0005739);biological_process:rRNA processing(GO:0006364);biological_process:mRNA processing(GO:0006397);biological_pr…
ENSMUSG00000020189	1.03163	8.83582	1.13905e-16	5.97213e-15	Osbpl8	molecular_function:phosphatidylserine binding(GO:0001786);molecular_function:protein binding(GO:0005515);molecular_function:phospholipid transporter activity(GO:0005548);cellular_component:endoplasmic reticulum(GO:0005783);cellular_component:endoplasmic reticulum membrane(GO:0005789);biological_process:negative regulation of sequestering of triglyceride(GO:0010891);molecular_function:cholesterol …
ENSMUSG00000051323	1.40517	3.00519	1.29138e-16	6.75512e-15	Pcdh19	molecular_function:calcium ion binding(GO:0005509);cellular_component:integral component of plasma membrane(GO:0005887);biological_process:cell adhesion(GO:0007155);biological_process:homophilic cell adhesion via plasma membrane adhesion molecules(GO:0007156);biological_process:cell-cell signaling(GO:0007267);biological_process:nervous system development(GO:0007399);biological_process:brain devel…
ENSMUSG00000019773	-1.36982	4.85917	1.30739e-16	6.82311e-15	Fbxo5	biological_process:oocyte maturation(GO:0001556);molecular_function:protein binding(GO:0005515);cellular_component:nucleus(GO:0005634);cellular_component:nucleoplasm(GO:0005654);cellular_component:cytoplasm(GO:0005737);cellular_component:spindle(GO:0005819);biological_process:spindle assembly involved in female meiosis I(GO:0007057);biological_process:regulation of mitotic nuclear division(GO:000…
ENSMUSG00000045374	-1.04381	5.0597	1.32411e-16	6.89451e-15	Wdr81	cellular_component:mitochondrion(GO:0005739);biological_process:negative regulation of phosphatase activity(GO:0010923)
ENSMUSG00000038943	-0.985273	6.91364	1.36947e-16	7.11435e-15	Prc1	biological_process:cytokinesis(GO:0000910);cellular_component:spindle pole(GO:0000922);biological_process:microtubule bundle formation(GO:0001578);cellular_component:nucleus(GO:0005634);cellular_component:nucleoplasm(GO:0005654);cellular_component:cytoplasm(GO:0005737);cellular_component:spindle(GO:0005819);cellular_component:microtubule(GO:0005874);cellular_component:plasma membrane(GO:0005886);…
ENSMUSG00000050890	-1.04648	4.87845	1.40602e-16	7.2875e-15	Pdik1l	molecular_function:protein serine/threonine kinase activity(GO:0004674);molecular_function:ATP binding(GO:0005524);cellular_component:nucleoplasm(GO:0005654);biological_process:protein phosphorylation(GO:0006468)
ENSMUSG00000071076	1.20927	3.38702	1.41114e-16	7.29732e-15	Jund	biological_process:negative regulation of transcription from RNA polymerase II promoter(GO:0000122);cellular_component:nuclear chromatin(GO:0000790);molecular_function:RNA polymerase II core promoter proximal region sequence-specific DNA binding(GO:0000978);molecular_function:RNA polymerase II core promoter proximal region sequence-specific DNA binding transcription factor activity involved in po…
ENSMUSG00000021485	-1.83218	2.3983	1.56949e-16	8.0977e-15	Mxd3	biological_process:negative regulation of transcription from RNA polymerase II promoter(GO:0000122);molecular_function:RNA polymerase II regulatory region sequence-specific DNA binding(GO:0000977);molecular_function:RNA polymerase II transcription regulatory region sequence-specific DNA binding transcription factor activity involved in negative regulation of transcription(GO:0001227);molecular_fu…
ENSMUSG00000034686	2.35664	1.49059	1.6093e-16	8.28425e-15	Prr7	molecular_function:molecular_function(GO:0003674);cellular_component:cellular_component(GO:0005575);cellular_component:integral component of membrane(GO:0016021);cellular_component:cell junction(GO:0030054);cellular_component:postsynaptic membrane(GO:0045211)
ENSMUSG00000026582	4.70168	0.208724	1.65571e-16	8.50382e-15	Sele	biological_process:positive regulation of receptor internalization(GO:0002092);biological_process:positive regulation of leukocyte migration(GO:0002687);molecular_function:transmembrane signaling receptor activity(GO:0004888);molecular_function:calcium ion binding(GO:0005509);cellular_component:extracellular space(GO:0005615);cellular_component:caveola(GO:0005901);cellular_component:coated pit(GO…
ENSMUSG00000073131	0.84486	8.51598	1.68511e-16	8.63522e-15	Vma21	cellular_component:endoplasmic reticulum membrane(GO:0005789);cellular_component:ER to Golgi transport vesicle membrane(GO:0012507);cellular_component:integral component of membrane(GO:0016021);cellular_component:endoplasmic reticulum-Golgi intermediate compartment membrane(GO:0033116);biological_process:vacuolar proton-transporting V-type ATPase complex assembly(GO:0070072)
ENSMUSG00000079575	1.04922	6.09303	1.72608e-16	8.82522e-15	Rbpsuh-rs3	_
ENSMUSG00000026669	-1.00182	6.10795	1.74905e-16	8.92254e-15	Mcm10	molecular_function:DNA replication origin binding(GO:0003688);molecular_function:single-stranded DNA binding(GO:0003697);cellular_component:nucleus(GO:0005634);cellular_component:nucleolus(GO:0005730);biological_process:DNA replication initiation(GO:0006270);biological_process:cellular response to DNA damage stimulus(GO:0006974);biological_process:cell proliferation(GO:0008283);molecular_function…
ENSMUSG00000031662	1.03383	6.01036	1.81926e-16	9.2598e-15	Snx20	molecular_function:phosphatidylinositol-4,5-bisphosphate binding(GO:0005546);cellular_component:nucleoplasm(GO:0005654);cellular_component:plasma membrane(GO:0005886);biological_process:protein transport(GO:0015031);cellular_component:early endosome membrane(GO:0031901);molecular_function:phosphatidylinositol-3-phosphate binding(GO:0032266)
ENSMUSG00000021003	-0.920042	5.85942	1.83181e-16	9.30278e-15	Galc	molecular_function:galactosylceramidase activity(GO:0004336);cellular_component:mitochondrion(GO:0005739);cellular_component:lysosome(GO:0005764);biological_process:galactosylceramide catabolic process(GO:0006683);cellular_component:extracellular exosome(GO:0070062)
ENSMUSG00000026196	-0.9298	5.40328	1.84134e-16	9.33026e-15	Bard1	cellular_component:cytoplasmic mRNA processing body(GO:0000932);molecular_function:RNA binding(GO:0003723);molecular_function:ubiquitin-protein transferase activity(GO:0004842);cellular_component:nucleus(GO:0005634);cellular_component:cytoplasm(GO:0005737);biological_process:DNA repair(GO:0006281);cellular_component:nuclear speck(GO:0016607);cellular_component:BRCA1-BARD1 complex(GO:0031436);biol…
ENSMUSG00000028273	0.972325	7.33845	1.86211e-16	9.41447e-15	Pdlim5	molecular_function:protein binding(GO:0005515);cellular_component:cytosol(GO:0005829);cellular_component:cell-cell adherens junction(GO:0005913);cellular_component:postsynaptic density(GO:0014069);cellular_component:actin cytoskeleton(GO:0015629);cellular_component:Z disc(GO:0030018);cellular_component:neuron projection(GO:0043005);cellular_component:postsynaptic membrane(GO:0045211);molecular_fu…
ENSMUSG00000048807	0.954745	6.84154	1.92278e-16	9.69955e-15	Slc35e4	cellular_component:cellular_component(GO:0005575);cellular_component:integral component of membrane(GO:0016021)
ENSMUSG00000038721	-1.19591	3.95866	2.03462e-16	1.02409e-14	Hoxb7	molecular_function:RNA polymerase II core promoter proximal region sequence-specific DNA binding(GO:0000978);molecular_function:RNA polymerase II core promoter proximal region sequence-specific DNA binding transcription factor activity involved in positive regulation of transcription(GO:0001077);molecular_function:DNA binding(GO:0003677);cellular_component:nucleoplasm(GO:0005654);cellular_compone…
ENSMUSG00000054855	1.36438	4.89278	2.23227e-16	1.12109e-14	Rnd1	molecular_function:GTPase activity(GO:0003924);molecular_function:receptor binding(GO:0005102);molecular_function:GTP binding(GO:0005525);cellular_component:cytosol(GO:0005829);cellular_component:plasma membrane(GO:0005886);cellular_component:adherens junction(GO:0005912);biological_process:actin filament organization(GO:0007015);biological_process:negative regulation of cell adhesion(GO:0007162)…
ENSMUSG00000015605	0.93964	6.48227	2.23789e-16	1.12142e-14	Srf	cellular_component:nuclear chromatin(GO:0000790);molecular_function:RNA polymerase II core promoter proximal region sequence-specific DNA binding(GO:0000978);molecular_function:RNA polymerase II core promoter sequence-specific DNA binding transcription factor activity(GO:0000983);molecular_function:RNA polymerase II transcription factor binding transcription factor activity(GO:0001076);molecular_…
ENSMUSG00000030047	-1.14642	5.52994	2.25187e-16	1.12594e-14	Arhgap25	molecular_function:molecular_function(GO:0003674);molecular_function:GTPase activator activity(GO:0005096);biological_process:signal transduction(GO:0007165);biological_process:positive regulation of GTPase activity(GO:0043547)
ENSMUSG00000018500	3.83076	2.07566	2.94809e-16	1.4708e-14	Adora2b	molecular_function:G-protein coupled adenosine receptor activity(GO:0001609);biological_process:adenosine receptor signaling pathway(GO:0001973);biological_process:positive regulation of chronic inflammatory response to non-antigenic stimulus(GO:0002882);molecular_function:G-protein coupled receptor activity(GO:0004930);cellular_component:plasma membrane(GO:0005886);biological_process:adenylate c…
ENSMUSG00000056313	2.07025	4.23996	3.80318e-16	1.89323e-14	1810011O10Rik	_
ENSMUSG00000027022	7.1859	-0.788179	3.8781e-16	1.92629e-14	Xirp2	cellular_component:stress fiber(GO:0001725);biological_process:ventricular septum development(GO:0003281);molecular_function:actin binding(GO:0003779);molecular_function:protein binding(GO:0005515);cellular_component:focal adhesion(GO:0005925);cellular_component:Z disc(GO:0030018);biological_process:actin cytoskeleton organization(GO:0030036);cellular_component:filamentous actin(GO:0031941);biolo…
ENSMUSG00000049539	2.77167	0.789427	3.92342e-16	1.94454e-14	Hist1h1a	cellular_component:nucleosome(GO:0000786);molecular_function:DNA binding(GO:0003677);molecular_function:protein binding(GO:0005515);cellular_component:nucleus(GO:0005634);cellular_component:nuclear euchromatin(GO:0005719);biological_process:nucleosome assembly(GO:0006334);biological_process:spermatogenesis(GO:0007283);molecular_function:heparin binding(GO:0008201);cellular_component:cell surface(…
ENSMUSG00000061589	1.3186	6.63844	3.97139e-16	1.96402e-14	Dot1l	biological_process:DNA damage checkpoint(GO:0000077);cellular_component:chromosome, telomeric region(GO:0000781);cellular_component:nucleus(GO:0005634);cellular_component:nucleoplasm(GO:0005654);biological_process:DNA repair(GO:0006281);biological_process:chromatin silencing at telomere(GO:0006348);molecular_function:transcription factor binding(GO:0008134);biological_process:positive regulation …
ENSMUSG00000040297	0.906772	5.98436	4.13457e-16	2.04026e-14	Suco	biological_process:ossification(GO:0001503);molecular_function:molecular_function(GO:0003674);cellular_component:rough endoplasmic reticulum(GO:0005791);biological_process:multicellular organismal development(GO:0007275);cellular_component:membrane(GO:0016020);cellular_component:integral component of membrane(GO:0016021);cellular_component:rough endoplasmic reticulum membrane(GO:0030867);biologic…
ENSMUSG00000028914	-1.15301	3.82935	4.27148e-16	2.10324e-14	Casp9	molecular_function:cysteine-type endopeptidase activity(GO:0004197);molecular_function:protein binding(GO:0005515);cellular_component:nucleus(GO:0005634);cellular_component:mitochondrion(GO:0005739);cellular_component:cytosol(GO:0005829);biological_process:proteolysis(GO:0006508);biological_process:apoptotic process(GO:0006915);biological_process:activation of cysteine-type endopeptidase activity…
ENSMUSG00000052253	0.879598	7.38353	4.62401e-16	2.27188e-14	Zfp622	_
ENSMUSG00000054720	0.853547	5.59844	4.83655e-16	2.37116e-14	Lrrc8c	molecular_function:volume-sensitive anion channel activity(GO:0005225);cellular_component:cytoplasm(GO:0005737);cellular_component:endoplasmic reticulum(GO:0005783);cellular_component:endoplasmic reticulum membrane(GO:0005789);cellular_component:plasma membrane(GO:0005886);cellular_component:integral component of plasma membrane(GO:0005887);biological_process:signal transduction(GO:0007165);cellu…
ENSMUSG00000050107	-1.16592	4.05594	6.72313e-16	3.28896e-14	Gsg2	molecular_function:DNA binding(GO:0003677);molecular_function:protein kinase activity(GO:0004672);molecular_function:protein serine/threonine kinase activity(GO:0004674);molecular_function:ATP binding(GO:0005524);cellular_component:nucleus(GO:0005634);cellular_component:chromosome(GO:0005694);cellular_component:cytoplasm(GO:0005737);cellular_component:centrosome(GO:0005813);cellular_component:spi…
ENSMUSG00000050592	-0.994266	5.03515	7.04387e-16	3.43844e-14	Fam78a	molecular_function:molecular_function(GO:0003674);cellular_component:cellular_component(GO:0005575);biological_process:biological_process(GO:0008150)
ENSMUSG00000099974	3.17161	4.20703	7.36917e-16	3.5895e-14	Bcl2a1d	biological_process:release of cytochrome c from mitochondria(GO:0001836);cellular_component:mitochondrial outer membrane(GO:0005741);biological_process:mitochondrial fusion(GO:0008053);biological_process:intrinsic apoptotic signaling pathway in response to DNA damage(GO:0008630);molecular_function:channel activity(GO:0015267);biological_process:T cell differentiation(GO:0030217);molecular_functio…
ENSMUSG00000048832	0.848158	6.40752	7.74676e-16	3.76532e-14	Vps37c	cellular_component:ESCRT I complex(GO:0000813);biological_process:protein transport(GO:0015031);cellular_component:late endosome membrane(GO:0031902);molecular_function:calcium-dependent protein binding(GO:0048306);cellular_component:extracellular exosome(GO:0070062)
ENSMUSG00000025911	1.19648	3.43973	8.10486e-16	3.93094e-14	Adhfe1	molecular_function:alcohol dehydrogenase (NAD) activity(GO:0004022);cellular_component:mitochondrion(GO:0005739);cellular_component:cytosol(GO:0005829);biological_process:molecular hydrogen transport(GO:0015993);molecular_function:metal ion binding(GO:0046872);molecular_function:hydroxyacid-oxoacid transhydrogenase activity(GO:0047988);biological_process:oxidation-reduction process(GO:0055114)
ENSMUSG00000020250	0.858691	8.29361	1.01477e-15	4.91121e-14	Txnrd1	biological_process:response to oxygen radical(GO:0000305);cellular_component:fibrillar center(GO:0001650);biological_process:mesoderm formation(GO:0001707);molecular_function:thioredoxin-disulfide reductase activity(GO:0004791);cellular_component:nucleus(GO:0005634);cellular_component:nucleoplasm(GO:0005654);cellular_component:cytoplasm(GO:0005737);cellular_component:mitochondrion(GO:0005739);cel…
ENSMUSG00000044469	-1.41934	2.95705	1.07044e-15	5.1696e-14	Tnfaip8l1	molecular_function:protein binding(GO:0005515);cellular_component:cytoplasm(GO:0005737);biological_process:negative regulation of TOR signaling(GO:0032007)
ENSMUSG00000026779	-0.97949	5.47541	1.30448e-15	6.28647e-14	Mastl	biological_process:G2/M transition of mitotic cell cycle(GO:0000086);biological_process:mitotic cell cycle(GO:0000278);molecular_function:protein serine/threonine kinase activity(GO:0004674);molecular_function:ATP binding(GO:0005524);cellular_component:nucleus(GO:0005634);cellular_component:nucleoplasm(GO:0005654);cellular_component:cytoplasm(GO:0005737);cellular_component:centrosome(GO:0005813);…
ENSMUSG00000048895	1.987	1.43773	1.39368e-15	6.70208e-14	Cdk5r1	biological_process:neuron migration(GO:0001764);molecular_function:calcium ion binding(GO:0005509);molecular_function:protein binding(GO:0005515);cellular_component:nucleus(GO:0005634);cellular_component:nucleoplasm(GO:0005654);cellular_component:cytoplasm(GO:0005737);cellular_component:cytosol(GO:0005829);cellular_component:plasma membrane(GO:0005886);biological_process:neuron cell-cell adhesion…
ENSMUSG00000029401	1.3009	4.99552	1.41544e-15	6.78393e-14	Rilpl2	biological_process:epithelial cell morphogenesis(GO:0003382);cellular_component:cytoplasm(GO:0005737);cellular_component:centrosome(GO:0005813);cellular_component:cytosol(GO:0005829);cellular_component:cilium(GO:0005929);cellular_component:membrane(GO:0016020);molecular_function:small GTPase binding(GO:0031267);cellular_component:ciliary basal body(GO:0036064);molecular_function:identical protein…
ENSMUSG00000035158	1.03989	5.1238	1.41669e-15	6.78393e-14	Mitf	biological_process:negative regulation of transcription from RNA polymerase II promoter(GO:0000122);molecular_function:RNA polymerase II core promoter proximal region sequence-specific DNA binding(GO:0000978);molecular_function:RNA polymerase II core promoter sequence-specific DNA binding(GO:0000979);molecular_function:sequence-specific DNA binding RNA polymerase II transcription factor activity(…
ENSMUSG00000042489	-1.03563	6.57691	1.51591e-15	7.24374e-14	Clspn	biological_process:DNA replication checkpoint(GO:0000076);biological_process:DNA damage checkpoint(GO:0000077);molecular_function:DNA secondary structure binding(GO:0000217);cellular_component:nucleus(GO:0005634);cellular_component:nucleoplasm(GO:0005654);cellular_component:chromosome(GO:0005694);cellular_component:Golgi apparatus(GO:0005794);biological_process:DNA repair(GO:0006281);molecular_fu…
ENSMUSG00000027333	1.12424	6.94761	1.66149e-15	7.92267e-14	Smox	cellular_component:nucleus(GO:0005634);cellular_component:nucleoplasm(GO:0005654);cellular_component:cytoplasm(GO:0005737);biological_process:polyamine catabolic process(GO:0006598);cellular_component:nuclear membrane(GO:0031965);cellular_component:intracellular membrane-bounded organelle(GO:0043231);biological_process:spermine catabolic process(GO:0046208);molecular_function:polyamine oxidase ac…
ENSMUSG00000059013	-1.74236	2.74773	1.68412e-15	8.01374e-14	Sh2d3c	molecular_function:transmembrane receptor protein tyrosine kinase adaptor activity(GO:0005068);molecular_function:SH3/SH2 adaptor activity(GO:0005070);molecular_function:guanyl-nucleotide exchange factor activity(GO:0005085);cellular_component:cytoplasm(GO:0005737);biological_process:signal transduction(GO:0007165);biological_process:transmembrane receptor protein tyrosine kinase signaling pathwa…
ENSMUSG00000045980	-0.958224	6.00263	1.77016e-15	8.40549e-14	Tmem104	molecular_function:molecular_function(GO:0003674);cellular_component:cellular_component(GO:0005575);biological_process:biological_process(GO:0008150);cellular_component:integral component of membrane(GO:0016021)
ENSMUSG00000041827	2.92481	5.64421	1.94664e-15	9.22414e-14	Oasl1	molecular_function:2'-5'-oligoadenylate synthetase activity(GO:0001730);molecular_function:DNA binding(GO:0003677);molecular_function:RNA binding(GO:0003723);molecular_function:double-stranded RNA binding(GO:0003725);molecular_function:ATP binding(GO:0005524);cellular_component:nucleoplasm(GO:0005654);cellular_component:nucleolus(GO:0005730);cellular_component:cytoplasm(GO:0005737);cellular_compo…
ENSMUSG00000041057	0.787726	7.04775	2.17571e-15	1.02881e-13	Wdr43	cellular_component:fibrillar center(GO:0001650);molecular_function:RNA binding(GO:0003723);cellular_component:nucleolus(GO:0005730);biological_process:transcription, DNA-templated(GO:0006351);biological_process:rRNA processing(GO:0006364);biological_process:positive regulation of transcription from RNA polymerase I promoter(GO:0045943);biological_process:positive regulation of rRNA processing(GO:…
ENSMUSG00000059895	-1.07043	4.18519	2.23623e-15	1.05522e-13	Ptp4a3	molecular_function:protein tyrosine phosphatase activity(GO:0004725);cellular_component:nucleus(GO:0005634);cellular_component:cytoplasm(GO:0005737);cellular_component:early endosome(GO:0005769);cellular_component:plasma membrane(GO:0005886);biological_process:regulation of transcription, DNA-templated(GO:0006355);biological_process:Notch signaling pathway(GO:0007219);biological_process:peptidyl-…
ENSMUSG00000028101	-0.961057	4.67913	2.33732e-15	1.10063e-13	Pias3	molecular_function:protein binding(GO:0005515);cellular_component:nucleus(GO:0005634);cellular_component:cytoplasm(GO:0005737);biological_process:transcription, DNA-templated(GO:0006351);biological_process:regulation of transcription, DNA-templated(GO:0006355);molecular_function:protein C-terminus binding(GO:0008022);molecular_function:zinc ion binding(GO:0008270);biological_process:response to h…
ENSMUSG00000074102	1.61892	6.70613	2.94863e-15	1.38561e-13	Rbm15b	biological_process:regulation of alternative mRNA splicing, via spliceosome(GO:0000381);biological_process:mRNA splicing, via spliceosome(GO:0000398);molecular_function:nucleic acid binding(GO:0003676);molecular_function:RNA binding(GO:0003723);cellular_component:nucleus(GO:0005634);cellular_component:nucleoplasm(GO:0005654);biological_process:transcription, DNA-templated(GO:0006351);biological_p…
ENSMUSG00000028266	0.934517	7.35535	3.03402e-15	1.42279e-13	Lmo4	molecular_function:enhancer sequence-specific DNA binding(GO:0001158);biological_process:neural tube closure(GO:0001843);biological_process:ventricular septum development(GO:0003281);molecular_function:protein binding(GO:0005515);cellular_component:transcription factor complex(GO:0005667);biological_process:transcription from RNA polymerase II promoter(GO:0006366);molecular_function:transcription…
ENSMUSG00000040274	0.7963	8.07428	3.24858e-15	1.52026e-13	Cdk6	biological_process:G1/S transition of mitotic cell cycle(GO:0000082);biological_process:negative regulation of transcription from RNA polymerase II promoter(GO:0000122);cellular_component:cyclin-dependent protein kinase holoenzyme complex(GO:0000307);cellular_component:ruffle(GO:0001726);biological_process:positive regulation of cell-matrix adhesion(GO:0001954);biological_process:hematopoietic pr…
ENSMUSG00000030614	-1.03079	4.33794	3.69025e-15	1.72338e-13	Tmem126b	molecular_function:molecular_function(GO:0003674);cellular_component:mitochondrion(GO:0005739);biological_process:biological_process(GO:0008150);cellular_component:integral component of membrane(GO:0016021);cellular_component:mitochondrial membrane(GO:0031966)
ENSMUSG00000040624	-2.376	0.800148	3.98284e-15	1.8562e-13	Plekhg1	molecular_function:molecular_function(GO:0003674);molecular_function:Rho guanyl-nucleotide exchange factor activity(GO:0005089);cellular_component:nucleus(GO:0005634);cellular_component:nucleoplasm(GO:0005654);biological_process:biological_process(GO:0008150);biological_process:regulation of Rho protein signal transduction(GO:0035023);biological_process:positive regulation of GTPase activity(GO:0…
ENSMUSG00000037242	0.922605	10.6399	4.34858e-15	2.02249e-13	Clic4	biological_process:angiogenesis(GO:0001525);biological_process:endothelial cell morphogenesis(GO:0001886);molecular_function:glutathione transferase activity(GO:0004364);molecular_function:voltage-gated ion channel activity(GO:0005244);molecular_function:chloride channel activity(GO:0005254);molecular_function:protein binding(GO:0005515);cellular_component:intracellular(GO:0005622);cellular_compo…
ENSMUSG00000039055	-1.24005	3.95485	4.58264e-15	2.12698e-13	Eme1	biological_process:resolution of meiotic recombination intermediates(GO:0000712);cellular_component:nuclear chromatin(GO:0000790);molecular_function:DNA binding(GO:0003677);molecular_function:protein binding(GO:0005515);cellular_component:nuclear heterochromatin(GO:0005720);cellular_component:nucleolus(GO:0005730);biological_process:double-strand break repair(GO:0006302);molecular_function:crosso…
ENSMUSG00000024579	-1.49359	2.38489	4.61154e-15	2.13602e-13	Pcyox1l	molecular_function:prenylcysteine oxidase activity(GO:0001735);cellular_component:extracellular region(GO:0005576);cellular_component:vacuolar membrane(GO:0005774);cellular_component:membrane(GO:0016020);biological_process:prenylated protein catabolic process(GO:0030327);biological_process:prenylcysteine catabolic process(GO:0030328);biological_process:oxidation-reduction process(GO:0055114)
ENSMUSG00000079481	-1.25522	3.91238	5.08754e-15	2.35169e-13	Nhsl2	molecular_function:molecular_function(GO:0003674);cellular_component:cellular_component(GO:0005575);biological_process:cell differentiation(GO:0030154)
ENSMUSG00000028933	-1.17423	4.19262	5.17818e-15	2.38871e-13	Xrcc2	molecular_function:recombinase activity(GO:0000150);biological_process:mitotic cell cycle(GO:0000278);molecular_function:four-way junction DNA binding(GO:0000400);biological_process:meiotic DNA recombinase assembly(GO:0000707);biological_process:double-strand break repair via homologous recombination(GO:0000724);biological_process:in utero embryonic development(GO:0001701);biological_process:somi…
ENSMUSG00000039191	0.866716	6.46121	5.21872e-15	2.40252e-13	Rbpj	biological_process:negative regulation of transcription from RNA polymerase II promoter(GO:0000122);molecular_function:RNA polymerase II core promoter proximal region sequence-specific DNA binding(GO:0000978);molecular_function:RNA polymerase II core promoter sequence-specific DNA binding(GO:0000979);molecular_function:RNA polymerase II core promoter proximal region sequence-specific DNA binding …
ENSMUSG00000045817	-1.28517	7.61891	5.46786e-15	2.51211e-13	Zfp36l2	biological_process:MAPK cascade(GO:0000165);biological_process:nuclear-transcribed mRNA catabolic process, deadenylation-dependent decay(GO:0000288);molecular_function:DNA binding(GO:0003677);molecular_function:RNA binding(GO:0003723);cellular_component:nucleus(GO:0005634);cellular_component:cytoplasm(GO:0005737);cellular_component:cytosol(GO:0005829);biological_process:mRNA catabolic process(GO:…
ENSMUSG00000030403	0.906813	8.48037	5.50717e-15	2.52505e-13	Vasp	biological_process:neural tube closure(GO:0001843);molecular_function:actin binding(GO:0003779);molecular_function:protein binding(GO:0005515);molecular_function:profilin binding(GO:0005522);cellular_component:cytosol(GO:0005829);cellular_component:cytoskeleton(GO:0005856);cellular_component:plasma membrane(GO:0005886);cellular_component:bicellular tight junction(GO:0005923);cellular_component:fo…
ENSMUSG00000061411	1.70486	2.66017	5.53801e-15	2.53406e-13	Nol4l	cellular_component:nucleoplasm(GO:0005654);cellular_component:cytosol(GO:0005829);biological_process:biological_process(GO:0008150)
ENSMUSG00000022565	0.969903	9.4634	5.98978e-15	2.73525e-13	Plec	molecular_function:RNA binding(GO:0003723);molecular_function:actin binding(GO:0003779);molecular_function:protein binding(GO:0005515);cellular_component:cytosol(GO:0005829);cellular_component:brush border(GO:0005903);cellular_component:focal adhesion(GO:0005925);molecular_function:structural constituent of muscle(GO:0008307);cellular_component:hemidesmosome(GO:0030056);molecular_function:ankyrin…
ENSMUSG00000020605	-1.16157	3.89739	6.08418e-15	2.77277e-13	Hs1bp3	molecular_function:protein binding(GO:0005515);cellular_component:mitochondrion(GO:0005739);cellular_component:endoplasmic reticulum(GO:0005783);biological_process:cell surface receptor signaling pathway(GO:0007166);biological_process:T cell differentiation(GO:0030217);molecular_function:phosphatidylinositol binding(GO:0035091);biological_process:regulation of apoptotic process(GO:0042981)
ENSMUSG00000044066	-0.94907	5.21511	6.17652e-15	2.8092e-13	Cep68	cellular_component:nucleus(GO:0005634);cellular_component:centrosome(GO:0005813);cellular_component:microtubule organizing center(GO:0005815);cellular_component:cytosol(GO:0005829);biological_process:centrosome cycle(GO:0007098);biological_process:centriole-centriole cohesion(GO:0010457);molecular_function:protein kinase binding(GO:0019901);molecular_function:protein domain specific binding(GO:00…
ENSMUSG00000022389	-1.14041	5.36829	6.90819e-15	3.13568e-13	Tef	molecular_function:RNA polymerase II regulatory region sequence-specific DNA binding(GO:0000977);molecular_function:RNA polymerase II core promoter proximal region sequence-specific DNA binding transcription factor activity involved in positive regulation of transcription(GO:0001077);molecular_function:double-stranded DNA binding(GO:0003690);cellular_component:nucleus(GO:0005634);biological_proce…
ENSMUSG00000024807	1.45085	8.12614	7.5953e-15	3.44067e-13	Syvn1	cellular_component:ubiquitin ligase complex(GO:0000151);biological_process:protein polyubiquitination(GO:0000209);cellular_component:Hrd1p ubiquitin ligase complex(GO:0000836);cellular_component:Hrd1p ubiquitin ligase ERAD-L complex(GO:0000839);biological_process:in utero embryonic development(GO:0001701);molecular_function:protein binding(GO:0005515);cellular_component:nucleoplasm(GO:0005654);ce…
ENSMUSG00000002699	1.27629	7.00519	7.75413e-15	3.50561e-13	Lcp2	molecular_function:protein binding(GO:0005515);cellular_component:cytosol(GO:0005829);cellular_component:cell-cell junction(GO:0005911);biological_process:immune response(GO:0006955);biological_process:transmembrane receptor protein tyrosine kinase signaling pathway(GO:0007169);biological_process:intracellular signal transduction(GO:0035556);cellular_component:TCR signalosome(GO:0036398);cellular…
ENSMUSG00000039814	-1.38415	3.26834	7.81868e-15	3.52775e-13	Xkr5	molecular_function:molecular_function(GO:0003674);biological_process:biological_process(GO:0008150);cellular_component:integral component of membrane(GO:0016021)
ENSMUSG00000028678	-1.11031	5.64035	8.06071e-15	3.62972e-13	Kif2c	cellular_component:chromosome, centromeric region(GO:0000775);cellular_component:kinetochore(GO:0000776);cellular_component:condensed chromosome kinetochore(GO:0000777);molecular_function:microtubule motor activity(GO:0003777);molecular_function:ATP binding(GO:0005524);cellular_component:nucleoplasm(GO:0005654);cellular_component:centrosome(GO:0005813);cellular_component:cytosol(GO:0005829);cellu…
ENSMUSG00000024764	-0.788611	5.68746	9.09722e-15	4.08833e-13	Naa40	cellular_component:cellular_component(GO:0005575);cellular_component:nucleus(GO:0005634);cellular_component:cytoplasm(GO:0005737);biological_process:N-terminal protein amino acid acetylation(GO:0006474);biological_process:lipid metabolic process(GO:0006629);molecular_function:H4 histone acetyltransferase activity(GO:0010485);biological_process:histone H4 acetylation(GO:0043967);biological_process…
ENSMUSG00000001228	-1.01283	8.18957	1.01018e-14	4.5308e-13	Uhrf1	biological_process:negative regulation of transcription from RNA polymerase II promoter(GO:0000122);cellular_component:nuclear chromatin(GO:0000790);cellular_component:euchromatin(GO:0000791);cellular_component:heterochromatin(GO:0000792);molecular_function:core promoter proximal region sequence-specific DNA binding(GO:0000987);molecular_function:ubiquitin-protein transferase activity(GO:0004842)…
ENSMUSG00000006777	3.06399	0.822245	1.03617e-14	4.63817e-13	Krt23	molecular_function:structural molecule activity(GO:0005198);cellular_component:intermediate filament(GO:0005882);biological_process:biological_process(GO:0008150)
ENSMUSG00000020532	-1.05766	5.15859	1.05224e-14	4.70082e-13	Acaca	cellular_component:fibrillar center(GO:0001650);biological_process:tissue homeostasis(GO:0001894);molecular_function:acetyl-CoA carboxylase activity(GO:0003989);molecular_function:biotin carboxylase activity(GO:0004075);molecular_function:protein binding(GO:0005515);molecular_function:ATP binding(GO:0005524);cellular_component:mitochondrion(GO:0005739);cellular_component:cytosol(GO:0005829);biolo…
ENSMUSG00000030291	0.921686	5.50003	1.07834e-14	4.80794e-13	Med21	cellular_component:ubiquitin ligase complex(GO:0000151);molecular_function:RNA polymerase II transcription cofactor activity(GO:0001104);biological_process:blastocyst development(GO:0001824);molecular_function:transcription coactivator activity(GO:0003713);molecular_function:protein binding(GO:0005515);cellular_component:nucleoplasm(GO:0005654);biological_process:transcription from RNA polymerase…
ENSMUSG00000039384	1.12215	4.19339	1.10159e-14	4.90197e-13	Dusp10	biological_process:inactivation of MAPK activity(GO:0000188);biological_process:regulation of adaptive immune response(GO:0002819);molecular_function:protein tyrosine phosphatase activity(GO:0004725);cellular_component:nucleoplasm(GO:0005654);cellular_component:Golgi apparatus(GO:0005794);cellular_component:cytosol(GO:0005829);biological_process:protein dephosphorylation(GO:0006470);molecular_fun…
ENSMUSG00000071637	1.39741	4.81884	1.33751e-14	5.94012e-13	Cebpd	molecular_function:RNA polymerase II core promoter proximal region sequence-specific DNA binding(GO:0000978);molecular_function:RNA polymerase II core promoter proximal region sequence-specific DNA binding transcription factor activity involved in positive regulation of transcription(GO:0001077);biological_process:hematopoietic progenitor cell differentiation(GO:0002244);molecular_function:DNA bi…
ENSMUSG00000037474	-0.936624	6.67209	1.46803e-14	6.50702e-13	Dtl	biological_process:protein polyubiquitination(GO:0000209);molecular_function:ubiquitin-protein transferase activity(GO:0004842);cellular_component:nucleus(GO:0005634);cellular_component:chromosome(GO:0005694);cellular_component:nucleolus(GO:0005730);cellular_component:centrosome(GO:0005813);cellular_component:cytosol(GO:0005829);biological_process:DNA replication(GO:0006260);biological_process:ub…
ENSMUSG00000021831	1.02544	6.98342	1.51343e-14	6.68211e-13	Ero1l	_
ENSMUSG00000001138	-0.997203	5.02548	1.51328e-14	6.68211e-13	Cnnm3	molecular_function:molecular_function(GO:0003674);cellular_component:plasma membrane(GO:0005886);biological_process:ion transport(GO:0006811);biological_process:biological_process(GO:0008150);cellular_component:membrane(GO:0016020);cellular_component:integral component of membrane(GO:0016021)
ENSMUSG00000024785	0.86245	5.96327	1.57554e-14	6.94281e-13	Rcl1	biological_process:endonucleolytic cleavage in ITS1 to separate SSU-rRNA from 5.8S rRNA and LSU-rRNA from tricistronic rRNA transcript (SSU-rRNA, 5.8S rRNA, LSU-rRNA)(GO:0000447);biological_process:endonucleolytic cleavage in 5'-ETS of tricistronic rRNA transcript (SSU-rRNA, 5.8S rRNA, LSU-rRNA)(GO:0000480);molecular_function:RNA-3'-phosphate cyclase activity(GO:0003963);molecular_function:endori…
ENSMUSG00000042111	-0.785384	5.93482	1.59149e-14	6.99947e-13	Ccdc115	cellular_component:lysosome(GO:0005764);cellular_component:endosome(GO:0005768);cellular_component:endoplasmic reticulum(GO:0005783);cellular_component:endoplasmic reticulum-Golgi intermediate compartment(GO:0005793);biological_process:cellular iron ion homeostasis(GO:0006879);biological_process:lysosomal lumen acidification(GO:0007042);biological_process:biological_process(GO:0008150);cellular_c…
ENSMUSG00000020435	1.45311	2.52084	1.70264e-14	7.47381e-13	Osbp2	biological_process:lipid transport(GO:0006869);biological_process:spermatid development(GO:0007286);molecular_function:cholesterol binding(GO:0015485);cellular_component:membrane(GO:0016020);cellular_component:apical dendrite(GO:0097440)
ENSMUSG00000010095	0.805687	9.37626	1.71037e-14	7.49322e-13	Slc3a2	molecular_function:RNA binding(GO:0003723);molecular_function:double-stranded RNA binding(GO:0003725);molecular_function:catalytic activity(GO:0003824);molecular_function:protein binding(GO:0005515);cellular_component:nucleus(GO:0005634);cellular_component:cytosol(GO:0005829);cellular_component:plasma membrane(GO:0005886);biological_process:carbohydrate metabolic process(GO:0005975);cellular_comp…
ENSMUSG00000075284	-0.863846	6.65176	1.74506e-14	7.63043e-13	Wipf1	cellular_component:ruffle(GO:0001726);molecular_function:actin binding(GO:0003779);molecular_function:protein binding(GO:0005515);cellular_component:actin filament(GO:0005884);biological_process:actin polymerization or depolymerization(GO:0008154);cellular_component:actin cytoskeleton(GO:0015629);molecular_function:SH3 domain binding(GO:0017124);biological_process:actin filament-based movement(GO…
ENSMUSG00000036867	-1.31035	3.22091	1.7653e-14	7.70406e-13	Smad6	molecular_function:RNA polymerase II core promoter proximal region sequence-specific DNA binding(GO:0000978);biological_process:ureteric bud development(GO:0001657);biological_process:outflow tract septum morphogenesis(GO:0003148);biological_process:heart valve development(GO:0003170);biological_process:mitral valve morphogenesis(GO:0003183);biological_process:pulmonary valve morphogenesis(GO:000…
ENSMUSG00000057561	0.814954	7.62674	1.78962e-14	7.79518e-13	Eif1a	molecular_function:RNA binding(GO:0003723);molecular_function:translation initiation factor activity(GO:0003743);biological_process:translational initiation(GO:0006413)
ENSMUSG00000022744	0.875778	5.39602	1.79398e-14	7.79915e-13	Cldnd1	molecular_function:molecular_function(GO:0003674);biological_process:biological_process(GO:0008150);cellular_component:cell surface(GO:0009986);cellular_component:integral component of membrane(GO:0016021);cellular_component:apical plasma membrane(GO:0016324)
ENSMUSG00000019943	0.832129	7.84222	1.8535e-14	8.04248e-13	Atp2b1	biological_process:neural retina development(GO:0003407);molecular_function:calcium-transporting ATPase activity(GO:0005388);molecular_function:protein binding(GO:0005515);molecular_function:calmodulin binding(GO:0005516);molecular_function:ATP binding(GO:0005524);cellular_component:nucleus(GO:0005634);cellular_component:plasma membrane(GO:0005886);cellular_component:integral component of plasma …
ENSMUSG00000033777	-1.3806	8.36256	1.89576e-14	8.21013e-13	Tlr13	biological_process:MyD88-dependent toll-like receptor signaling pathway(GO:0002755);molecular_function:receptor activity(GO:0004872);molecular_function:protein binding(GO:0005515);cellular_component:cytoplasm(GO:0005737);cellular_component:endosome(GO:0005768);cellular_component:integral component of plasma membrane(GO:0005887);biological_process:inflammatory response(GO:0006954);biological_proce…
ENSMUSG00000034247	-0.844385	5.89776	1.93715e-14	8.37338e-13	Plekhm1	molecular_function:protein binding(GO:0005515);cellular_component:nucleolus(GO:0005730);cellular_component:lysosomal membrane(GO:0005765);biological_process:autophagy(GO:0006914);biological_process:biological_process(GO:0008150);cellular_component:endosome membrane(GO:0010008);biological_process:protein transport(GO:0015031);biological_process:intracellular signal transduction(GO:0035556);cellula…
ENSMUSG00000024927	0.718703	7.51764	1.9563e-14	8.44005e-13	Rela	biological_process:negative regulation of transcription from RNA polymerase II promoter(GO:0000122);cellular_component:nuclear chromatin(GO:0000790);molecular_function:RNA polymerase II regulatory region sequence-specific DNA binding(GO:0000977);molecular_function:RNA polymerase II core promoter proximal region sequence-specific DNA binding(GO:0000978);molecular_function:RNA polymerase II distal …
ENSMUSG00000027496	-0.996906	6.757	2.01977e-14	8.69731e-13	Aurka	biological_process:meiotic spindle organization(GO:0000212);biological_process:microtubule cytoskeleton organization(GO:0000226);biological_process:mitotic cell cycle(GO:0000278);cellular_component:condensed nuclear chromosome, centromeric region(GO:0000780);molecular_function:protein kinase activity(GO:0004672);molecular_function:protein serine/threonine kinase activity(GO:0004674);molecular_fun…
ENSMUSG00000020719	0.96548	9.921	2.06784e-14	8.88738e-13	Ddx5	biological_process:negative regulation of transcription from RNA polymerase II promoter(GO:0000122);biological_process:alternative mRNA splicing, via spliceosome(GO:0000380);biological_process:regulation of alternative mRNA splicing, via spliceosome(GO:0000381);biological_process:nuclear-transcribed mRNA catabolic process(GO:0000956);biological_process:epithelial to mesenchymal transition(GO:0001…
ENSMUSG00000061731	0.816804	6.13174	2.08147e-14	8.92903e-13	Ext1	cellular_component:Golgi membrane(GO:0000139);biological_process:ossification(GO:0001503);cellular_component:endoplasmic reticulum(GO:0005783);cellular_component:Golgi apparatus(GO:0005794);biological_process:glycosaminoglycan biosynthetic process(GO:0006024);biological_process:protein glycosylation(GO:0006486);biological_process:gastrulation(GO:0007369);biological_process:axon guidance(GO:000741…
ENSMUSG00000036002	1.2833	4.78392	2.13132e-14	9.12559e-13	Fam214b	molecular_function:molecular_function(GO:0003674);cellular_component:nucleus(GO:0005634);biological_process:biological_process(GO:0008150)
ENSMUSG00000061536	-1.239	3.31109	2.19394e-14	9.376e-13	Sec22c	molecular_function:SNARE binding(GO:0000149);molecular_function:SNAP receptor activity(GO:0005484);cellular_component:endoplasmic reticulum membrane(GO:0005789);biological_process:exocytosis(GO:0006887);biological_process:ER to Golgi vesicle-mediated transport(GO:0006888);biological_process:protein transport(GO:0015031);cellular_component:integral component of membrane(GO:0016021);cellular_compon…
ENSMUSG00000022237	1.23527	2.90752	2.47761e-14	1.05684e-12	Ankrd33b	molecular_function:molecular_function(GO:0003674);molecular_function:DNA binding(GO:0003677);cellular_component:cellular_component(GO:0005575);biological_process:biological_process(GO:0008150)
ENSMUSG00000002881	0.744456	7.4521	2.60721e-14	1.11003e-12	Nab1	biological_process:endochondral ossification(GO:0001958);cellular_component:nucleus(GO:0005634);biological_process:transcription, DNA-templated(GO:0006351);biological_process:regulation of transcription, DNA-templated(GO:0006355);molecular_function:transcription factor binding(GO:0008134);biological_process:Schwann cell differentiation(GO:0014037);biological_process:myelination(GO:0042552);biolog…
ENSMUSG00000022139	1.06813	7.86859	2.84021e-14	1.20695e-12	Mbnl2	biological_process:regulation of alternative mRNA splicing, via spliceosome(GO:0000381);molecular_function:RNA binding(GO:0003723);cellular_component:nucleoplasm(GO:0005654);cellular_component:cytoplasm(GO:0005737);biological_process:mRNA processing(GO:0006397);biological_process:RNA splicing(GO:0008380);biological_process:regulation of RNA splicing(GO:0043484);molecular_function:metal ion bindin…
ENSMUSG00000015846	-1.07287	5.26752	2.86895e-14	1.21689e-12	Rxra	biological_process:negative regulation of transcription from RNA polymerase II promoter(GO:0000122);cellular_component:nuclear chromatin(GO:0000790);molecular_function:RNA polymerase II regulatory region sequence-specific DNA binding(GO:0000977);biological_process:in utero embryonic development(GO:0001701);biological_process:placenta development(GO:0001890);biological_process:maternal placenta de…
ENSMUSG00000025578	-1.24147	3.45187	2.90801e-14	1.23115e-12	Cbx8	biological_process:negative regulation of transcription from RNA polymerase II promoter(GO:0000122);cellular_component:ubiquitin ligase complex(GO:0000151);cellular_component:nuclear chromatin(GO:0000790);cellular_component:heterochromatin(GO:0000792);molecular_function:single-stranded RNA binding(GO:0003727);molecular_function:protein binding(GO:0005515);cellular_component:nucleus(GO:0005634);ce…
ENSMUSG00000030469	1.11657	4.46739	2.97341e-14	1.25649e-12	Zfp719	molecular_function:nucleic acid binding(GO:0003676);cellular_component:intracellular(GO:0005622);biological_process:regulation of transcription, DNA-templated(GO:0006355);molecular_function:metal ion binding(GO:0046872)
ENSMUSG00000028191	0.753229	6.8473	3.38401e-14	1.42733e-12	Bcl10	cellular_component:immunological synapse(GO:0001772);biological_process:B cell apoptotic process(GO:0001783);biological_process:neural tube closure(GO:0001843);molecular_function:protease binding(GO:0002020);biological_process:response to molecule of bacterial origin(GO:0002237);biological_process:adaptive immune response(GO:0002250);biological_process:negative regulation of mature B cell apoptot…
ENSMUSG00000037999	1.03027	4.41649	3.47018e-14	1.46096e-12	Arap2	molecular_function:GTPase activator activity(GO:0005096);molecular_function:phosphatidylinositol-3,4,5-trisphosphate binding(GO:0005547);cellular_component:cytoplasm(GO:0005737);biological_process:signal transduction(GO:0007165);biological_process:positive regulation of GTPase activity(GO:0043547);molecular_function:metal ion binding(GO:0046872)
ENSMUSG00000039852	-1.06803	3.95133	3.61192e-14	1.51781e-12	Rere	cellular_component:histone deacetylase complex(GO:0000118);biological_process:negative regulation of transcription from RNA polymerase II promoter(GO:0000122);molecular_function:RNA polymerase II transcription coactivator activity(GO:0001105);molecular_function:RNA polymerase II transcription corepressor activity(GO:0001106);molecular_function:chromatin binding(GO:0003682);molecular_function:sequ…
ENSMUSG00000050100	-1.33368	2.50506	3.7972e-14	1.59271e-12	Hmx2	cellular_component:nucleus(GO:0005634);biological_process:transcription, DNA-templated(GO:0006351);biological_process:regulation of transcription, DNA-templated(GO:0006355);biological_process:brain development(GO:0007420);biological_process:positive regulation of cell proliferation(GO:0008284);biological_process:cell differentiation(GO:0030154);biological_process:inner ear morphogenesis(GO:004247…
ENSMUSG00000020492	-1.20342	5.0114	3.95885e-14	1.65745e-12	Ska2	biological_process:mitotic cell cycle(GO:0000278);cellular_component:condensed chromosome outer kinetochore(GO:0000940);cellular_component:cytoplasm(GO:0005737);cellular_component:spindle microtubule(GO:0005876);biological_process:chromosome segregation(GO:0007059);molecular_function:microtubule binding(GO:0008017);biological_process:regulation of microtubule polymerization or depolymerization(GO…
ENSMUSG00000054027	0.934667	4.79937	4.23829e-14	1.77117e-12	Nt5dc3	cellular_component:mitochondrion(GO:0005739);cellular_component:cytosol(GO:0005829);molecular_function:5'-nucleotidase activity(GO:0008253);biological_process:dephosphorylation(GO:0016311);cellular_component:receptor complex(GO:0043235);molecular_function:metal ion binding(GO:0046872)
ENSMUSG00000037458	0.737561	9.67299	4.37948e-14	1.8268e-12	Azin1	molecular_function:catalytic activity(GO:0003824);cellular_component:nucleus(GO:0005634);cellular_component:cytoplasm(GO:0005737);biological_process:polyamine metabolic process(GO:0006595);biological_process:putrescine biosynthetic process from ornithine(GO:0033387);biological_process:negative regulation of protein catabolic process(GO:0042177);molecular_function:ornithine decarboxylase activator…
ENSMUSG00000025408	1.87984	4.26625	4.42553e-14	1.84262e-12	Ddit3	biological_process:negative regulation of transcription from RNA polymerase II promoter(GO:0000122);molecular_function:transcription regulatory region sequence-specific DNA binding(GO:0000976);molecular_function:RNA polymerase II core promoter proximal region sequence-specific DNA binding(GO:0000978);molecular_function:RNA polymerase II core promoter proximal region sequence-specific DNA binding …
ENSMUSG00000021149	0.722132	6.87986	4.4574e-14	1.85248e-12	Gtpbp4	biological_process:regulation of cyclin-dependent protein serine/threonine kinase activity(GO:0000079);biological_process:maturation of LSU-rRNA from tricistronic rRNA transcript (SSU-rRNA, 5.8S rRNA, LSU-rRNA)(GO:0000463);biological_process:osteoblast differentiation(GO:0001649);molecular_function:RNA binding(GO:0003723);molecular_function:GTPase activity(GO:0003924);molecular_function:GTP bindi…
ENSMUSG00000030677	-1.29576	5.50568	4.61957e-14	1.91636e-12	Kif22	cellular_component:chromatin(GO:0000785);molecular_function:DNA binding(GO:0003677);molecular_function:microtubule motor activity(GO:0003777);molecular_function:ATP binding(GO:0005524);cellular_component:spindle(GO:0005819);cellular_component:cytosol(GO:0005829);cellular_component:kinesin complex(GO:0005871);cellular_component:microtubule(GO:0005874);biological_process:DNA repair(GO:0006281);biol…
ENSMUSG00000079553	-1.23093	5.02379	4.70599e-14	1.94864e-12	Kifc1	molecular_function:microtubule motor activity(GO:0003777);molecular_function:protein binding(GO:0005515);molecular_function:ATP binding(GO:0005524);cellular_component:nucleus(GO:0005634);cellular_component:early endosome(GO:0005769);cellular_component:kinesin complex(GO:0005871);cellular_component:microtubule(GO:0005874);biological_process:mitotic metaphase plate congression(GO:0007080);molecular…
ENSMUSG00000043895	-1.04817	4.81989	4.78099e-14	1.97608e-12	S1pr2	molecular_function:G-protein coupled receptor binding(GO:0001664);biological_process:sphingosine-1-phosphate signaling pathway(GO:0003376);molecular_function:integrin binding(GO:0005178);cellular_component:plasma membrane(GO:0005886);biological_process:positive regulation of peptidyl-threonine phosphorylation(GO:0010800);cellular_component:integral component of membrane(GO:0016021);biological_pro…
ENSMUSG00000029915	0.83538	7.40844	4.87323e-14	2.01054e-12	Clec5a	molecular_function:virus receptor activity(GO:0001618);biological_process:osteoblast development(GO:0002076);molecular_function:protein binding(GO:0005515);cellular_component:plasma membrane(GO:0005886);cellular_component:cell surface(GO:0009986);cellular_component:integral component of membrane(GO:0016021);biological_process:myeloid cell differentiation(GO:0030099);molecular_function:carbohydrat…
ENSMUSG00000017499	-0.92874	5.96894	5.03535e-14	2.07365e-12	Cdc6	biological_process:mitotic cell cycle(GO:0000278);cellular_component:spindle pole(GO:0000922);molecular_function:chromatin binding(GO:0003682);molecular_function:ATP binding(GO:0005524);cellular_component:nucleus(GO:0005634);cellular_component:nucleoplasm(GO:0005654);cellular_component:cytoplasm(GO:0005737);cellular_component:Golgi apparatus(GO:0005794);cellular_component:spindle(GO:0005819);cell…
ENSMUSG00000043015	-1.10365	3.34192	5.17653e-14	2.12792e-12	Nemp2	molecular_function:molecular_function(GO:0003674);cellular_component:nuclear envelope(GO:0005635);cellular_component:nuclear inner membrane(GO:0005637);biological_process:biological_process(GO:0008150);cellular_component:integral component of membrane(GO:0016021)
ENSMUSG00000021823	0.865829	5.48685	5.52256e-14	2.26605e-12	Vcl	biological_process:morphogenesis of an epithelium(GO:0002009);cellular_component:podosome(GO:0002102);molecular_function:dystroglycan binding(GO:0002162);molecular_function:structural molecule activity(GO:0005198);molecular_function:protein binding(GO:0005515);cellular_component:cytoplasm(GO:0005737);cellular_component:plasma membrane(GO:0005886);cellular_component:brush border(GO:0005903);cellul…
ENSMUSG00000002289	-1.9134	2.54597	5.74368e-14	2.35252e-12	Angptl4	biological_process:angiogenesis(GO:0001525);biological_process:response to hypoxia(GO:0001666);molecular_function:enzyme inhibitor activity(GO:0004857);cellular_component:extracellular region(GO:0005576);cellular_component:proteinaceous extracellular matrix(GO:0005578);cellular_component:extracellular space(GO:0005615);biological_process:cellular response to starvation(GO:0009267);molecular_funct…
ENSMUSG00000022812	0.947223	7.66666	6.13991e-14	2.51027e-12	Gsk3b	biological_process:re-entry into mitotic cell cycle(GO:0000320);molecular_function:RNA polymerase II transcription factor binding(GO:0001085);biological_process:epithelial to mesenchymal transition(GO:0001837);biological_process:positive regulation of cell-matrix adhesion(GO:0001954);molecular_function:protease binding(GO:0002020);molecular_function:p53 binding(GO:0002039);molecular_function:prot…
ENSMUSG00000047246	1.59726	1.6225	6.36202e-14	2.59639e-12	Hist1h2be	_
ENSMUSG00000022272	1.04634	7.27822	6.72651e-14	2.74021e-12	Myo10	cellular_component:ruffle(GO:0001726);molecular_function:motor activity(GO:0003774);molecular_function:protein binding(GO:0005515);molecular_function:calmodulin binding(GO:0005516);molecular_function:ATP binding(GO:0005524);molecular_function:phosphatidylinositol-3,4,5-trisphosphate binding(GO:0005547);cellular_component:nucleolus(GO:0005730);cellular_component:cytosol(GO:0005829);cellular_compon…
ENSMUSG00000028282	-0.902458	4.98437	6.83103e-14	2.77779e-12	Casp8ap2	molecular_function:protease binding(GO:0002020);molecular_function:transcription corepressor activity(GO:0003714);molecular_function:protein binding(GO:0005515);cellular_component:nucleus(GO:0005634);cellular_component:cytoplasm(GO:0005737);cellular_component:mitochondrion(GO:0005739);biological_process:transcription, DNA-templated(GO:0006351);biological_process:regulation of transcription, DNA-t…
ENSMUSG00000024660	-0.912183	7.44301	7.0773e-14	2.87278e-12	Incenp	cellular_component:chromosome, centromeric region(GO:0000775);cellular_component:kinetochore(GO:0000776);cellular_component:condensed chromosome kinetochore(GO:0000777);cellular_component:synaptonemal complex(GO:0000795);cellular_component:lateral element(GO:0000800);cellular_component:central element(GO:0000801);biological_process:cytokinesis(GO:0000910);cellular_component:nucleus(GO:0005634);ce…
ENSMUSG00000038239	3.40889	-0.500863	7.39369e-14	2.99583e-12	Hrc	biological_process:regulation of heart rate(GO:0002027);molecular_function:calcium ion binding(GO:0005509);biological_process:regulation of heart contraction(GO:0008016);biological_process:positive regulation of heart rate(GO:0010460);biological_process:regulation of cardiac muscle contraction by regulation of the release of sequestered calcium ion(GO:0010881);cellular_component:Z disc(GO:0030018…
ENSMUSG00000032202	-0.989457	4.60325	7.79969e-14	3.1547e-12	Rab27a	cellular_component:photoreceptor outer segment(GO:0001750);molecular_function:GTPase activity(GO:0003924);molecular_function:protein binding(GO:0005515);molecular_function:GTP binding(GO:0005525);cellular_component:intracellular(GO:0005622);cellular_component:lysosome(GO:0005764);cellular_component:late endosome(GO:0005770);cellular_component:Golgi apparatus(GO:0005794);cellular_component:cytosol…
ENSMUSG00000074622	1.37242	9.66888	8.73962e-14	3.52857e-12	Mafb	molecular_function:RNA polymerase II core promoter proximal region sequence-specific DNA binding(GO:0000978);molecular_function:RNA polymerase II core promoter proximal region sequence-specific DNA binding transcription factor activity involved in positive regulation of transcription(GO:0001077);molecular_function:DNA binding(GO:0003677);molecular_function:protein binding(GO:0005515);cellular_com…
ENSMUSG00000044702	-1.03181	3.99718	8.81843e-14	3.55405e-12	Palb2	biological_process:double-strand break repair via homologous recombination(GO:0000724);biological_process:in utero embryonic development(GO:0001701);biological_process:somitogenesis(GO:0001756);biological_process:inner cell mass cell proliferation(GO:0001833);molecular_function:DNA binding(GO:0003677);cellular_component:nucleoplasm(GO:0005654);biological_process:mesoderm development(GO:0007498);b…
ENSMUSG00000029012	-0.842889	5.02782	9.23627e-14	3.71583e-12	Orc5	cellular_component:nuclear chromosome, telomeric region(GO:0000784);cellular_component:origin recognition complex(GO:0000808);molecular_function:DNA replication origin binding(GO:0003688);molecular_function:ATP binding(GO:0005524);cellular_component:nucleus(GO:0005634);cellular_component:nuclear origin of replication recognition complex(GO:0005664);cellular_component:cytosol(GO:0005829);biologica…
ENSMUSG00000036026	0.983054	4.95784	9.50823e-14	3.81846e-12	Tmem63b	cellular_component:plasma membrane(GO:0005886);biological_process:ion transport(GO:0006811);biological_process:biological_process(GO:0008150);cellular_component:actin cytoskeleton(GO:0015629);cellular_component:integral component of membrane(GO:0016021)
ENSMUSG00000047180	1.11204	7.61731	1.10159e-13	4.41612e-12	Neurl3	cellular_component:cellular_component(GO:0005575);biological_process:protein ubiquitination(GO:0016567);molecular_function:metal ion binding(GO:0046872);molecular_function:ubiquitin protein ligase activity(GO:0061630)
ENSMUSG00000040124	0.927044	4.13357	1.13377e-13	4.53707e-12	Gorab	molecular_function:protein binding(GO:0005515);cellular_component:nucleus(GO:0005634);cellular_component:nucleoplasm(GO:0005654);cellular_component:nucleolus(GO:0005730);cellular_component:cytoplasm(GO:0005737);cellular_component:Golgi apparatus(GO:0005794);cellular_component:cytosol(GO:0005829);biological_process:hair follicle morphogenesis(GO:0031069);biological_process:positive regulation of s…
ENSMUSG00000052727	1.80012	2.62603	1.17238e-13	4.68334e-12	Map1b	biological_process:microtubule bundle formation(GO:0001578);cellular_component:photoreceptor outer segment(GO:0001750);molecular_function:protein binding(GO:0005515);molecular_function:cytoskeletal regulatory protein binding(GO:0005519);cellular_component:cytosol(GO:0005829);cellular_component:microtubule(GO:0005874);cellular_component:microtubule associated complex(GO:0005875);cellular_component…
ENSMUSG00000041417	0.844375	6.49095	1.20047e-13	4.77869e-12	Pik3r1	biological_process:cellular glucose homeostasis(GO:0001678);molecular_function:phosphotyrosine binding(GO:0001784);biological_process:negative regulation of cell-matrix adhesion(GO:0001953);molecular_function:insulin receptor binding(GO:0005158);molecular_function:insulin-like growth factor receptor binding(GO:0005159);molecular_function:neurotrophin TRKA receptor binding(GO:0005168);molecular_fu…
ENSMUSG00000027425	-0.805879	5.90213	1.19907e-13	4.77869e-12	Csrp2bp	_
ENSMUSG00000055184	1.06263	4.3763	1.33706e-13	5.31304e-12	Fam72a	molecular_function:molecular_function(GO:0003674);cellular_component:mitochondrion(GO:0005739);cellular_component:cytosol(GO:0005829);cellular_component:membrane(GO:0016020);biological_process:negative regulation of brain-derived neurotrophic factor-activated receptor activity(GO:0031552);biological_process:positive regulation of apoptotic process(GO:0043065);cellular_component:intracellular memb…
ENSMUSG00000043889	1.12456	3.99295	1.35792e-13	5.38651e-12	Gm8399	_
ENSMUSG00000003779	-0.999872	6.41612	1.37589e-13	5.44824e-12	Kif20a	biological_process:mitotic cytokinesis(GO:0000281);biological_process:cytokinesis(GO:0000910);biological_process:cell separation after cytokinesis(GO:0000920);biological_process:microtubule bundle formation(GO:0001578);molecular_function:microtubule motor activity(GO:0003777);molecular_function:ATP binding(GO:0005524);cellular_component:Golgi apparatus(GO:0005794);cellular_component:spindle(GO:00…
ENSMUSG00000016487	0.865412	6.96908	1.37853e-13	5.44915e-12	Ppfibp1	cellular_component:focal adhesion(GO:0005925);molecular_function:cadherin binding(GO:0045296)
ENSMUSG00000002835	-0.908516	5.84691	1.46361e-13	5.77539e-12	Chaf1a	cellular_component:nuclear chromatin(GO:0000790);molecular_function:protein binding(GO:0005515);cellular_component:nucleus(GO:0005634);biological_process:DNA replication(GO:0006260);biological_process:DNA repair(GO:0006281);biological_process:nucleosome assembly(GO:0006334);biological_process:DNA replication-dependent nucleosome assembly(GO:0006335);biological_process:cell cycle(GO:0007049);biolo…
ENSMUSG00000038068	-1.59415	3.19463	1.46757e-13	5.78094e-12	Rnf144b	cellular_component:ubiquitin ligase complex(GO:0000151);biological_process:protein polyubiquitination(GO:0000209);molecular_function:ubiquitin-protein transferase activity(GO:0004842);cellular_component:cytoplasm(GO:0005737);biological_process:apoptotic process(GO:0006915);cellular_component:integral component of membrane(GO:0016021);molecular_function:ubiquitin conjugating enzyme binding(GO:0031…
ENSMUSG00000029468	-0.975178	5.2384	1.48606e-13	5.84363e-12	P2rx7	biological_process:activation of MAPK activity(GO:0000187);biological_process:cell morphogenesis(GO:0000902);molecular_function:lipopolysaccharide binding(GO:0001530);molecular_function:purinergic nucleotide receptor activity(GO:0001614);biological_process:phagolysosome assembly(GO:0001845);biological_process:positive regulation of T cell mediated cytotoxicity(GO:0001916);biological_process:posit…
ENSMUSG00000022602	3.13486	4.70145	1.52888e-13	6.00158e-12	Arc	cellular_component:acrosomal vesicle(GO:0001669);molecular_function:actin binding(GO:0003779);molecular_function:protein binding(GO:0005515);cellular_component:cytoplasm(GO:0005737);cellular_component:endosome(GO:0005768);cellular_component:cytoskeleton(GO:0005856);cellular_component:plasma membrane(GO:0005886);biological_process:endocytosis(GO:0006897);biological_process:cytoskeleton organizatio…
ENSMUSG00000024970	1.1713	3.59706	1.5982e-13	6.26286e-12	AI846148	_
ENSMUSG00000032643	0.818414	6.34679	1.62097e-13	6.34109e-12	Fhl3	cellular_component:stress fiber(GO:0001725);molecular_function:actin binding(GO:0003779);molecular_function:protein binding(GO:0005515);cellular_component:nucleus(GO:0005634);cellular_component:focal adhesion(GO:0005925);cellular_component:Z disc(GO:0030018);biological_process:actin cytoskeleton organization(GO:0030036);molecular_function:metal ion binding(GO:0046872)
ENSMUSG00000035941	0.796332	6.86242	1.718e-13	6.7091e-12	Ibtk	biological_process:negative regulation of protein phosphorylation(GO:0001933);cellular_component:nucleoplasm(GO:0005654);cellular_component:cytoplasm(GO:0005737);cellular_component:membrane(GO:0016020);molecular_function:protein kinase binding(GO:0019901);molecular_function:protein tyrosine kinase inhibitor activity(GO:0030292);biological_process:release of sequestered calcium ion into cytosol(GO…
ENSMUSG00000016239	0.834183	5.67488	1.91782e-13	7.47651e-12	Lonrf3	biological_process:protein polyubiquitination(GO:0000209);cellular_component:intracellular(GO:0005622);molecular_function:ubiquitin conjugating enzyme binding(GO:0031624);biological_process:positive regulation of proteasomal ubiquitin-dependent protein catabolic process(GO:0032436);molecular_function:metal ion binding(GO:0046872);molecular_function:ubiquitin protein ligase activity(GO:0061630)
ENSMUSG00000022637	1.05617	3.98919	2.12096e-13	8.25425e-12	Cblb	molecular_function:phosphotyrosine binding(GO:0001784);biological_process:positive regulation of T cell anergy(GO:0002669);molecular_function:signal transducer activity(GO:0004871);molecular_function:calcium ion binding(GO:0005509);molecular_function:protein binding(GO:0005515);cellular_component:nucleoplasm(GO:0005654);cellular_component:cytosol(GO:0005829);cellular_component:plasma membrane(GO:…
ENSMUSG00000005718	-1.47193	2.48968	2.15649e-13	8.37812e-12	Tfap4	molecular_function:RNA polymerase II core promoter proximal region sequence-specific DNA binding(GO:0000978);molecular_function:RNA polymerase II core promoter proximal region sequence-specific DNA binding transcription factor activity involved in positive regulation of transcription(GO:0001077);molecular_function:DNA binding(GO:0003677);molecular_function:RNA polymerase II distal enhancer sequen…
ENSMUSG00000032589	-1.56097	2.44802	2.43753e-13	9.45376e-12	Bsn	molecular_function:protein binding(GO:0005515);cellular_component:cytoskeleton(GO:0005856);biological_process:synapse assembly(GO:0007416);cellular_component:cell surface(GO:0009986);cellular_component:postsynaptic density(GO:0014069);cellular_component:integral component of membrane(GO:0016021);cellular_component:extrinsic component of membrane(GO:0019898);cellular_component:cell junction(GO:003…
ENSMUSG00000020453	-0.883589	4.57919	2.44966e-13	9.48459e-12	Patz1	molecular_function:DNA binding(GO:0003677);molecular_function:chromatin binding(GO:0003682);molecular_function:protein binding(GO:0005515);cellular_component:nucleus(GO:0005634);cellular_component:nucleoplasm(GO:0005654);biological_process:regulation of transcription, DNA-templated(GO:0006355);biological_process:spermatogenesis(GO:0007283);biological_process:male gonad development(GO:0008584);bio…
ENSMUSG00000062210	0.91626	6.1236	2.54445e-13	9.83478e-12	Tnfaip8	cellular_component:cytoplasm(GO:0005737);biological_process:apoptotic process(GO:0006915);biological_process:interleukin-1 beta production(GO:0032611);molecular_function:cysteine-type endopeptidase inhibitor activity involved in apoptotic process(GO:0043027);biological_process:positive regulation of apoptotic process(GO:0043065);biological_process:negative regulation of cysteine-type endopeptidas…
ENSMUSG00000023827	0.943281	4.41262	2.67343e-13	1.03157e-11	Agpat4	molecular_function:1-acylglycerol-3-phosphate O-acyltransferase activity(GO:0003841);cellular_component:integral component of membrane(GO:0016021);biological_process:CDP-diacylglycerol biosynthetic process(GO:0016024)
ENSMUSG00000057315	-2.49129	0.369977	2.68626e-13	1.03476e-11	Arhgap24	biological_process:angiogenesis(GO:0001525);molecular_function:GTPase activator activity(GO:0005096);cellular_component:cytoplasm(GO:0005737);cellular_component:cytoskeleton(GO:0005856);cellular_component:focal adhesion(GO:0005925);biological_process:signal transduction(GO:0007165);biological_process:cell differentiation(GO:0030154);biological_process:negative regulation of Rac protein signal tra…
ENSMUSG00000027115	-1.39563	4.01717	2.77787e-13	1.06823e-11	Kif18a	cellular_component:kinetochore(GO:0000776);cellular_component:ruffle(GO:0001726);molecular_function:microtubule motor activity(GO:0003777);molecular_function:actin binding(GO:0003779);molecular_function:ATP binding(GO:0005524);cellular_component:nucleus(GO:0005634);cellular_component:cytoplasm(GO:0005737);cellular_component:microtubule organizing center(GO:0005815);cellular_component:kinetochore …
ENSMUSG00000042406	1.54882	8.93537	2.80521e-13	1.07692e-11	Atf4	molecular_function:RNA polymerase II core promoter proximal region sequence-specific DNA binding(GO:0000978);molecular_function:sequence-specific DNA binding RNA polymerase II transcription factor activity(GO:0000981);molecular_function:core promoter sequence-specific DNA binding(GO:0001046);molecular_function:RNA polymerase II core promoter proximal region sequence-specific DNA binding transcrip…
ENSMUSG00000034317	-0.944762	6.52996	2.91747e-13	1.11812e-11	Trim59	molecular_function:protein binding(GO:0005515);cellular_component:endoplasmic reticulum(GO:0005783);cellular_component:endoplasmic reticulum membrane(GO:0005789);cellular_component:centrosome(GO:0005813);cellular_component:cilium(GO:0005929);molecular_function:zinc ion binding(GO:0008270);cellular_component:integral component of membrane(GO:0016021);biological_process:protein ubiquitination(GO:00…
ENSMUSG00000034297	0.722796	6.87238	2.98634e-13	1.14065e-11	Med13	molecular_function:RNA polymerase II transcription cofactor activity(GO:0001104);molecular_function:transcription cofactor activity(GO:0003712);molecular_function:transcription coactivator activity(GO:0003713);molecular_function:receptor activity(GO:0004872);cellular_component:nucleus(GO:0005634);cellular_component:nucleoplasm(GO:0005654);biological_process:transcription initiation from RNA polym…
ENSMUSG00000024335	0.693888	9.2249	2.98137e-13	1.14065e-11	Brd2	molecular_function:chromatin binding(GO:0003682);cellular_component:nucleus(GO:0005634);cellular_component:cytoplasm(GO:0005737);biological_process:nucleosome assembly(GO:0006334);biological_process:transcription, DNA-templated(GO:0006351);biological_process:regulation of transcription from RNA polymerase II promoter(GO:0006357);biological_process:covalent chromatin modification(GO:0016569);molec…
ENSMUSG00000058881	0.83103	5.51863	3.10061e-13	1.1823e-11	Zfp516	_
ENSMUSG00000022414	-0.961639	4.66422	3.20135e-13	1.21867e-11	Tab1	biological_process:activation of MAPKKK activity(GO:0000185);biological_process:in utero embryonic development(GO:0001701);biological_process:heart morphogenesis(GO:0003007);biological_process:cardiac septum development(GO:0003279);molecular_function:protein serine/threonine phosphatase activity(GO:0004722);molecular_function:protein binding(GO:0005515);cellular_component:cytosol(GO:0005829);biol…
ENSMUSG00000079164	-1.44928	2.255	3.32466e-13	1.26348e-11	Tlr5	biological_process:MyD88-dependent toll-like receptor signaling pathway(GO:0002755);molecular_function:transmembrane signaling receptor activity(GO:0004888);molecular_function:interleukin-1 receptor binding(GO:0005149);molecular_function:protein binding(GO:0005515);biological_process:inflammatory response(GO:0006954);cellular_component:integral component of membrane(GO:0016021);biological_process…
ENSMUSG00000052681	0.725437	9.68518	3.36804e-13	1.27783e-11	Rap1b	molecular_function:GTPase activity(GO:0003924);molecular_function:protein binding(GO:0005515);molecular_function:GTP binding(GO:0005525);cellular_component:intracellular(GO:0005622);cellular_component:lipid particle(GO:0005811);cellular_component:cytosol(GO:0005829);cellular_component:plasma membrane(GO:0005886);cellular_component:cell-cell junction(GO:0005911);biological_process:small GTPase med…
ENSMUSG00000023030	1.05202	6.94185	3.56391e-13	1.34988e-11	Slc11a2	molecular_function:copper ion transmembrane transporter activity(GO:0005375);molecular_function:iron ion transmembrane transporter activity(GO:0005381);molecular_function:manganese ion transmembrane transporter activity(GO:0005384);cellular_component:nucleus(GO:0005634);cellular_component:cytoplasm(GO:0005737);cellular_component:mitochondrion(GO:0005739);cellular_component:mitochondrial outer mem…
ENSMUSG00000070348	-0.950229	7.25718	3.62432e-13	1.37047e-11	Ccnd1	biological_process:G1/S transition of mitotic cell cycle(GO:0000082);biological_process:negative regulation of transcription from RNA polymerase II promoter(GO:0000122);cellular_component:cyclin-dependent protein kinase holoenzyme complex(GO:0000307);biological_process:re-entry into mitotic cell cycle(GO:0000320);biological_process:positive regulation of protein phosphorylation(GO:0001934);molecu…
ENSMUSG00000026269	-0.846276	6.46643	3.67751e-13	1.38826e-11	Rnpepl1	cellular_component:cytoplasm(GO:0005737);biological_process:proteolysis(GO:0006508);molecular_function:zinc ion binding(GO:0008270);molecular_function:peptide binding(GO:0042277);biological_process:peptide catabolic process(GO:0043171);molecular_function:metalloaminopeptidase activity(GO:0070006)
ENSMUSG00000024778	1.53202	3.46507	4.13089e-13	1.55682e-11	Fas	biological_process:positive regulation of protein phosphorylation(GO:0001934);biological_process:immunoglobulin production(GO:0002377);biological_process:renal system process(GO:0003014);molecular_function:tumor necrosis factor-activated receptor activity(GO:0005031);molecular_function:protein binding(GO:0005515);molecular_function:calmodulin binding(GO:0005516);cellular_component:extracellular r…
ENSMUSG00000000282	-0.954839	4.88792	5.26397e-13	1.98055e-11	Mnt	biological_process:negative regulation of transcription from RNA polymerase II promoter(GO:0000122);molecular_function:RNA polymerase II regulatory region sequence-specific DNA binding(GO:0000977);molecular_function:RNA polymerase II transcription regulatory region sequence-specific DNA binding transcription factor activity involved in negative regulation of transcription(GO:0001227);molecular_fu…
ENSMUSG00000022788	-1.15754	4.56158	5.43468e-13	2.04138e-11	Fgd4	molecular_function:actin binding(GO:0003779);molecular_function:Rho guanyl-nucleotide exchange factor activity(GO:0005089);cellular_component:cytoplasm(GO:0005737);cellular_component:cytoskeleton(GO:0005856);biological_process:activation of JUN kinase activity(GO:0007257);cellular_component:lamellipodium(GO:0030027);biological_process:lamellipodium assembly(GO:0030032);biological_process:microspi…
ENSMUSG00000068923	-1.03541	5.08808	5.59657e-13	2.09871e-11	Syt11	molecular_function:SNARE binding(GO:0000149);biological_process:plasma membrane repair(GO:0001778);cellular_component:phagocytic cup(GO:0001891);molecular_function:calcium ion binding(GO:0005509);molecular_function:protein binding(GO:0005515);molecular_function:calcium-dependent phospholipid binding(GO:0005544);cellular_component:cytoplasm(GO:0005737);cellular_component:lysosome(GO:0005764);cellu…
ENSMUSG00000028126	0.755039	6.23321	5.75987e-13	2.15638e-11	Pip5k1a	molecular_function:protein binding(GO:0005515);molecular_function:ATP binding(GO:0005524);cellular_component:nucleus(GO:0005634);cellular_component:nucleoplasm(GO:0005654);cellular_component:cytosol(GO:0005829);cellular_component:mRNA cleavage and polyadenylation specificity factor complex(GO:0005847);cellular_component:plasma membrane(GO:0005886);cellular_component:focal adhesion(GO:0005925);bio…
ENSMUSG00000020897	-0.962041	6.35995	5.804e-13	2.16932e-11	Aurkb	biological_process:negative regulation of transcription from RNA polymerase II promoter(GO:0000122);cellular_component:kinetochore(GO:0000776);cellular_component:condensed chromosome, centromeric region(GO:0000779);cellular_component:condensed nuclear chromosome, centromeric region(GO:0000780);biological_process:negative regulation of B cell apoptotic process(GO:0002903);molecular_function:protei…
ENSMUSG00000074221	1.08601	4.49778	6.55757e-13	2.44694e-11	Zfp568	_
ENSMUSG00000038894	1.33998	4.85944	6.68565e-13	2.49062e-11	Irs2	biological_process:positive regulation of mesenchymal cell proliferation(GO:0002053);biological_process:negative regulation of B cell apoptotic process(GO:0002903);molecular_function:signal transducer activity(GO:0004871);molecular_function:insulin receptor binding(GO:0005158);molecular_function:protein binding(GO:0005515);cellular_component:cytosol(GO:0005829);cellular_component:plasma membrane(…
ENSMUSG00000051378	-0.928293	5.82827	7.11155e-13	2.64494e-11	Kif18b	biological_process:mitotic sister chromatid segregation(GO:0000070);cellular_component:astral microtubule(GO:0000235);biological_process:mitotic cell cycle(GO:0000278);molecular_function:motor activity(GO:0003774);molecular_function:microtubule motor activity(GO:0003777);molecular_function:ATP binding(GO:0005524);cellular_component:nucleus(GO:0005634);cellular_component:cytoplasm(GO:0005737);cell…
ENSMUSG00000089929	2.20102	3.32611	7.2049e-13	2.67526e-11	Bcl2a1b	biological_process:release of cytochrome c from mitochondria(GO:0001836);cellular_component:mitochondrial outer membrane(GO:0005741);biological_process:mitochondrial fusion(GO:0008053);biological_process:intrinsic apoptotic signaling pathway in response to DNA damage(GO:0008630);molecular_function:channel activity(GO:0015267);molecular_function:protein homodimerization activity(GO:0042803);biolog…
ENSMUSG00000055675	-1.49234	3.15507	7.4825e-13	2.77379e-11	Kbtbd11	molecular_function:ubiquitin-protein transferase activity(GO:0004842);biological_process:protein ubiquitination(GO:0016567);cellular_component:Cul3-RING ubiquitin ligase complex(GO:0031463)
ENSMUSG00000039361	0.818256	9.44951	8.22766e-13	3.04504e-11	Picalm	molecular_function:1-phosphatidylinositol binding(GO:0005545);cellular_component:intracellular(GO:0005622);cellular_component:nucleus(GO:0005634);cellular_component:early endosome(GO:0005769);cellular_component:Golgi apparatus(GO:0005794);cellular_component:coated pit(GO:0005905);biological_process:receptor-mediated endocytosis(GO:0006898);biological_process:axonogenesis(GO:0007409);biological_pr…
ENSMUSG00000054321	0.915886	4.9729	8.31935e-13	3.07395e-11	Taf4b	molecular_function:RNA polymerase II core promoter sequence-specific DNA binding transcription factor activity involved in preinitiation complex assembly(GO:0001075);cellular_component:fibrillar center(GO:0001650);molecular_function:DNA binding(GO:0003677);molecular_function:transcription coactivator activity(GO:0003713);cellular_component:nucleoplasm(GO:0005654);cellular_component:transcription …
ENSMUSG00000021870	0.842663	7.0271	8.78359e-13	3.2402e-11	Slmap	cellular_component:extracellular space(GO:0005615);cellular_component:microtubule organizing center(GO:0005815);biological_process:muscle contraction(GO:0006936);cellular_component:integral component of membrane(GO:0016021);cellular_component:Z disc(GO:0030018);cellular_component:M band(GO:0031430);cellular_component:sarcolemma(GO:0042383);biological_process:protein localization to plasma membran…
ENSMUSG00000026826	1.58039	3.16455	8.97163e-13	3.30419e-11	Nr4a2	biological_process:negative regulation of transcription from RNA polymerase II promoter(GO:0000122);molecular_function:RNA polymerase II regulatory region sequence-specific DNA binding(GO:0000977);molecular_function:RNA polymerase II core promoter sequence-specific DNA binding(GO:0000979);molecular_function:RNA polymerase II core promoter proximal region sequence-specific DNA binding transcriptio…
ENSMUSG00000019970	1.1948	7.04409	9.06648e-13	3.3337e-11	Sgk1	molecular_function:protein kinase activity(GO:0004672);molecular_function:protein serine/threonine kinase activity(GO:0004674);molecular_function:protein serine/threonine/tyrosine kinase activity(GO:0004712);molecular_function:protein binding(GO:0005515);molecular_function:ATP binding(GO:0005524);cellular_component:nucleus(GO:0005634);cellular_component:cytoplasm(GO:0005737);cellular_component:mi…
ENSMUSG00000026288	-1.02485	8.48277	9.1094e-13	3.34405e-11	Inpp5d	molecular_function:inositol-polyphosphate 5-phosphatase activity(GO:0004445);molecular_function:protein binding(GO:0005515);cellular_component:cytosol(GO:0005829);cellular_component:cytoskeleton(GO:0005856);cellular_component:plasma membrane(GO:0005886);biological_process:apoptotic process(GO:0006915);biological_process:negative regulation of cell proliferation(GO:0008285);biological_process:dete…
ENSMUSG00000070407	1.24691	4.06664	9.41878e-13	3.45078e-11	Hs3st3b1	cellular_component:Golgi membrane(GO:0000139);cellular_component:integral component of plasma membrane(GO:0005887);biological_process:protein sulfation(GO:0006477);molecular_function:[heparan sulfate]-glucosamine 3-sulfotransferase 1 activity(GO:0008467);molecular_function:[heparan sulfate]-glucosamine 3-sulfotransferase 3 activity(GO:0033872)
ENSMUSG00000043419	-1.29729	3.41508	9.43062e-13	3.45078e-11	Chd3os	_
ENSMUSG00000035293	-1.18791	4.66735	1.01466e-12	3.7068e-11	G2e3	biological_process:protein polyubiquitination(GO:0000209);biological_process:blastocyst development(GO:0001824);cellular_component:nucleolus(GO:0005730);cellular_component:cytoplasm(GO:0005737);biological_process:apoptotic process(GO:0006915);molecular_function:metal ion binding(GO:0046872);molecular_function:ubiquitin protein ligase activity(GO:0061630);biological_process:negative regulation of …
ENSMUSG00000028771	0.773616	5.91657	1.03086e-12	3.7599e-11	Ptpn12	cellular_component:podosome(GO:0002102);molecular_function:phosphoprotein phosphatase activity(GO:0004721);molecular_function:protein tyrosine phosphatase activity(GO:0004725);molecular_function:protein binding(GO:0005515);cellular_component:cytosol(GO:0005829);cellular_component:focal adhesion(GO:0005925);biological_process:protein dephosphorylation(GO:0006470);molecular_function:SH3 domain bind…
ENSMUSG00000047786	1.51273	3.09386	1.05377e-12	3.83729e-11	Lix1	molecular_function:molecular_function(GO:0003674);cellular_component:cytoplasm(GO:0005737);biological_process:autophagosome maturation(GO:0097352)
ENSMUSG00000039308	-0.986902	4.70018	1.0645e-12	3.87011e-11	Ndst2	cellular_component:Golgi membrane(GO:0000139);biological_process:regulation of angiotensin levels in blood(GO:0002002);cellular_component:Golgi apparatus(GO:0005794);biological_process:glycosaminoglycan biosynthetic process(GO:0006024);molecular_function:sulfotransferase activity(GO:0008146);biological_process:cellular process(GO:0009987);biological_process:heparan sulfate proteoglycan biosynthet…
ENSMUSG00000050737	1.30637	2.23559	1.07017e-12	3.8845e-11	Ptges	biological_process:prostaglandin biosynthetic process(GO:0001516);biological_process:acute inflammatory response(GO:0002526);biological_process:chronic inflammatory response(GO:0002544);molecular_function:prostaglandin-D synthase activity(GO:0004667);cellular_component:nuclear envelope lumen(GO:0005641);cellular_component:cytoplasm(GO:0005737);biological_process:prostaglandin metabolic process(GO…
ENSMUSG00000026981	1.79568	6.25437	1.13698e-12	4.10756e-11	Il1rn	biological_process:fever generation(GO:0001660);molecular_function:cytokine activity(GO:0005125);molecular_function:interleukin-1 receptor binding(GO:0005149);molecular_function:interleukin-1, Type I receptor binding(GO:0005150);molecular_function:interleukin-1, Type II receptor binding(GO:0005151);molecular_function:interleukin-1 receptor antagonist activity(GO:0005152);cellular_component:extrac…
ENSMUSG00000035455	-0.857347	5.54937	1.13706e-12	4.10756e-11	Fignl1	cellular_component:nuclear chromosome(GO:0000228);molecular_function:magnesium ion binding(GO:0000287);biological_process:osteoblast differentiation(GO:0001649);molecular_function:ATP binding(GO:0005524);cellular_component:nucleus(GO:0005634);cellular_component:cytoplasm(GO:0005737);biological_process:regulation of double-strand break repair via homologous recombination(GO:0010569);molecular_func…
ENSMUSG00000041498	-1.25971	4.74774	1.13358e-12	4.10756e-11	Kif14	biological_process:regulation of cell growth(GO:0001558);molecular_function:ATP binding(GO:0005524);cellular_component:nucleus(GO:0005634);cellular_component:cytosol(GO:0005829);cellular_component:kinesin complex(GO:0005871);cellular_component:microtubule(GO:0005874);cellular_component:plasma membrane(GO:0005886);biological_process:microtubule-based movement(GO:0007018);biological_process:microtu…
ENSMUSG00000044468	1.2347	7.47502	1.15838e-12	4.17793e-11	Fam46c	molecular_function:molecular_function(GO:0003674);cellular_component:cellular_component(GO:0005575);biological_process:biological_process(GO:0008150)
ENSMUSG00000025314	1.1699	7.70573	1.20563e-12	4.34144e-11	Ptprj	biological_process:vasculogenesis(GO:0001570);cellular_component:immunological synapse(GO:0001772);biological_process:positive regulation of cell-matrix adhesion(GO:0001954);molecular_function:protein tyrosine phosphatase activity(GO:0004725);molecular_function:platelet-derived growth factor receptor binding(GO:0005161);cellular_component:plasma membrane(GO:0005886);cellular_component:cell-cell j…
ENSMUSG00000026821	1.15813	5.13005	1.21036e-12	4.35155e-11	Ralgds	molecular_function:guanyl-nucleotide exchange factor activity(GO:0005085);molecular_function:protein binding(GO:0005515);cellular_component:nucleus(GO:0005634);cellular_component:cytosol(GO:0005829);cellular_component:brush border(GO:0005903);biological_process:small GTPase mediated signal transduction(GO:0007264);molecular_function:GTPase regulator activity(GO:0030695);biological_process:positiv…
ENSMUSG00000035283	-1.72893	1.43573	1.22573e-12	4.39982e-11	Adrb1	biological_process:positive regulation of heart rate by epinephrine-norepinephrine(GO:0001996);biological_process:positive regulation of the force of heart contraction by epinephrine-norepinephrine(GO:0001997);biological_process:diet induced thermogenesis(GO:0002024);biological_process:vasodilation by norepinephrine-epinephrine involved in regulation of systemic arterial blood pressure(GO:0002025…
ENSMUSG00000096210	0.814485	9.73057	1.26586e-12	4.53666e-11	H1f0	cellular_component:nucleosome(GO:0000786);cellular_component:nuclear chromatin(GO:0000790);molecular_function:AT DNA binding(GO:0003680);molecular_function:double-stranded DNA binding(GO:0003690);molecular_function:RNA binding(GO:0003723);cellular_component:nucleus(GO:0005634);cellular_component:nuclear euchromatin(GO:0005719);cellular_component:nucleolus(GO:0005730);cellular_component:Golgi appa…
ENSMUSG00000052713	-1.4508	2.79248	1.28651e-12	4.6034e-11	Zfp608	_
ENSMUSG00000042688	0.707571	7.40249	1.36941e-12	4.89229e-11	Mapk6	biological_process:MAPK cascade(GO:0000165);molecular_function:protein kinase activity(GO:0004672);molecular_function:MAP kinase activity(GO:0004707);molecular_function:protein binding(GO:0005515);molecular_function:ATP binding(GO:0005524);cellular_component:nucleus(GO:0005634);cellular_component:cytoplasm(GO:0005737);cellular_component:cytosol(GO:0005829);biological_process:protein phosphorylati…
ENSMUSG00000058886	-1.00483	4.64734	1.42602e-12	5.08651e-11	Deaf1	biological_process:negative regulation of transcription from RNA polymerase II promoter(GO:0000122);molecular_function:RNA polymerase II regulatory region sequence-specific DNA binding(GO:0000977);molecular_function:RNA polymerase II transcription regulatory region sequence-specific DNA binding transcription factor activity involved in negative regulation of transcription(GO:0001227);cellular_com…
ENSMUSG00000027808	0.982452	8.99498	1.48359e-12	5.28355e-11	Serp1	biological_process:skeletal system development(GO:0001501);cellular_component:endoplasmic reticulum(GO:0005783);cellular_component:endoplasmic reticulum membrane(GO:0005789);cellular_component:cytoplasmic microtubule(GO:0005881);biological_process:glucose metabolic process(GO:0006006);biological_process:protein glycosylation(GO:0006486);biological_process:post-embryonic development(GO:0009791);bi…
ENSMUSG00000027883	-1.00372	5.31941	1.49062e-12	5.30025e-11	Gpsm2	biological_process:establishment of mitotic spindle orientation(GO:0000132);molecular_function:nucleotide binding(GO:0000166);molecular_function:G-protein alpha-subunit binding(GO:0001965);molecular_function:GDP-dissociation inhibitor activity(GO:0005092);molecular_function:protein binding(GO:0005515);cellular_component:cytoplasm(GO:0005737);cellular_component:cytosol(GO:0005829);cellular_compone…
ENSMUSG00000040964	-0.829985	5.27273	1.51663e-12	5.38428e-11	Arhgef10l	molecular_function:Rho guanyl-nucleotide exchange factor activity(GO:0005089);molecular_function:GTPase activator activity(GO:0005096);cellular_component:cytosol(GO:0005829);biological_process:SREBP signaling pathway(GO:0032933);biological_process:regulation of Rho protein signal transduction(GO:0035023);biological_process:positive regulation of GTPase activity(GO:0043547);biological_process:posi…
ENSMUSG00000039782	0.831582	6.2046	1.55433e-12	5.50946e-11	Cpeb2	molecular_function:translation repressor activity, nucleic acid binding(GO:0000900);molecular_function:RNA binding(GO:0003723);molecular_function:GTPase inhibitor activity(GO:0005095);molecular_function:protein binding(GO:0005515);cellular_component:nucleus(GO:0005634);cellular_component:cytoplasm(GO:0005737);cellular_component:polysome(GO:0005844);biological_process:translation(GO:0006412);molec…
ENSMUSG00000038517	-0.871276	4.55471	1.63695e-12	5.79327e-11	Tbkbp1	molecular_function:protein binding(GO:0005515);cellular_component:cellular_component(GO:0005575);biological_process:biological_process(GO:0008150);biological_process:innate immune response(GO:0045087)
ENSMUSG00000020573	-0.806016	5.74352	1.66124e-12	5.87004e-11	Pik3cg	biological_process:angiogenesis(GO:0001525);biological_process:regulation of protein phosphorylation(GO:0001932);biological_process:adaptive immune response(GO:0002250);biological_process:positive regulation of acute inflammatory response(GO:0002675);molecular_function:protein serine/threonine kinase activity(GO:0004674);molecular_function:ATP binding(GO:0005524);cellular_component:cytoplasm(GO:0…
ENSMUSG00000039158	0.923905	6.27781	1.8546e-12	6.54311e-11	Akna	molecular_function:RNA polymerase II core promoter proximal region sequence-specific DNA binding(GO:0000978);molecular_function:RNA polymerase II core promoter proximal region sequence-specific DNA binding transcription factor activity involved in positive regulation of transcription(GO:0001077);cellular_component:fibrillar center(GO:0001650);cellular_component:nucleoplasm(GO:0005654);cellular_co…
ENSMUSG00000041313	0.929375	8.24602	1.92586e-12	6.78394e-11	Slc7a1	molecular_function:arginine transmembrane transporter activity(GO:0015181);biological_process:arginine transport(GO:0015809);cellular_component:membrane(GO:0016020);cellular_component:integral component of membrane(GO:0016021);biological_process:arginine transmembrane transport(GO:1903826)
ENSMUSG00000109489	1.98335	0.734528	1.99562e-12	7.01876e-11	Gm7451	_
ENSMUSG00000022353	0.931678	7.65424	2.05233e-12	7.20702e-11	Mtss1	biological_process:in utero embryonic development(GO:0001701);molecular_function:actin binding(GO:0003779);molecular_function:actin monomer binding(GO:0003785);molecular_function:receptor binding(GO:0005102);cellular_component:cytoplasm(GO:0005737);cellular_component:adherens junction(GO:0005912);biological_process:plasma membrane organization(GO:0007009);biological_process:actin filament organiz…
ENSMUSG00000058099	-1.10558	6.21361	2.11378e-12	7.41133e-11	Nfam1	biological_process:positive regulation of cytokine production(GO:0001819);molecular_function:transmembrane signaling receptor activity(GO:0004888);cellular_component:intracellular(GO:0005622);cellular_component:plasma membrane(GO:0005886);biological_process:signal transduction(GO:0007165);cellular_component:cell surface(GO:0009986);cellular_component:integral component of membrane(GO:0016021);bio…
ENSMUSG00000029475	-0.968757	4.46879	2.12113e-12	7.42559e-11	Kdm2b	biological_process:negative regulation of transcription from RNA polymerase II promoter(GO:0000122);molecular_function:RNA polymerase II core promoter sequence-specific DNA binding(GO:0000979);molecular_function:protein binding(GO:0005515);cellular_component:nucleolus(GO:0005730);biological_process:transcription, DNA-templated(GO:0006351);biological_process:spermatogenesis(GO:0007283);molecular_f…
ENSMUSG00000001785	0.783892	7.15703	2.43399e-12	8.50769e-11	Pwp1	cellular_component:nucleus(GO:0005634);cellular_component:nucleolus(GO:0005730);cellular_component:Golgi apparatus(GO:0005794);biological_process:negative regulation of peptidyl-serine phosphorylation of STAT protein(GO:0033140);biological_process:histone H4-K20 trimethylation(GO:0034773);;biological_process:positive regulation of stem cell differentiation(GO:2000738)
ENSMUSG00000070780	-0.808815	4.87354	2.43964e-12	8.51431e-11	Rbm47	biological_process:hematopoietic progenitor cell differentiation(GO:0002244);molecular_function:RNA binding(GO:0003723);molecular_function:protein binding(GO:0005515);cellular_component:nucleus(GO:0005634);biological_process:cytidine to uridine editing(GO:0016554)
ENSMUSG00000053716	-1.00161	4.52733	2.46e-12	8.57215e-11	Dusp7	biological_process:inactivation of MAPK activity(GO:0000188);molecular_function:protein tyrosine phosphatase activity(GO:0004725);cellular_component:cytosol(GO:0005829);molecular_function:MAP kinase tyrosine/serine/threonine phosphatase activity(GO:0017017);biological_process:peptidyl-tyrosine dephosphorylation(GO:0035335);biological_process:negative regulation of MAP kinase activity(GO:0043407)
ENSMUSG00000112148	0.909175	6.98143	2.63395e-12	9.16419e-11	Lilrb4a	_
ENSMUSG00000000532	-1.05331	4.41044	2.69633e-12	9.36684e-11	Acvr1b	biological_process:G1/S transition of mitotic cell cycle(GO:0000082);biological_process:in utero embryonic development(GO:0001701);biological_process:hair follicle development(GO:0001942);molecular_function:protein serine/threonine kinase activity(GO:0004674);molecular_function:transmembrane receptor protein serine/threonine kinase activity(GO:0004675);molecular_function:receptor signaling protei…
ENSMUSG00000042349	1.2347	6.09986	2.95098e-12	1.02358e-10	Ikbke	molecular_function:NF-kappaB-inducing kinase activity(GO:0004704);molecular_function:protein binding(GO:0005515);molecular_function:ATP binding(GO:0005524);cellular_component:nucleus(GO:0005634);cellular_component:cytoplasm(GO:0005737);biological_process:protein phosphorylation(GO:0006468);biological_process:I-kappaB phosphorylation(GO:0007252);molecular_function:IkappaB kinase activity(GO:000838…
ENSMUSG00000043008	-1.57753	3.47759	3.0019e-12	1.03965e-10	Klhl6	molecular_function:transcription regulatory region sequence-specific DNA binding(GO:0000976);biological_process:germinal center formation(GO:0002467);molecular_function:sequence-specific DNA binding transcription factor activity(GO:0003700);cellular_component:nucleus(GO:0005634);cellular_component:cytoplasm(GO:0005737);biological_process:regulation of transcription from RNA polymerase II promoter…
ENSMUSG00000021965	-1.03746	4.55827	3.16828e-12	1.09559e-10	Ska3	biological_process:mitotic cell cycle(GO:0000278);cellular_component:kinetochore(GO:0000776);cellular_component:condensed chromosome outer kinetochore(GO:0000940);molecular_function:molecular_function(GO:0003674);cellular_component:cytoplasm(GO:0005737);cellular_component:spindle microtubule(GO:0005876);biological_process:chromosome segregation(GO:0007059);biological_process:regulation of microtu…
ENSMUSG00000048307	-0.737174	5.38854	3.19597e-12	1.10349e-10	Ankrd46	cellular_component:integral component of membrane(GO:0016021)
ENSMUSG00000026064	0.98857	5.59573	3.24704e-12	1.11941e-10	Ptp4a1	molecular_function:prenylated protein tyrosine phosphatase activity(GO:0004727);cellular_component:nucleus(GO:0005634);cellular_component:cytoplasm(GO:0005737);cellular_component:endosome(GO:0005768);cellular_component:early endosome(GO:0005769);cellular_component:endoplasmic reticulum(GO:0005783);cellular_component:spindle(GO:0005819);cellular_component:plasma membrane(GO:0005886);biological_pro…
ENSMUSG00000040028	0.729616	6.98827	3.30682e-12	1.13829e-10	Elavl1	molecular_function:RNA binding(GO:0003723);molecular_function:double-stranded RNA binding(GO:0003725);molecular_function:mRNA binding(GO:0003729);molecular_function:mRNA 3'-UTR binding(GO:0003730);molecular_function:protein binding(GO:0005515);cellular_component:nucleus(GO:0005634);cellular_component:nucleoplasm(GO:0005654);cellular_component:cytoplasm(GO:0005737);cellular_component:cytosol(GO:00…
ENSMUSG00000037251	-1.2007	3.76422	3.32667e-12	1.14338e-10	Pomk	biological_process:neuron migration(GO:0001764);molecular_function:protein kinase activity(GO:0004672);molecular_function:ATP binding(GO:0005524);cellular_component:endoplasmic reticulum membrane(GO:0005789);biological_process:protein phosphorylation(GO:0006468);biological_process:protein O-linked glycosylation(GO:0006493);biological_process:brain development(GO:0007420);biological_process:learni…
ENSMUSG00000044708	-1.31573	2.80241	3.41226e-12	1.17103e-10	Kcnj10	molecular_function:inward rectifier potassium channel activity(GO:0005242);molecular_function:potassium channel activity(GO:0005267);molecular_function:protein binding(GO:0005515);molecular_function:ATP binding(GO:0005524);cellular_component:plasma membrane(GO:0005886);cellular_component:integral component of plasma membrane(GO:0005887);biological_process:potassium ion transport(GO:0006813);biolo…
ENSMUSG00000026708	-1.10511	4.53446	3.55779e-12	1.2183e-10	Cenpl	cellular_component:chromosome, centromeric region(GO:0000775);molecular_function:molecular_function(GO:0003674);cellular_component:cellular_component(GO:0005575);cellular_component:nucleus(GO:0005634);biological_process:biological_process(GO:0008150)
ENSMUSG00000032010	-1.18108	4.08117	3.56076e-12	1.2183e-10	Usp2	biological_process:negative regulation of transcription from RNA polymerase II promoter(GO:0000122);molecular_function:ubiquitin-specific protease activity(GO:0004843);cellular_component:nucleus(GO:0005634);cellular_component:cytoplasm(GO:0005737);cellular_component:centrosome(GO:0005813);cellular_component:cell cortex(GO:0005938);biological_process:ubiquitin-dependent protein catabolic process(G…
ENSMUSG00000045912	-2.73041	0.064113	3.75449e-12	1.28264e-10	C2cd4c	_
ENSMUSG00000036158	4.64445	-0.999608	3.76559e-12	1.2845e-10	Prickle1	biological_process:neural tube closure(GO:0001843);molecular_function:protein binding(GO:0005515);cellular_component:nucleus(GO:0005634);cellular_component:cytosol(GO:0005829);biological_process:protein import into nucleus(GO:0006606);molecular_function:zinc ion binding(GO:0008270);biological_process:positive regulation of protein ubiquitination(GO:0031398);cellular_component:nuclear membrane(GO:…
ENSMUSG00000047407	1.13579	6.64133	3.93446e-12	1.34008e-10	Tgif1	biological_process:negative regulation of transcription from RNA polymerase II promoter(GO:0000122);molecular_function:RNA polymerase II core promoter proximal region sequence-specific DNA binding(GO:0000978);molecular_function:RNA polymerase II core promoter proximal region sequence-specific DNA binding transcription factor activity involved in negative regulation of transcription(GO:0001078);bi…
ENSMUSG00000032802	0.800967	7.81639	4.17876e-12	1.41902e-10	Srxn1	molecular_function:ATP binding(GO:0005524);cellular_component:cytoplasm(GO:0005737);cellular_component:cytosol(GO:0005829);biological_process:response to oxidative stress(GO:0006979);molecular_function:oxidoreductase activity, acting on a sulfur group of donors(GO:0016667);molecular_function:sulfiredoxin activity(GO:0032542);biological_process:cellular response to oxidative stress(GO:0034599);bio…
ENSMUSG00000001054	-0.802449	4.55661	4.17515e-12	1.41902e-10	Rmnd5b	molecular_function:ubiquitin-protein transferase activity(GO:0004842);cellular_component:nucleus(GO:0005634);cellular_component:cytoplasm(GO:0005737);cellular_component:GID complex(GO:0034657);biological_process:protein ubiquitination involved in ubiquitin-dependent protein catabolic process(GO:0042787);biological_process:proteasome-mediated ubiquitin-dependent protein catabolic process(GO:004316…
ENSMUSG00000049755	0.915904	4.2539	4.41121e-12	1.49572e-10	Zfp672	_
ENSMUSG00000024521	1.14645	6.20878	4.73817e-12	1.60418e-10	Pmaip1	biological_process:release of cytochrome c from mitochondria(GO:0001836);molecular_function:protein binding(GO:0005515);cellular_component:mitochondrion(GO:0005739);biological_process:apoptotic process(GO:0006915);biological_process:activation of cysteine-type endopeptidase activity involved in apoptotic process(GO:0006919);biological_process:cellular response to DNA damage stimulus(GO:0006974);b…
ENSMUSG00000028884	-0.734875	6.16278	4.85563e-12	1.64149e-10	Rpa2	biological_process:telomere maintenance(GO:0000723);biological_process:double-strand break repair via homologous recombination(GO:0000724);cellular_component:chromosome, telomeric region(GO:0000781);cellular_component:nuclear chromosome, telomeric region(GO:0000784);cellular_component:chromatin(GO:0000785);molecular_function:DNA binding(GO:0003677);molecular_function:damaged DNA binding(GO:000368…
ENSMUSG00000040234	1.69916	5.12174	5.051e-12	1.70499e-10	Tm7sf3	molecular_function:molecular_function(GO:0003674);cellular_component:plasma membrane(GO:0005886);biological_process:biological_process(GO:0008150);cellular_component:integral component of membrane(GO:0016021);cellular_component:extracellular exosome(GO:0070062)
ENSMUSG00000034792	-1.12392	3.60542	5.16217e-12	1.73993e-10	Gna15	molecular_function:G-protein coupled receptor binding(GO:0001664);molecular_function:GTPase activity(GO:0003924);molecular_function:signal transducer activity(GO:0004871);molecular_function:GTP binding(GO:0005525);cellular_component:heterotrimeric G-protein complex(GO:0005834);biological_process:G-protein coupled receptor signaling pathway(GO:0007186);biological_process:adenylate cyclase-modulati…
ENSMUSG00000050777	-0.803516	4.96653	5.20662e-12	1.7523e-10	Tmem37	molecular_function:voltage-gated ion channel activity(GO:0005244);molecular_function:calcium channel activity(GO:0005262);cellular_component:integral component of membrane(GO:0016021);biological_process:regulation of ion transmembrane transport(GO:0034765);biological_process:calcium ion transmembrane transport(GO:0070588)
ENSMUSG00000030213	-0.720453	5.73548	5.23164e-12	1.75811e-10	Atf7ip	biological_process:negative regulation of transcription from RNA polymerase II promoter(GO:0000122);molecular_function:transcription corepressor activity(GO:0003714);cellular_component:nucleus(GO:0005634);cellular_component:nucleoplasm(GO:0005654);cellular_component:transcription factor complex(GO:0005667);cellular_component:cytosol(GO:0005829);biological_process:DNA methylation(GO:0006306);biolo…
ENSMUSG00000027787	0.815758	6.93291	5.42266e-12	1.8196e-10	Nmd3	biological_process:ribosomal large subunit export from nucleus(GO:0000055);molecular_function:RNA binding(GO:0003723);cellular_component:nucleus(GO:0005634);cellular_component:nucleoplasm(GO:0005654);cellular_component:nucleolus(GO:0005730);cellular_component:cytoplasm(GO:0005737);cellular_component:membrane(GO:0016020);molecular_function:protein binding, bridging(GO:0030674);molecular_function:r…
ENSMUSG00000054387	0.697467	7.32974	5.46079e-12	1.82969e-10	Mdm4	biological_process:negative regulation of transcription from RNA polymerase II promoter(GO:0000122);biological_process:regulation of heart rate(GO:0002027);biological_process:heart valve development(GO:0003170);biological_process:atrioventricular valve morphogenesis(GO:0003181);biological_process:endocardial cushion morphogenesis(GO:0003203);biological_process:ventricular septum development(GO:00…
ENSMUSG00000048806	5.74588	-0.732572	5.6356e-12	1.88547e-10	Ifnb1	biological_process:adaptive immune response(GO:0002250);biological_process:macrophage activation involved in immune response(GO:0002281);biological_process:T cell activation involved in immune response(GO:0002286);biological_process:B cell activation involved in immune response(GO:0002312);biological_process:natural killer cell activation involved in immune response(GO:0002323);molecular_function…
ENSMUSG00000042797	-2.47318	0.228516	5.7734e-12	1.92872e-10	Aqp11	biological_process:kidney development(GO:0001822);cellular_component:cytoplasm(GO:0005737);cellular_component:endoplasmic reticulum(GO:0005783);cellular_component:cytosol(GO:0005829);cellular_component:plasma membrane(GO:0005886);biological_process:water transport(GO:0006833);cellular_component:cell surface(GO:0009986);molecular_function:water channel activity(GO:0015250);cellular_component:integ…
ENSMUSG00000039159	0.710668	5.78956	5.93992e-12	1.98143e-10	Ube2h	molecular_function:ubiquitin-protein transferase activity(GO:0004842);molecular_function:ATP binding(GO:0005524);cellular_component:cytoplasm(GO:0005737);molecular_function:ubiquitin protein ligase binding(GO:0031625);biological_process:proteasome-mediated ubiquitin-dependent protein catabolic process(GO:0043161);molecular_function:ubiquitin protein ligase activity(GO:0061630);molecular_function:…
ENSMUSG00000051220	-0.90556	5.2586	6.59622e-12	2.19712e-10	Ercc6l	cellular_component:condensed chromosome kinetochore(GO:0000777);molecular_function:DNA binding(GO:0003677);molecular_function:helicase activity(GO:0004386);molecular_function:ATP binding(GO:0005524);biological_process:cell cycle(GO:0007049);cellular_component:membrane(GO:0016020);biological_process:cell division(GO:0051301)
ENSMUSG00000044465	-0.912935	4.08535	6.72288e-12	2.23602e-10	Fam160a2	molecular_function:molecular_function(GO:0003674);cellular_component:cytosol(GO:0005829);biological_process:endosome organization(GO:0007032);biological_process:lysosome organization(GO:0007040);biological_process:endosome to lysosome transport(GO:0008333);biological_process:protein transport(GO:0015031);biological_process:early endosome to late endosome transport(GO:0045022);cellular_component:F…
ENSMUSG00000041406	-0.841485	4.81138	7.04915e-12	2.3411e-10	BC055324	_
ENSMUSG00000046034	0.79837	6.38683	7.7138e-12	2.55809e-10	Otulin	biological_process:sprouting angiogenesis(GO:0002040);molecular_function:ubiquitin-specific protease activity(GO:0004843);cellular_component:cytoplasm(GO:0005737);molecular_function:cysteine-type peptidase activity(GO:0008234);biological_process:regulation of tumor necrosis factor-mediated signaling pathway(GO:0010803);biological_process:negative regulation of NF-kappaB transcription factor activ…
ENSMUSG00000043421	1.5502	4.65871	7.99874e-12	2.6487e-10	Hilpda	biological_process:positive regulation of cytokine production(GO:0001819);molecular_function:receptor binding(GO:0005102);cellular_component:extracellular space(GO:0005615);cellular_component:nucleoplasm(GO:0005654);cellular_component:lipid particle(GO:0005811);biological_process:positive regulation of cell proliferation(GO:0008284);cellular_component:cell surface(GO:0009986);biological_process:p…
ENSMUSG00000023008	-0.813704	6.94051	8.04332e-12	2.65958e-10	Fmnl3	biological_process:angiogenesis(GO:0001525);molecular_function:actin binding(GO:0003779);molecular_function:protein binding(GO:0005515);cellular_component:cytoplasm(GO:0005737);cellular_component:Golgi apparatus(GO:0005794);cellular_component:cytosol(GO:0005829);cellular_component:plasma membrane(GO:0005886);biological_process:cytoskeleton organization(GO:0007010);biological_process:regulation of…
ENSMUSG00000006526	-0.877844	4.09554	8.08313e-12	2.66885e-10	Tmem110	molecular_function:molecular_function(GO:0003674);molecular_function:calcium channel regulator activity(GO:0005246);cellular_component:cellular_component(GO:0005575);cellular_component:endoplasmic reticulum membrane(GO:0005789);biological_process:biological_process(GO:0008150);cellular_component:integral component of membrane(GO:0016021);biological_process:activation of store-operated calcium cha…
ENSMUSG00000036057	0.756345	6.19795	8.14299e-12	2.6847e-10	Ptpn23	molecular_function:protein tyrosine phosphatase activity(GO:0004725);cellular_component:nucleus(GO:0005634);cellular_component:nucleoplasm(GO:0005654);cellular_component:cytoplasm(GO:0005737);cellular_component:endosome(GO:0005768);cellular_component:early endosome(GO:0005769);cellular_component:cytosol(GO:0005829);biological_process:negative regulation of epithelial cell migration(GO:0010633);bi…
ENSMUSG00000021745	6.67226	-1.19582	8.70072e-12	2.86441e-10	Ptprg	molecular_function:protein tyrosine phosphatase activity(GO:0004725);biological_process:negative regulation of epithelial cell migration(GO:0010633);cellular_component:integral component of membrane(GO:0016021);biological_process:peptidyl-tyrosine dephosphorylation(GO:0035335);molecular_function:identical protein binding(GO:0042802);cellular_component:extracellular exosome(GO:0070062);biological_…
ENSMUSG00000037573	1.12144	5.86219	9.10989e-12	2.99476e-10	Tob1	molecular_function:transcription corepressor activity(GO:0003714);molecular_function:protein binding(GO:0005515);cellular_component:nucleus(GO:0005634);cellular_component:cytoplasm(GO:0005737);biological_process:SMAD protein import into nucleus(GO:0007184);biological_process:negative regulation of cell proliferation(GO:0008285);biological_process:negative regulation of translation(GO:0017148);cel…
ENSMUSG00000025730	-0.751554	4.90756	9.23324e-12	3.03091e-10	Rab40c	molecular_function:GTPase activity(GO:0003924);molecular_function:GTP binding(GO:0005525);cellular_component:endosome(GO:0005768);cellular_component:plasma membrane(GO:0005886);biological_process:vesicle docking involved in exocytosis(GO:0006904);cellular_component:synaptic vesicle(GO:0008021);biological_process:protein secretion(GO:0009306);biological_process:protein ubiquitination(GO:0016567);b…
ENSMUSG00000026458	-0.994029	4.48501	9.60922e-12	3.14977e-10	Ppfia4	molecular_function:protein binding(GO:0005515);biological_process:biological_process(GO:0008150);cellular_component:synapse(GO:0045202);cellular_component:presynaptic active zone(GO:0048786)
ENSMUSG00000039005	-0.838328	5.75287	9.87327e-12	3.23164e-10	Tlr4	biological_process:activation of MAPK activity(GO:0000187);molecular_function:lipopolysaccharide binding(GO:0001530);molecular_function:lipopolysaccharide receptor activity(GO:0001875);biological_process:activation of innate immune response(GO:0002218);biological_process:toll-like receptor signaling pathway(GO:0002224);biological_process:B cell proliferation involved in immune response(GO:0002322…
ENSMUSG00000098188	1.13357	3.88694	9.95746e-12	3.25449e-10	Sowahc	molecular_function:molecular_function(GO:0003674);cellular_component:cellular_component(GO:0005575);biological_process:biological_process(GO:0008150)
ENSMUSG00000031669	-1.01056	3.91332	1.03268e-11	3.37033e-10	Gins3	molecular_function:molecular_function(GO:0003674);cellular_component:nucleoplasm(GO:0005654);biological_process:DNA replication(GO:0006260)
ENSMUSG00000090387	3.68272	-0.808985	1.1002e-11	3.58555e-10	Gm17056	_
ENSMUSG00000021608	-1.02576	4.92268	1.11516e-11	3.62909e-10	Lpcat1	cellular_component:Golgi membrane(GO:0000139);molecular_function:calcium ion binding(GO:0005509);cellular_component:endoplasmic reticulum(GO:0005783);cellular_component:endoplasmic reticulum membrane(GO:0005789);cellular_component:Golgi apparatus(GO:0005794);cellular_component:lipid particle(GO:0005811);biological_process:phospholipid biosynthetic process(GO:0008654);cellular_component:membrane(G…
ENSMUSG00000044827	1.47064	4.1398	1.18048e-11	3.83613e-10	Tlr1	biological_process:cell activation(GO:0001775);biological_process:toll-like receptor signaling pathway(GO:0002224);biological_process:MyD88-dependent toll-like receptor signaling pathway(GO:0002755);molecular_function:transmembrane signaling receptor activity(GO:0004888);cellular_component:Golgi apparatus(GO:0005794);cellular_component:integral component of plasma membrane(GO:0005887);biological_…
ENSMUSG00000072621	1.31137	4.19952	1.22383e-11	3.9713e-10	Slfn10-ps	_
ENSMUSG00000023067	1.32604	8.58746	1.23109e-11	3.98915e-10	Cdkn1a	biological_process:regulation of cyclin-dependent protein serine/threonine kinase activity(GO:0000079);biological_process:G1/S transition of mitotic cell cycle(GO:0000082);biological_process:G2/M transition of mitotic cell cycle(GO:0000086);cellular_component:cyclin-dependent protein kinase holoenzyme complex(GO:0000307);molecular_function:cyclin-dependent protein serine/threonine kinase activity…
ENSMUSG00000024042	1.15566	2.48467	1.23525e-11	3.99691e-10	Sik1	biological_process:negative regulation of transcription from RNA polymerase II promoter(GO:0000122);molecular_function:magnesium ion binding(GO:0000287);biological_process:regulation of sodium ion transport(GO:0002028);molecular_function:protein serine/threonine kinase activity(GO:0004674);molecular_function:protein binding(GO:0005515);molecular_function:ATP binding(GO:0005524);cellular_component…
ENSMUSG00000041328	1.00094	6.6939	1.26504e-11	4.08747e-10	Pcf11	molecular_function:RNA polymerase II core binding(GO:0000993);molecular_function:mRNA binding(GO:0003729);cellular_component:nucleoplasm(GO:0005654);cellular_component:cytoplasm(GO:0005737);cellular_component:mitochondrion(GO:0005739);cellular_component:mRNA cleavage factor complex(GO:0005849);biological_process:termination of RNA polymerase II transcription(GO:0006369);biological_process:mRNA po…
ENSMUSG00000026484	0.699579	6.61663	1.29881e-11	4.1906e-10	Rnf2	biological_process:negative regulation of transcription from RNA polymerase II promoter(GO:0000122);cellular_component:ubiquitin ligase complex(GO:0000151);biological_process:mitotic cell cycle(GO:0000278);cellular_component:euchromatin(GO:0000791);cellular_component:heterochromatin(GO:0000792);biological_process:gastrulation with mouth forming second(GO:0001702);cellular_component:sex chromatin(…
ENSMUSG00000042978	-1.09427	3.30531	1.32562e-11	4.27104e-10	Sbk1	molecular_function:protein serine/threonine kinase activity(GO:0004674);molecular_function:ATP binding(GO:0005524);cellular_component:cellular_component(GO:0005575);cellular_component:cytoplasm(GO:0005737);biological_process:peptidyl-serine phosphorylation(GO:0018105);biological_process:peptidyl-threonine phosphorylation(GO:0018107)
ENSMUSG00000055485	-0.821833	5.54565	1.41909e-11	4.56567e-10	Soga1	molecular_function:molecular_function(GO:0003674);cellular_component:extracellular space(GO:0005615);biological_process:insulin receptor signaling pathway(GO:0008286);biological_process:regulation of autophagy(GO:0010506);biological_process:negative regulation of gluconeogenesis(GO:0045721);cellular_component:extracellular exosome(GO:0070062)
ENSMUSG00000016528	0.6644	9.10595	1.43558e-11	4.6122e-10	Mapkapk2	biological_process:toll-like receptor signaling pathway(GO:0002224);molecular_function:protein serine/threonine kinase activity(GO:0004674);molecular_function:calmodulin-dependent protein kinase activity(GO:0004683);molecular_function:signal transducer activity(GO:0004871);molecular_function:protein binding(GO:0005515);molecular_function:calmodulin binding(GO:0005516);molecular_function:ATP bindi…
ENSMUSG00000005763	4.57414	-1.04326	1.45426e-11	4.66557e-10	Cd247	molecular_function:transmembrane signaling receptor activity(GO:0004888);molecular_function:protein binding(GO:0005515);cellular_component:cytoplasm(GO:0005737);cellular_component:plasma membrane(GO:0005886);cellular_component:integral component of membrane(GO:0016021);cellular_component:T cell receptor complex(GO:0042101);cellular_component:alpha-beta T cell receptor complex(GO:0042105);molecula…
ENSMUSG00000037583	-1.95877	0.588816	1.46653e-11	4.69829e-10	Nr0b2	biological_process:negative regulation of transcription from RNA polymerase II promoter(GO:0000122);molecular_function:DNA binding(GO:0003677);molecular_function:steroid hormone receptor activity(GO:0003707);molecular_function:transcription corepressor activity(GO:0003714);molecular_function:protein binding(GO:0005515);cellular_component:nucleus(GO:0005634);cellular_component:cytoplasm(GO:0005737…
ENSMUSG00000020923	-0.632509	7.13282	1.47203e-11	4.70926e-10	Ubtf	biological_process:chromatin silencing at rDNA(GO:0000183);molecular_function:RNA polymerase I CORE element sequence-specific DNA binding(GO:0001164);molecular_function:RNA polymerase I upstream control element sequence-specific DNA binding(GO:0001165);cellular_component:fibrillar center(GO:0001650);molecular_function:chromatin binding(GO:0003682);molecular_function:RNA binding(GO:0003723);molecu…
ENSMUSG00000054074	-2.47862	0.295806	1.48103e-11	4.73137e-10	Skida1	molecular_function:molecular_function(GO:0003674);cellular_component:cellular_component(GO:0005575);biological_process:biological_process(GO:0008150)
ENSMUSG00000039841	0.827394	5.65318	1.52847e-11	4.87604e-10	Zfp800	_
ENSMUSG00000034165	-0.825211	6.12588	1.58293e-11	5.04265e-10	Ccnd3	biological_process:negative regulation of transcription from RNA polymerase II promoter(GO:0000122);cellular_component:cyclin-dependent protein kinase holoenzyme complex(GO:0000307);biological_process:positive regulation of protein phosphorylation(GO:0001934);molecular_function:cyclin-dependent protein serine/threonine kinase activity(GO:0004693);molecular_function:protein binding(GO:0005515);cel…
ENSMUSG00000021624	-0.847068	6.59182	1.7459e-11	5.55401e-10	Cd180	biological_process:toll-like receptor signaling pathway(GO:0002224);biological_process:B cell proliferation involved in immune response(GO:0002322);molecular_function:receptor activity(GO:0004872);cellular_component:integral component of plasma membrane(GO:0005887);biological_process:inflammatory response(GO:0006954);biological_process:positive regulation of lipopolysaccharide-mediated signaling …
ENSMUSG00000017550	-0.836638	5.27607	1.77065e-11	5.62485e-10	Atad5	biological_process:immunoglobulin production(GO:0002377);molecular_function:molecular_function(GO:0003674);molecular_function:ATP binding(GO:0005524);cellular_component:cellular_component(GO:0005575);cellular_component:nucleus(GO:0005634);biological_process:cellular response to DNA damage stimulus(GO:0006974);biological_process:positive regulation of B cell proliferation(GO:0030890);biological_pr…
ENSMUSG00000018796	0.941141	7.66167	1.84219e-11	5.84394e-10	Acsl1	biological_process:long-chain fatty acid metabolic process(GO:0001676);molecular_function:long-chain fatty acid-CoA ligase activity(GO:0004467);molecular_function:ATP binding(GO:0005524);cellular_component:mitochondrion(GO:0005739);cellular_component:mitochondrial outer membrane(GO:0005741);cellular_component:peroxisomal membrane(GO:0005778);cellular_component:endoplasmic reticulum membrane(GO:00…
ENSMUSG00000033454	-0.950653	4.11554	1.89687e-11	6.00897e-10	Zbtb1	biological_process:negative regulation of transcription from RNA polymerase II promoter(GO:0000122);biological_process:positive regulation of T cell mediated immunity(GO:0002711);molecular_function:DNA binding(GO:0003677);molecular_function:protein binding(GO:0005515);cellular_component:nucleus(GO:0005634);cellular_component:nucleoplasm(GO:0005654);biological_process:DNA repair(GO:0006281);biolog…
ENSMUSG00000052302	-1.54647	2.03582	1.9167e-11	6.0633e-10	Tbc1d30	molecular_function:GTPase activator activity(GO:0005096);cellular_component:intracellular(GO:0005622);cellular_component:cytosol(GO:0005829);cellular_component:plasma membrane(GO:0005886);cellular_component:cilium(GO:0005929);biological_process:intracellular protein transport(GO:0006886);cellular_component:endomembrane system(GO:0012505);molecular_function:Rab GTPase binding(GO:0017137);biologica…
ENSMUSG00000026039	-1.04404	4.89951	2.02495e-11	6.39682e-10	Sgol2a	_
ENSMUSG00000039286	0.79311	8.05552	2.05712e-11	6.48938e-10	Fndc3b	molecular_function:RNA binding(GO:0003723);cellular_component:endoplasmic reticulum(GO:0005783);cellular_component:integral component of membrane(GO:0016021);biological_process:cell migration(GO:0016477);biological_process:substrate adhesion-dependent cell spreading(GO:0034446);biological_process:positive regulation of fat cell differentiation(GO:0045600);biological_process:negative regulation of…
ENSMUSG00000013646	-0.864388	4.8478	2.06179e-11	6.49508e-10	Sh3bp5l	molecular_function:protein kinase inhibitor activity(GO:0004860);cellular_component:cytoplasm(GO:0005737);molecular_function:SH3 domain binding(GO:0017124);biological_process:intracellular signal transduction(GO:0035556);biological_process:negative regulation of protein tyrosine kinase activity(GO:0061099)
ENSMUSG00000073982	0.718158	8.01301	2.06959e-11	6.51058e-10	Rhog	molecular_function:GTPase activity(GO:0003924);molecular_function:protein binding(GO:0005515);molecular_function:GTP binding(GO:0005525);cellular_component:intracellular(GO:0005622);cellular_component:plasma membrane(GO:0005886);cellular_component:focal adhesion(GO:0005925);biological_process:Rho protein signal transduction(GO:0007266);biological_process:Rac protein signal transduction(GO:0016601…
ENSMUSG00000069793	-1.16219	6.23241	2.42529e-11	7.61897e-10	Slfn9	molecular_function:molecular_function(GO:0003674);molecular_function:ATP binding(GO:0005524);cellular_component:intracellular(GO:0005622);cellular_component:nucleus(GO:0005634);biological_process:biological_process(GO:0008150)
ENSMUSG00000070390	-1.04281	3.75984	2.44001e-11	7.6546e-10	Nlrp1b	molecular_function:ATP binding(GO:0005524);cellular_component:nucleus(GO:0005634);cellular_component:nucleoplasm(GO:0005654);cellular_component:cytosol(GO:0005829);biological_process:activation of cysteine-type endopeptidase activity involved in apoptotic process(GO:0006919);biological_process:inflammatory response(GO:0006954);molecular_function:enzyme binding(GO:0019899);molecular_function:prote…
ENSMUSG00000001995	0.784819	6.00695	2.48013e-11	7.7697e-10	Sipa1l2	molecular_function:molecular_function(GO:0003674);molecular_function:GTPase activator activity(GO:0005096);cellular_component:cellular_component(GO:0005575);biological_process:biological_process(GO:0008150);biological_process:positive regulation of GTPase activity(GO:0043547);biological_process:regulation of small GTPase mediated signal transduction(GO:0051056)
ENSMUSG00000090698	2.91414	0.69595	2.53538e-11	7.93182e-10	Apold1	biological_process:angiogenesis(GO:0001525);biological_process:response to hypoxia(GO:0001666);molecular_function:molecular_function(GO:0003674);cellular_component:extracellular region(GO:0005576);cellular_component:nucleoplasm(GO:0005654);cellular_component:cytosol(GO:0005829);biological_process:lipid transport(GO:0006869);biological_process:biological_process(GO:0008150);molecular_function:lipi…
ENSMUSG00000008206	-0.759041	5.17392	2.56851e-11	8.02437e-10	Cers4	molecular_function:DNA binding(GO:0003677);cellular_component:endoplasmic reticulum(GO:0005783);cellular_component:endoplasmic reticulum membrane(GO:0005789);cellular_component:integral component of membrane(GO:0016021);biological_process:sphingolipid biosynthetic process(GO:0030148);cellular_component:nuclear membrane(GO:0031965);biological_process:ceramide biosynthetic process(GO:0046513);molec…
ENSMUSG00000110588	2.21921	0.847745	2.73932e-11	8.54622e-10	Gm45774	_
ENSMUSG00000098176	-1.13442	2.81121	2.74575e-11	8.55451e-10	Ccdc166	molecular_function:molecular_function(GO:0003674);cellular_component:cellular_component(GO:0005575);biological_process:biological_process(GO:0008150)
ENSMUSG00000031939	0.920305	5.95188	2.77751e-11	8.63163e-10	Taf1d	biological_process:chromatin silencing at rDNA(GO:0000183);molecular_function:molecular_function(GO:0003674);molecular_function:DNA binding(GO:0003677);cellular_component:nucleoplasm(GO:0005654);cellular_component:RNA polymerase transcription factor SL1 complex(GO:0005668);cellular_component:microtubule organizing center(GO:0005815);biological_process:transcription initiation from RNA polymerase …
ENSMUSG00000072872	0.762749	6.28476	2.77813e-11	8.63163e-10	Rybp	biological_process:negative regulation of transcription from RNA polymerase II promoter(GO:0000122);molecular_function:DNA binding(GO:0003677);molecular_function:transcription corepressor activity(GO:0003714);molecular_function:protein binding(GO:0005515);cellular_component:nucleus(GO:0005634);cellular_component:nucleoplasm(GO:0005654);cellular_component:cytoplasm(GO:0005737);biological_process:t…
ENSMUSG00000026656	0.840774	9.09457	2.8518e-11	8.8484e-10	Fcgr2b	_
ENSMUSG00000089715	-0.798796	6.73168	2.88814e-11	8.9489e-10	Cbx6	biological_process:negative regulation of transcription from RNA polymerase II promoter(GO:0000122);cellular_component:heterochromatin(GO:0000792);molecular_function:single-stranded RNA binding(GO:0003727);cellular_component:nucleus(GO:0005634);biological_process:transcription, DNA-templated(GO:0006351);biological_process:covalent chromatin modification(GO:0016569);cellular_component:PcG protein …
ENSMUSG00000025161	-1.06895	2.88113	3.00531e-11	9.29923e-10	Slc16a3	molecular_function:RNA binding(GO:0003723);cellular_component:plasma membrane(GO:0005886);cellular_component:integral component of plasma membrane(GO:0005887);molecular_function:monocarboxylic acid transmembrane transporter activity(GO:0008028);molecular_function:lactate transmembrane transporter activity(GO:0015129);molecular_function:symporter activity(GO:0015293);cellular_component:integral co…
ENSMUSG00000000275	0.856916	7.84263	3.01691e-11	9.32239e-10	Trim25	molecular_function:RNA binding(GO:0003723);molecular_function:ubiquitin-protein transferase activity(GO:0004842);cellular_component:nucleoplasm(GO:0005654);cellular_component:cytoplasm(GO:0005737);cellular_component:cytosol(GO:0005829);biological_process:protein monoubiquitination(GO:0006513);cellular_component:nuclear body(GO:0016604);molecular_function:ligase activity(GO:0016874);biological_pro…
ENSMUSG00000022125	0.736742	6.60813	3.03035e-11	9.35114e-10	Cln5	molecular_function:protein binding(GO:0005515);molecular_function:mannose binding(GO:0005537);cellular_component:lysosome(GO:0005764);cellular_component:lysosomal membrane(GO:0005765);cellular_component:vacuolar lumen(GO:0005775);cellular_component:endoplasmic reticulum(GO:0005783);cellular_component:Golgi apparatus(GO:0005794);cellular_component:cytosol(GO:0005829);biological_process:signal pept…
ENSMUSG00000055493	-1.13176	3.38389	3.1619e-11	9.74382e-10	Epm2a	molecular_function:protein serine/threonine phosphatase activity(GO:0004722);molecular_function:protein tyrosine phosphatase activity(GO:0004725);molecular_function:protein binding(GO:0005515);cellular_component:nucleus(GO:0005634);cellular_component:nucleoplasm(GO:0005654);cellular_component:cytoplasm(GO:0005737);cellular_component:cytosol(GO:0005829);cellular_component:polysome(GO:0005844);cell…
ENSMUSG00000027611	0.826687	5.39823	3.18069e-11	9.78842e-10	Procr	molecular_function:receptor activity(GO:0004872);cellular_component:centrosome(GO:0005813);cellular_component:focal adhesion(GO:0005925);biological_process:blood coagulation(GO:0007596);molecular_function:protein C-terminus binding(GO:0008022);cellular_component:cell surface(GO:0009986);cellular_component:integral component of membrane(GO:0016021);biological_process:negative regulation of coagula…
ENSMUSG00000021929	0.727267	7.78798	3.44934e-11	1.06007e-09	Kpna3	cellular_component:nuclear pore(GO:0005643);cellular_component:nucleoplasm(GO:0005654);cellular_component:cytosol(GO:0005829);biological_process:NLS-bearing protein import into nucleus(GO:0006607);molecular_function:protein C-terminus binding(GO:0008022);molecular_function:nuclear localization sequence binding(GO:0008139);molecular_function:protein transporter activity(GO:0008565)
ENSMUSG00000027699	-0.992333	6.2794	3.55984e-11	1.09255e-09	Ect2	biological_process:cell morphogenesis(GO:0000902);biological_process:cytokinesis(GO:0000910);molecular_function:signal transducer activity(GO:0004871);molecular_function:Rho guanyl-nucleotide exchange factor activity(GO:0005089);molecular_function:GTPase activator activity(GO:0005096);molecular_function:protein binding(GO:0005515);cellular_component:nucleus(GO:0005634);cellular_component:cytoplas…
ENSMUSG00000059498	-0.710785	7.47803	3.63726e-11	1.1148e-09	Fcgr3	biological_process:antibody-dependent cellular cytotoxicity(GO:0001788);biological_process:positive regulation of type IIa hypersensitivity(GO:0001798);biological_process:positive regulation of type III hypersensitivity(GO:0001805);biological_process:positive regulation of type I hypersensitivity(GO:0001812);biological_process:serotonin secretion(GO:0001820);biological_process:phagocytosis, recog…
ENSMUSG00000020100	-0.941269	5.19799	3.64855e-11	1.11675e-09	Slc29a3	molecular_function:nucleoside transmembrane transporter activity(GO:0005337);cellular_component:lysosomal membrane(GO:0005765);cellular_component:Golgi apparatus(GO:0005794);cellular_component:integral component of membrane(GO:0016021);cellular_component:late endosome membrane(GO:0031902);cellular_component:intracellular membrane-bounded organelle(GO:0043231);biological_process:nucleoside transme…
ENSMUSG00000042742	0.857641	6.38322	3.66707e-11	1.1209e-09	Bmt2	cellular_component:nucleolus(GO:0005730);biological_process:biological_process(GO:0008150);molecular_function:rRNA (adenine) methyltransferase activity(GO:0016433);biological_process:rRNA methylation(GO:0031167)
ENSMUSG00000018547	-0.772558	5.70472	3.80128e-11	1.16036e-09	Pip4k2b	molecular_function:protein binding(GO:0005515);molecular_function:ATP binding(GO:0005524);cellular_component:nucleoplasm(GO:0005654);cellular_component:autophagosome(GO:0005776);cellular_component:endoplasmic reticulum membrane(GO:0005789);cellular_component:plasma membrane(GO:0005886);biological_process:regulation of autophagy(GO:0010506);molecular_function:1-phosphatidylinositol-4-phosphate 5-k…
ENSMUSG00000078813	0.757149	4.75601	3.853e-11	1.17457e-09	Leng1	molecular_function:molecular_function(GO:0003674);cellular_component:cellular_component(GO:0005575);biological_process:biological_process(GO:0008150)
ENSMUSG00000027397	0.635054	6.30628	3.89432e-11	1.18557e-09	Slc20a1	molecular_function:signal transducer activity(GO:0004871);molecular_function:inorganic phosphate transmembrane transporter activity(GO:0005315);molecular_function:high-affinity inorganic phosphate:sodium symporter activity(GO:0005316);cellular_component:plasma membrane(GO:0005886);cellular_component:integral component of plasma membrane(GO:0005887);biological_process:signal transduction(GO:000716…
ENSMUSG00000026430	-0.637965	6.80693	3.93069e-11	1.19503e-09	Rassf5	molecular_function:protein binding(GO:0005515);cellular_component:nucleus(GO:0005634);cellular_component:cytoplasm(GO:0005737);cellular_component:microtubule(GO:0005874);biological_process:apoptotic process(GO:0006915);biological_process:negative regulation of cell proliferation(GO:0008285);molecular_function:Ras GTPase binding(GO:0017016);biological_process:positive regulation of protein ubiquit…
ENSMUSG00000037656	-0.871154	4.90937	3.99231e-11	1.21214e-09	Slc20a2	molecular_function:inorganic phosphate transmembrane transporter activity(GO:0005315);cellular_component:integral component of plasma membrane(GO:0005887);molecular_function:sodium:inorganic phosphate symporter activity(GO:0015319);biological_process:viral process(GO:0016032);biological_process:phosphate ion transmembrane transport(GO:0035435);biological_process:sodium ion transmembrane transport…
ENSMUSG00000006403	2.76194	0.672478	4.15229e-11	1.25903e-09	Adamts4	molecular_function:protease binding(GO:0002020);molecular_function:metalloendopeptidase activity(GO:0004222);molecular_function:protein binding(GO:0005515);cellular_component:proteinaceous extracellular matrix(GO:0005578);cellular_component:extracellular space(GO:0005615);biological_process:proteolysis(GO:0006508);molecular_function:metallopeptidase activity(GO:0008237);molecular_function:zinc io…
ENSMUSG00000020589	1.05589	5.47726	4.19565e-11	1.27047e-09	Fam49a	molecular_function:molecular_function(GO:0003674);cellular_component:intracellular(GO:0005622);biological_process:biological_process(GO:0008150)
ENSMUSG00000024843	1.17686	4.8115	4.35361e-11	1.31654e-09	Chka	molecular_function:choline kinase activity(GO:0004103);molecular_function:cholinesterase activity(GO:0004104);molecular_function:ethanolamine kinase activity(GO:0004305);molecular_function:ATP binding(GO:0005524);cellular_component:cytoplasm(GO:0005737);biological_process:ethanolamine metabolic process(GO:0006580);biological_process:phosphatidylethanolamine biosynthetic process(GO:0006646);biolog…
ENSMUSG00000056724	-0.813875	5.87396	4.45738e-11	1.34613e-09	Nbeal2	cellular_component:endoplasmic reticulum(GO:0005783);biological_process:blood coagulation(GO:0007596);cellular_component:endomembrane system(GO:0012505);cellular_component:membrane(GO:0016020);biological_process:platelet formation(GO:0030220);biological_process:megakaryocyte development(GO:0035855);biological_process:wound healing(GO:0042060);biological_process:platelet alpha granule organization…
ENSMUSG00000002068	-0.850215	4.68381	4.50397e-11	1.35839e-09	Ccne1	biological_process:G1/S transition of mitotic cell cycle(GO:0000082);biological_process:negative regulation of transcription from RNA polymerase II promoter(GO:0000122);cellular_component:cyclin-dependent protein kinase holoenzyme complex(GO:0000307);biological_process:telomere maintenance(GO:0000723);molecular_function:protein binding(GO:0005515);cellular_component:nucleus(GO:0005634);cellular_c…
ENSMUSG00000106239	1.76824	0.73027	4.67427e-11	1.40787e-09	Gm9260	_
ENSMUSG00000094655	6.66329	-1.19737	4.6991e-11	1.41348e-09	Gm25360	_
ENSMUSG00000034343	0.675764	6.02491	4.86132e-11	1.46033e-09	Ube2f	molecular_function:ATP binding(GO:0005524);cellular_component:cytoplasm(GO:0005737);biological_process:protein ubiquitination(GO:0016567);molecular_function:NEDD8 transferase activity(GO:0019788);molecular_function:ubiquitin protein ligase binding(GO:0031625);biological_process:protein neddylation(GO:0045116);molecular_function:ubiquitin protein ligase activity(GO:0061630)
ENSMUSG00000026773	1.19666	5.7931	4.96196e-11	1.48859e-09	Pfkfb3	molecular_function:6-phosphofructo-2-kinase activity(GO:0003873);molecular_function:fructose-2,6-bisphosphate 2-phosphatase activity(GO:0004331);molecular_function:ATP binding(GO:0005524);cellular_component:nucleoplasm(GO:0005654);biological_process:fructose metabolic process(GO:0006000);biological_process:fructose 2,6-bisphosphate metabolic process(GO:0006003);biological_process:brain developmen…
ENSMUSG00000054976	2.1194	0.514076	4.97804e-11	1.49144e-09	Nyap2	molecular_function:protein binding(GO:0005515);cellular_component:intracellular(GO:0005622);biological_process:phosphatidylinositol 3-kinase signaling(GO:0014065);biological_process:neuron projection morphogenesis(GO:0048812)
ENSMUSG00000026034	1.21771	6.4002	5.0009e-11	1.49631e-09	Clk1	molecular_function:protein serine/threonine kinase activity(GO:0004674);molecular_function:protein serine/threonine/tyrosine kinase activity(GO:0004712);molecular_function:protein tyrosine kinase activity(GO:0004713);molecular_function:protein binding(GO:0005515);molecular_function:ATP binding(GO:0005524);cellular_component:nucleus(GO:0005634);cellular_component:cytoplasm(GO:0005737);biological_p…
ENSMUSG00000049299	-0.956109	5.29624	5.56231e-11	1.66209e-09	Trappc1	molecular_function:protein binding(GO:0005515);cellular_component:endoplasmic reticulum(GO:0005783);cellular_component:Golgi apparatus(GO:0005794);biological_process:ER to Golgi vesicle-mediated transport(GO:0006888);molecular_function:Rab guanyl-nucleotide exchange factor activity(GO:0017112);cellular_component:TRAPP complex(GO:0030008);biological_process:positive regulation of GTPase activity(G…
ENSMUSG00000031578	0.709878	5.60501	5.70614e-11	1.70282e-09	Mak16	biological_process:maturation of 5.8S rRNA(GO:0000460);biological_process:maturation of LSU-rRNA(GO:0000470);molecular_function:RNA binding(GO:0003723);cellular_component:nucleolus(GO:0005730);cellular_component:preribosome, large subunit precursor(GO:0030687);cellular_component:intracellular membrane-bounded organelle(GO:0043231)
ENSMUSG00000019189	-1.12449	6.03899	5.93645e-11	1.76922e-09	Rnf145	biological_process:protein polyubiquitination(GO:0000209);cellular_component:cellular_component(GO:0005575);molecular_function:zinc ion binding(GO:0008270);cellular_component:integral component of membrane(GO:0016021);biological_process:protein ubiquitination involved in ubiquitin-dependent protein catabolic process(GO:0042787);biological_process:proteasome-mediated ubiquitin-dependent protein ca…
ENSMUSG00000058056	0.816247	6.54106	6.16747e-11	1.83565e-09	Palld	cellular_component:ruffle(GO:0001726);cellular_component:podosome(GO:0002102);biological_process:keratinocyte development(GO:0003334);biological_process:epithelial cell morphogenesis(GO:0003382);molecular_function:actin binding(GO:0003779);cellular_component:nucleus(GO:0005634);cellular_component:cytosol(GO:0005829);cellular_component:actin filament(GO:0005884);cellular_component:plasma membrane(…
ENSMUSG00000037266	-1.09517	3.72522	6.23685e-11	1.85387e-09	Rsrp1	molecular_function:molecular_function(GO:0003674);cellular_component:cellular_component(GO:0005575);biological_process:biological_process(GO:0008150)
ENSMUSG00000027313	1.79742	4.14657	6.32425e-11	1.87738e-09	Chac1	molecular_function:gamma-glutamylcyclotransferase activity(GO:0003839);molecular_function:Notch binding(GO:0005112);cellular_component:trans-Golgi network(GO:0005802);cellular_component:cytosol(GO:0005829);biological_process:glutathione catabolic process(GO:0006751);biological_process:response to unfolded protein(GO:0006986);biological_process:Notch signaling pathway(GO:0007219);biological_proces…
ENSMUSG00000019947	1.09739	4.37354	6.37351e-11	1.88953e-09	Arid5b	biological_process:negative regulation of transcription from RNA polymerase II promoter(GO:0000122);molecular_function:RNA polymerase II regulatory region sequence-specific DNA binding(GO:0000977);molecular_function:RNA polymerase II transcription regulatory region sequence-specific DNA binding transcription factor activity involved in negative regulation of transcription(GO:0001227);biological_p…
ENSMUSG00000026166	7.02456	-0.918984	6.47552e-11	1.91726e-09	Ccl20	biological_process:monocyte chemotaxis(GO:0002548);biological_process:regulation of T cell cytokine production(GO:0002724);molecular_function:cytokine activity(GO:0005125);molecular_function:protein binding(GO:0005515);cellular_component:extracellular space(GO:0005615);cellular_component:intracellular(GO:0005622);biological_process:chemotaxis(GO:0006935);biological_process:inflammatory response(G…
ENSMUSG00000020261	-0.837884	5.95811	6.76248e-11	1.99961e-09	Slc36a1	molecular_function:hydrogen:amino acid symporter activity(GO:0005280);molecular_function:L-tyrosine transmembrane transporter activity(GO:0005302);cellular_component:lysosome(GO:0005764);cellular_component:lysosomal membrane(GO:0005765);cellular_component:vacuolar membrane(GO:0005774);cellular_component:endoplasmic reticulum(GO:0005783);cellular_component:plasma membrane(GO:0005886);molecular_fun…
ENSMUSG00000024539	0.67091	5.49546	7.13617e-11	2.10736e-09	Ptpn2	biological_process:negative regulation of transcription from RNA polymerase II promoter(GO:0000122);molecular_function:protein tyrosine phosphatase activity(GO:0004725);molecular_function:non-membrane spanning protein tyrosine phosphatase activity(GO:0004726);molecular_function:integrin binding(GO:0005178);molecular_function:protein binding(GO:0005515);cellular_component:nucleus(GO:0005634);cellu…
ENSMUSG00000030002	0.69632	7.1172	7.27523e-11	2.14562e-09	Dusp11	cellular_component:fibrillar center(GO:0001650);molecular_function:RNA binding(GO:0003723);molecular_function:polynucleotide 5'-phosphatase activity(GO:0004651);molecular_function:protein tyrosine phosphatase activity(GO:0004725);cellular_component:nucleus(GO:0005634);biological_process:protein dephosphorylation(GO:0006470);molecular_function:protein tyrosine/serine/threonine phosphatase activity…
ENSMUSG00000031155	1.47932	4.04472	7.3883e-11	2.17614e-09	Pim2	biological_process:G1/S transition of mitotic cell cycle(GO:0000082);molecular_function:protein kinase activity(GO:0004672);molecular_function:protein serine/threonine kinase activity(GO:0004674);molecular_function:protein binding(GO:0005515);molecular_function:ATP binding(GO:0005524);cellular_component:cytoplasm(GO:0005737);biological_process:protein phosphorylation(GO:0006468);biological_proces…
ENSMUSG00000014074	-0.695407	5.22929	7.46069e-11	2.19461e-09	Rnf168	cellular_component:ubiquitin ligase complex(GO:0000151);molecular_function:chromatin binding(GO:0003682);molecular_function:ubiquitin-protein transferase activity(GO:0004842);cellular_component:nucleus(GO:0005634);cellular_component:nucleoplasm(GO:0005654);cellular_component:cytosol(GO:0005829);biological_process:double-strand break repair(GO:0006302);biological_process:ubiquitin-dependent protei…
ENSMUSG00000045165	-0.754549	4.96954	7.52892e-11	2.20894e-09	AI467606	_
ENSMUSG00000037326	-1.06227	3.9584	7.5261e-11	2.20894e-09	Capn15	molecular_function:calcium-dependent cysteine-type endopeptidase activity(GO:0004198);cellular_component:cytoplasm(GO:0005737);biological_process:proteolysis(GO:0006508);molecular_function:metal ion binding(GO:0046872)
ENSMUSG00000035235	0.97767	3.496	7.57045e-11	2.21825e-09	Trim13	molecular_function:ubiquitin-protein transferase activity(GO:0004842);molecular_function:signal transducer activity(GO:0004871);cellular_component:cytoplasm(GO:0005737);cellular_component:endoplasmic reticulum membrane(GO:0005789);biological_process:signal transduction(GO:0007165);molecular_function:zinc ion binding(GO:0008270);biological_process:response to gamma radiation(GO:0010332);biological…
ENSMUSG00000027806	0.731558	5.89903	8.20638e-11	2.40148e-09	Tsc22d2	molecular_function:sequence-specific DNA binding transcription factor activity(GO:0003700);cellular_component:nucleus(GO:0005634);cellular_component:cytoplasm(GO:0005737);biological_process:regulation of transcription, DNA-templated(GO:0006355);biological_process:response to osmotic stress(GO:0006970)
ENSMUSG00000000686	-1.68085	1.47105	8.72943e-11	2.55125e-09	Abhd15	cellular_component:extracellular region(GO:0005576);cellular_component:membrane(GO:0016020);molecular_function:hydrolase activity, acting on ester bonds(GO:0016788);biological_process:cellular lipid metabolic process(GO:0044255)
ENSMUSG00000054517	-1.10667	3.84195	8.81043e-11	2.5716e-09	Trim65	molecular_function:molecular_function(GO:0003674);cellular_component:nucleus(GO:0005634);cellular_component:nucleoplasm(GO:0005654);cellular_component:cytosol(GO:0005829);biological_process:positive regulation of autophagy(GO:0010508);molecular_function:metal ion binding(GO:0046872)
ENSMUSG00000033256	1.30095	2.35757	8.9516e-11	2.60944e-09	Shf	molecular_function:SH3/SH2 adaptor activity(GO:0005070);cellular_component:cellular_component(GO:0005575);biological_process:apoptotic process(GO:0006915);biological_process:signal transduction(GO:0007165);biological_process:positive regulation of signal transduction(GO:0009967)
ENSMUSG00000109953	3.05786	0.170602	8.97813e-11	2.61381e-09	5430430B14Rik	_
ENSMUSG00000071665	0.70537	8.30657	9.09862e-11	2.64549e-09	Foxr2	molecular_function:sequence-specific DNA binding RNA polymerase II transcription factor activity(GO:0000981);cellular_component:nucleus(GO:0005634);biological_process:transcription, DNA-templated(GO:0006351);biological_process:regulation of transcription from RNA polymerase II promoter(GO:0006357);biological_process:anatomical structure morphogenesis(GO:0009653);biological_process:cell differenti…
ENSMUSG00000038178	-0.836256	7.32042	9.3024e-11	2.70127e-09	Slc43a2	cellular_component:plasma membrane(GO:0005886);cellular_component:integral component of plasma membrane(GO:0005887);molecular_function:neutral amino acid transmembrane transporter activity(GO:0015175);molecular_function:L-amino acid transmembrane transporter activity(GO:0015179);biological_process:neutral amino acid transport(GO:0015804);biological_process:L-amino acid transport(GO:0015807);biolo…
ENSMUSG00000026274	-0.907339	4.47956	9.53831e-11	2.76623e-09	Pask	molecular_function:protein serine/threonine kinase activity(GO:0004674);molecular_function:ATP binding(GO:0005524);cellular_component:intracellular(GO:0005622);cellular_component:nucleus(GO:0005634);cellular_component:cytoplasm(GO:0005737);cellular_component:cytosol(GO:0005829);biological_process:protein phosphorylation(GO:0006468);molecular_function:phosphatidylinositol binding(GO:0035091);biolo…
ENSMUSG00000062510	-0.815603	4.77981	9.88679e-11	2.86363e-09	Nsl1	biological_process:mitotic sister chromatid segregation(GO:0000070);cellular_component:MIS12/MIND type complex(GO:0000444);cellular_component:condensed chromosome kinetochore(GO:0000777);molecular_function:molecular_function(GO:0003674);cellular_component:nucleoplasm(GO:0005654);cellular_component:cytosol(GO:0005829);cellular_component:nuclear speck(GO:0016607);biological_process:cell division(GO…
ENSMUSG00000038179	2.64306	0.0851185	1.01508e-10	2.93635e-09	Slamf7	biological_process:adaptive immune response(GO:0002250);molecular_function:protein binding(GO:0005515);cellular_component:endoplasmic reticulum(GO:0005783);cellular_component:plasma membrane(GO:0005886);cellular_component:external side of plasma membrane(GO:0009897);cellular_component:integral component of membrane(GO:0016021);biological_process:regulation of natural killer cell activation(GO:003…
ENSMUSG00000054619	-0.887463	4.09422	1.03683e-10	2.99543e-09	Mettl7a1	cellular_component:lipid particle(GO:0005811);molecular_function:methyltransferase activity(GO:0008168);cellular_component:integral component of membrane(GO:0016021);biological_process:methylation(GO:0032259);cellular_component:extracellular exosome(GO:0070062)
ENSMUSG00000049470	0.701099	7.59346	1.04761e-10	3.02273e-09	Aff4	cellular_component:fibrillar center(GO:0001650);molecular_function:protein binding(GO:0005515);cellular_component:nucleus(GO:0005634);biological_process:transcription, DNA-templated(GO:0006351);biological_process:regulation of transcription, DNA-templated(GO:0006355);biological_process:spermatid development(GO:0007286);cellular_component:transcription elongation factor complex(GO:0008023);cellula…
ENSMUSG00000040102	-1.00881	3.90176	1.08432e-10	3.12468e-09	Klhl42	biological_process:protein polyubiquitination(GO:0000209);molecular_function:ubiquitin-protein transferase activity(GO:0004842);cellular_component:cytoplasm(GO:0005737);cellular_component:spindle(GO:0005819);biological_process:cell cycle(GO:0007049);cellular_component:Cul3-RING ubiquitin ligase complex(GO:0031463);biological_process:regulation of microtubule-based process(GO:0032886);biological_p…
ENSMUSG00000036931	1.70124	2.60216	1.11429e-10	3.20695e-09	Nfkbid	molecular_function:transcription cofactor activity(GO:0003712);molecular_function:protein binding(GO:0005515);cellular_component:nucleus(GO:0005634);biological_process:regulation of transcription from RNA polymerase II promoter(GO:0006357);biological_process:inflammatory response(GO:0006954);biological_process:negative regulation of NF-kappaB transcription factor activity(GO:0032088);biological_p…
ENSMUSG00000034300	0.724994	6.29646	1.14085e-10	3.27921e-09	Fam53c	molecular_function:molecular_function(GO:0003674);cellular_component:cellular_component(GO:0005575);biological_process:biological_process(GO:0008150)
ENSMUSG00000041712	-0.706035	6.00387	1.16754e-10	3.35169e-09	Ubr7	cellular_component:cellular_component(GO:0005575);biological_process:biological_process(GO:0008150);molecular_function:zinc ion binding(GO:0008270);biological_process:protein ubiquitination(GO:0016567);molecular_function:transferase activity(GO:0016740)
ENSMUSG00000050332	-1.02772	2.96655	1.20841e-10	3.46461e-09	Amer1	biological_process:kidney development(GO:0001822);molecular_function:phosphatidylinositol-4,5-bisphosphate binding(GO:0005546);cellular_component:cytoplasm(GO:0005737);cellular_component:plasma membrane(GO:0005886);molecular_function:beta-catenin binding(GO:0008013);biological_process:Wnt signaling pathway(GO:0016055);cellular_component:nuclear body(GO:0016604);biological_process:positive regulat…
ENSMUSG00000038379	-0.810887	5.63421	1.21855e-10	3.48926e-09	Ttk	cellular_component:kinetochore(GO:0000776);molecular_function:protein serine/threonine kinase activity(GO:0004674);molecular_function:protein serine/threonine/tyrosine kinase activity(GO:0004712);molecular_function:protein tyrosine kinase activity(GO:0004713);molecular_function:ATP binding(GO:0005524);cellular_component:cytoplasm(GO:0005737);biological_process:mitotic cell cycle checkpoint(GO:000…
ENSMUSG00000032575	0.955045	9.00686	1.23722e-10	3.52628e-09	Manf	biological_process:vasoconstriction of artery involved in ischemic response to lowering of systemic arterial blood pressure(GO:0002014);molecular_function:molecular_function(GO:0003674);molecular_function:RNA binding(GO:0003723);cellular_component:cellular_component(GO:0005575);cellular_component:extracellular space(GO:0005615);cellular_component:nucleus(GO:0005634);cellular_component:endoplasmic…
ENSMUSG00000022358	-0.91046	3.4389	1.23393e-10	3.52628e-09	Fbxo32	molecular_function:ubiquitin-protein transferase activity(GO:0004842);molecular_function:protein binding(GO:0005515);cellular_component:nucleus(GO:0005634);cellular_component:nucleoplasm(GO:0005654);cellular_component:cytoplasm(GO:0005737);cellular_component:cytosol(GO:0005829);biological_process:response to denervation involved in regulation of muscle adaptation(GO:0014894);biological_process:pr…
ENSMUSG00000041075	-0.977554	4.68305	1.23717e-10	3.52628e-09	Fzd7	molecular_function:G-protein coupled receptor activity(GO:0004930);molecular_function:frizzled binding(GO:0005109);molecular_function:protein binding(GO:0005515);molecular_function:phosphatidylinositol-4,5-bisphosphate binding(GO:0005546);cellular_component:plasma membrane(GO:0005886);biological_process:regulation of transcription, DNA-templated(GO:0006355);biological_process:G-protein coupled re…
ENSMUSG00000044197	-1.35473	2.20152	1.2377e-10	3.52628e-09	Gpr146	molecular_function:molecular_function(GO:0003674);molecular_function:G-protein coupled receptor activity(GO:0004930);cellular_component:cellular_component(GO:0005575);cellular_component:plasma membrane(GO:0005886);biological_process:G-protein coupled receptor signaling pathway(GO:0007186);biological_process:biological_process(GO:0008150);cellular_component:integral component of membrane(GO:001602…
ENSMUSG00000074802	0.925761	6.81541	1.31066e-10	3.72944e-09	Gas2l3	biological_process:microtubule cytoskeleton organization(GO:0000226);molecular_function:actin binding(GO:0003779);cellular_component:cytoplasm(GO:0005737);cellular_component:microtubule(GO:0005874);molecular_function:microtubule binding(GO:0008017);cellular_component:actin cytoskeleton(GO:0015629);cellular_component:microtubule cytoskeleton(GO:0015630);biological_process:actin cytoskeleton organi…
ENSMUSG00000045092	-1.15842	8.03575	1.31454e-10	3.73579e-09	S1pr1	biological_process:angiogenesis(GO:0001525);molecular_function:G-protein coupled receptor binding(GO:0001664);biological_process:blood vessel maturation(GO:0001955);biological_process:cardiac muscle tissue growth involved in heart morphogenesis(GO:0003245);biological_process:sphingosine-1-phosphate signaling pathway(GO:0003376);cellular_component:nucleoplasm(GO:0005654);cellular_component:endosom…
ENSMUSG00000039942	1.06383	5.90177	1.32303e-10	3.75522e-09	Ptger4	molecular_function:prostaglandin E receptor activity(GO:0004957);cellular_component:intracellular(GO:0005622);cellular_component:plasma membrane(GO:0005886);biological_process:adenylate cyclase-modulating G-protein coupled receptor signaling pathway(GO:0007188);biological_process:adenylate cyclase-activating G-protein coupled receptor signaling pathway(GO:0007189);biological_process:JNK cascade(G…
ENSMUSG00000033313	-0.944997	3.28225	1.35297e-10	3.8354e-09	Fbxl8	molecular_function:ubiquitin-protein transferase activity(GO:0004842);cellular_component:cellular_component(GO:0005575);biological_process:biological_process(GO:0008150);biological_process:protein ubiquitination(GO:0016567)
ENSMUSG00000039982	1.01304	6.50452	1.36037e-10	3.85154e-09	Dtx4	cellular_component:cellular_component(GO:0005575);cellular_component:cytoplasm(GO:0005737);biological_process:Notch signaling pathway(GO:0007219);biological_process:biological_process(GO:0008150);molecular_function:zinc ion binding(GO:0008270);biological_process:protein ubiquitination(GO:0016567);molecular_function:transferase activity(GO:0016740)
ENSMUSG00000074743	-1.23826	3.4625	1.42389e-10	4.02635e-09	Thbd	molecular_function:transmembrane signaling receptor activity(GO:0004888);molecular_function:calcium ion binding(GO:0005509);cellular_component:extracellular space(GO:0005615);cellular_component:vacuolar membrane(GO:0005774);cellular_component:plasma membrane(GO:0005886);cellular_component:integral component of plasma membrane(GO:0005887);biological_process:signal transduction(GO:0007165);biologic…
ENSMUSG00000026020	0.619404	7.97296	1.43816e-10	4.06165e-09	Nop58	biological_process:rRNA modification(GO:0000154);molecular_function:TFIID-class transcription factor binding(GO:0001094);cellular_component:fibrillar center(GO:0001650);molecular_function:RNA binding(GO:0003723);cellular_component:nucleus(GO:0005634);cellular_component:nucleolus(GO:0005730);cellular_component:small nucleolar ribonucleoprotein complex(GO:0005732);cellular_component:cytosol(GO:0005…
ENSMUSG00000020808	-1.02205	5.77967	1.44374e-10	4.07231e-09	Fam64a	_
ENSMUSG00000032846	0.840331	5.5723	1.49643e-10	4.21568e-09	Zswim6	molecular_function:molecular_function(GO:0003674);molecular_function:zinc ion binding(GO:0008270);cellular_component:stereocilium(GO:0032420);biological_process:neuron projection morphogenesis(GO:0048812);biological_process:regulation of neuron migration(GO:2001222)
ENSMUSG00000037408	0.675946	6.61259	1.50846e-10	4.24431e-09	Cnnm4	biological_process:visual perception(GO:0007601);biological_process:magnesium ion homeostasis(GO:0010960);molecular_function:sodium ion transmembrane transporter activity(GO:0015081);molecular_function:magnesium ion transmembrane transporter activity(GO:0015095);biological_process:magnesium ion transport(GO:0015693);cellular_component:integral component of membrane(GO:0016021);cellular_component:…
ENSMUSG00000010142	-0.799099	5.19391	1.54136e-10	4.33149e-09	Tnfrsf13b	biological_process:B cell homeostasis(GO:0001782);biological_process:hematopoietic progenitor cell differentiation(GO:0002244);biological_process:adaptive immune response(GO:0002250);molecular_function:receptor activity(GO:0004872);cellular_component:integral component of plasma membrane(GO:0005887);biological_process:cell surface receptor signaling pathway(GO:0007166);cellular_component:external…
ENSMUSG00000021733	0.705231	6.54404	1.5513e-10	4.35401e-09	Slc4a7	molecular_function:inorganic anion exchanger activity(GO:0005452);molecular_function:protein binding(GO:0005515);cellular_component:cytoplasm(GO:0005737);cellular_component:plasma membrane(GO:0005886);cellular_component:integral component of plasma membrane(GO:0005887);biological_process:visual perception(GO:0007601);molecular_function:sodium:bicarbonate symporter activity(GO:0008510);biological_…
ENSMUSG00000036898	-1.06488	3.11045	1.63666e-10	4.58791e-09	Zfp157	molecular_function:molecular_function(GO:0003674);molecular_function:nucleic acid binding(GO:0003676);cellular_component:cellular_component(GO:0005575);cellular_component:intracellular(GO:0005622);biological_process:regulation of transcription, DNA-templated(GO:0006355);biological_process:regulation of cell fate commitment(GO:0010453);molecular_function:metal ion binding(GO:0046872);biological_pr…
ENSMUSG00000023940	-0.877466	5.10329	1.69885e-10	4.75635e-09	Sgol1	_
ENSMUSG00000038967	-1.17645	3.05184	1.71721e-10	4.80183e-09	Pdk2	molecular_function:pyruvate dehydrogenase (acetyl-transferring) kinase activity(GO:0004740);molecular_function:protein binding(GO:0005515);molecular_function:ATP binding(GO:0005524);cellular_component:nucleoplasm(GO:0005654);cellular_component:mitochondrion(GO:0005739);cellular_component:cytosol(GO:0005829);cellular_component:mitochondrial pyruvate dehydrogenase complex(GO:0005967);biological_pro…
ENSMUSG00000083962	-2.70225	-0.130768	1.738e-10	4.85398e-09	Gm15707	_
ENSMUSG00000020063	0.81284	5.57536	1.76831e-10	4.93254e-09	Sirt1	biological_process:single strand break repair(GO:0000012);biological_process:negative regulation of transcription from RNA polymerase II promoter(GO:0000122);biological_process:chromatin silencing at rDNA(GO:0000183);biological_process:pyrimidine dimer repair by nucleotide-excision repair(GO:0000720);biological_process:DNA synthesis involved in DNA repair(GO:0000731);cellular_component:chromatin(…
ENSMUSG00000040010	0.86961	7.75756	1.90168e-10	5.29803e-09	Slc7a5	cellular_component:cytosol(GO:0005829);cellular_component:plasma membrane(GO:0005886);cellular_component:integral component of plasma membrane(GO:0005887);biological_process:nervous system development(GO:0007399);molecular_function:neutral amino acid transmembrane transporter activity(GO:0015175);molecular_function:L-amino acid transmembrane transporter activity(GO:0015179);molecular_function:ant…
ENSMUSG00000028980	-0.766155	4.80775	1.9682e-10	5.47663e-09	H6pd	molecular_function:glucose-6-phosphate dehydrogenase activity(GO:0004345);cellular_component:endoplasmic reticulum lumen(GO:0005788);biological_process:glucose metabolic process(GO:0006006);biological_process:pentose-phosphate shunt(GO:0006098);molecular_function:6-phosphogluconolactonase activity(GO:0017057);molecular_function:glucose 1-dehydrogenase [NAD(P)] activity(GO:0047936);molecular_funct…
ENSMUSG00000038705	0.905447	5.67402	2.01043e-10	5.58726e-09	Gmeb2	molecular_function:RNA polymerase II core promoter proximal region sequence-specific DNA binding(GO:0000978);molecular_function:transcription coactivator activity(GO:0003713);cellular_component:nucleus(GO:0005634);cellular_component:nucleoplasm(GO:0005654);cellular_component:cytosol(GO:0005829);biological_process:transcription, DNA-templated(GO:0006351);biological_process:regulation of transcript…
ENSMUSG00000079109	-0.795351	4.64911	2.05277e-10	5.69795e-09	Pms2	cellular_component:cytoplasmic mRNA processing body(GO:0000932);molecular_function:DNA binding(GO:0003677);molecular_function:single-stranded DNA binding(GO:0003697);molecular_function:endonuclease activity(GO:0004519);molecular_function:ATP binding(GO:0005524);cellular_component:nucleus(GO:0005634);cellular_component:nucleoplasm(GO:0005654);cellular_component:cytosol(GO:0005829);cellular_compone…
ENSMUSG00000048234	0.630106	7.63096	2.14874e-10	5.95704e-09	Rnf149	molecular_function:protein binding(GO:0005515);cellular_component:membrane(GO:0016020);cellular_component:integral component of membrane(GO:0016021);biological_process:protein ubiquitination(GO:0016567);biological_process:regulation of protein stability(GO:0031647);biological_process:cellular response to drug(GO:0035690);biological_process:negative regulation of MAPK cascade(GO:0043409);molecular…
ENSMUSG00000027878	0.816086	6.81932	2.18185e-10	6.04144e-09	Notch2	biological_process:negative regulation of transcription from RNA polymerase II promoter(GO:0000122);biological_process:in utero embryonic development(GO:0001701);biological_process:cell fate determination(GO:0001709);biological_process:liver development(GO:0001889);biological_process:placenta development(GO:0001890);biological_process:heart looping(GO:0001947);biological_process:morphogenesis of …
ENSMUSG00000015755	0.642378	7.59333	2.19548e-10	6.07175e-09	Tab2	molecular_function:protein binding(GO:0005515);cellular_component:nucleoplasm(GO:0005654);cellular_component:cytosol(GO:0005829);biological_process:heart development(GO:0007507);biological_process:positive regulation of I-kappaB kinase/NF-kappaB signaling(GO:0043123);biological_process:positive regulation of protein kinase activity(GO:0045860);molecular_function:metal ion binding(GO:0046872);mole…
ENSMUSG00000108414	1.06938	3.51691	2.20616e-10	6.09386e-09	Snhg1	_
ENSMUSG00000020641	3.79211	6.95556	2.25694e-10	6.22652e-09	Rsad2	cellular_component:fibrillar center(GO:0001650);molecular_function:molecular_function(GO:0003674);molecular_function:catalytic activity(GO:0003824);molecular_function:protein binding(GO:0005515);cellular_component:mitochondrion(GO:0005739);cellular_component:mitochondrial outer membrane(GO:0005741);cellular_component:mitochondrial inner membrane(GO:0005743);cellular_component:endoplasmic reticulu…
ENSMUSG00000021365	1.94189	0.839777	2.27008e-10	6.25514e-09	Nedd9	cellular_component:spindle pole(GO:0000922);cellular_component:nucleus(GO:0005634);cellular_component:nucleoplasm(GO:0005654);cellular_component:cytosol(GO:0005829);cellular_component:plasma membrane(GO:0005886);cellular_component:cell cortex(GO:0005938);biological_process:cell cycle(GO:0007049);biological_process:cell adhesion(GO:0007155);biological_process:regulation of growth(GO:0040008);biolo…
ENSMUSG00000074738	-1.10605	2.65908	2.2775e-10	6.26796e-09	Fndc10	molecular_function:molecular_function(GO:0003674);cellular_component:cellular_component(GO:0005575);biological_process:biological_process(GO:0008150);cellular_component:integral component of membrane(GO:0016021)
ENSMUSG00000074916	-0.931609	4.12405	2.40279e-10	6.60475e-09	Chst14	cellular_component:Golgi membrane(GO:0000139);molecular_function:N-acetylgalactosamine 4-O-sulfotransferase activity(GO:0001537);molecular_function:protein binding(GO:0005515);cellular_component:integral component of membrane(GO:0016021);biological_process:carbohydrate biosynthetic process(GO:0016051);biological_process:dermatan sulfate biosynthetic process(GO:0030208);biological_process:dermatan…
ENSMUSG00000016552	-0.826818	4.94232	2.71906e-10	7.46504e-09	Foxred2	molecular_function:glycoprotein binding(GO:0001948);cellular_component:endoplasmic reticulum lumen(GO:0005788);molecular_function:oxidoreductase activity(GO:0016491);biological_process:ER-associated ubiquitin-dependent protein catabolic process(GO:0030433);molecular_function:flavin adenine dinucleotide binding(GO:0050660);biological_process:oxidation-reduction process(GO:0055114)
ENSMUSG00000020227	1.07698	4.74344	2.74244e-10	7.52013e-09	Irak3	molecular_function:magnesium ion binding(GO:0000287);biological_process:negative regulation of cytokine-mediated signaling pathway(GO:0001960);biological_process:MyD88-dependent toll-like receptor signaling pathway(GO:0002755);molecular_function:protein kinase activity(GO:0004672);molecular_function:protein serine/threonine kinase activity(GO:0004674);molecular_function:protein binding(GO:0005515…
ENSMUSG00000022747	0.906339	3.78887	2.80981e-10	7.69555e-09	St3gal6	cellular_component:Golgi membrane(GO:0000139);cellular_component:cellular_component(GO:0005575);biological_process:cellular protein modification process(GO:0006464);biological_process:glycolipid metabolic process(GO:0006664);molecular_function:sialyltransferase activity(GO:0008373);biological_process:oligosaccharide metabolic process(GO:0009311);cellular_component:integral component of membrane(G…
ENSMUSG00000050533	1.71453	1.63963	2.86947e-10	7.84947e-09	Gm9845	_
ENSMUSG00000032745	0.614131	6.58117	2.88577e-10	7.88452e-09	Gpbp1	molecular_function:DNA binding(GO:0003677);molecular_function:sequence-specific DNA binding transcription factor activity(GO:0003700);molecular_function:protein binding(GO:0005515);cellular_component:nucleus(GO:0005634);cellular_component:cytosol(GO:0005829);cellular_component:plasma membrane(GO:0005886);biological_process:transcription, DNA-templated(GO:0006351);cellular_component:intracellular …
ENSMUSG00000024590	-0.898758	6.88272	2.92837e-10	7.99127e-09	Lmnb1	molecular_function:structural molecule activity(GO:0005198);cellular_component:nucleus(GO:0005634);cellular_component:nuclear envelope(GO:0005635);cellular_component:nuclear inner membrane(GO:0005637);cellular_component:lamin filament(GO:0005638);cellular_component:nucleoplasm(GO:0005654);molecular_function:JUN kinase binding(GO:0008432);cellular_component:membrane(GO:0016020);cellular_component:…
ENSMUSG00000049800	0.898676	6.01407	2.99348e-10	8.14932e-09	Sertad2	molecular_function:transcription coactivator activity(GO:0003713);molecular_function:protein binding(GO:0005515);cellular_component:nucleus(GO:0005634);cellular_component:nucleoplasm(GO:0005654);cellular_component:cytosol(GO:0005829);biological_process:transcription, DNA-templated(GO:0006351);biological_process:negative regulation of cell growth(GO:0030308);biological_process:positive regulation …
ENSMUSG00000052336	-1.23607	3.58291	2.99339e-10	8.14932e-09	Cx3cr1	biological_process:positive regulation of neuroblast proliferation(GO:0002052);biological_process:microglial cell activation involved in immune response(GO:0002282);biological_process:negative regulation of chronic inflammatory response to non-antigenic stimulus(GO:0002881);molecular_function:cytokine receptor activity(GO:0004896);biological_process:cell adhesion(GO:0007155);biological_process:G-…
ENSMUSG00000046324	-0.724434	6.55647	3.05684e-10	8.31182e-09	Ermp1	molecular_function:molecular_function(GO:0003674);cellular_component:endoplasmic reticulum membrane(GO:0005789);biological_process:proteolysis(GO:0006508);molecular_function:metallopeptidase activity(GO:0008237);cellular_component:membrane(GO:0016020);cellular_component:integral component of membrane(GO:0016021);molecular_function:metal ion binding(GO:0046872)
ENSMUSG00000107428	2.5564	0.255286	3.16298e-10	8.5901e-09	Gm44154	_
ENSMUSG00000031596	1.38567	6.78975	3.35259e-10	9.09416e-09	Slc7a2	molecular_function:L-ornithine transmembrane transporter activity(GO:0000064);biological_process:nitric oxide production involved in inflammatory response(GO:0002537);molecular_function:high-affinity arginine transmembrane transporter activity(GO:0005289);molecular_function:high-affinity lysine transmembrane transporter activity(GO:0005292);cellular_component:plasma membrane(GO:0005886);biologica…
ENSMUSG00000000776	0.771074	4.5587	3.62533e-10	9.82222e-09	Polr3d	cellular_component:nuclear chromatin(GO:0000790);molecular_function:RNA polymerase III activity(GO:0001056);molecular_function:DNA binding(GO:0003677);molecular_function:chromatin binding(GO:0003682);cellular_component:nucleus(GO:0005634);cellular_component:nucleoplasm(GO:0005654);cellular_component:DNA-directed RNA polymerase III complex(GO:0005666);cellular_component:cytosol(GO:0005829);biologi…
ENSMUSG00000044551	-1.26259	2.13981	3.64457e-10	9.86255e-09	9930012K11Rik	_
ENSMUSG00000022833	-1.06053	3.16768	3.81416e-10	1.03092e-08	Ccdc14	molecular_function:molecular_function(GO:0003674);cellular_component:centrosome(GO:0005813);biological_process:substantia nigra development(GO:0021762);cellular_component:centriolar satellite(GO:0034451);biological_process:protein localization to centrosome(GO:0071539)
ENSMUSG00000027882	0.672257	5.97642	3.82416e-10	1.03116e-08	Stxbp3	molecular_function:protein binding(GO:0005515);cellular_component:cytosol(GO:0005829);cellular_component:plasma membrane(GO:0005886);biological_process:exocytosis(GO:0006887);biological_process:vesicle docking involved in exocytosis(GO:0006904);biological_process:brain development(GO:0007420);biological_process:glucose transport(GO:0015758);cellular_component:basolateral plasma membrane(GO:001632…
ENSMUSG00000022528	-2.41556	0.29082	3.8202e-10	1.03116e-08	Hes1	biological_process:negative regulation of transcription from RNA polymerase II promoter(GO:0000122);molecular_function:sequence-specific DNA binding RNA polymerase II transcription factor activity(GO:0000981);molecular_function:RNA polymerase II core promoter proximal region sequence-specific DNA binding transcription factor activity involved in negative regulation of transcription(GO:0001078);bi…
ENSMUSG00000025956	-0.83079	3.76064	3.8468e-10	1.03603e-08	Mettl21a	_
ENSMUSG00000030232	0.672304	6.40913	3.90233e-10	1.04974e-08	Aebp2	biological_process:negative regulation of transcription from RNA polymerase II promoter(GO:0000122);molecular_function:RNA polymerase II core promoter proximal region sequence-specific DNA binding(GO:0000978);molecular_function:RNA polymerase II core promoter proximal region sequence-specific DNA binding transcription factor activity involved in negative regulation of transcription(GO:0001078);mo…
ENSMUSG00000055240	-1.16788	2.91144	4.09264e-10	1.09962e-08	Zfp101	molecular_function:molecular_function(GO:0003674);molecular_function:nucleic acid binding(GO:0003676);cellular_component:cellular_component(GO:0005575);cellular_component:intracellular(GO:0005622);biological_process:regulation of transcription, DNA-templated(GO:0006355);biological_process:biological_process(GO:0008150);molecular_function:metal ion binding(GO:0046872)
ENSMUSG00000050370	3.3035	-0.00941769	4.19989e-10	1.1271e-08	Ch25h	molecular_function:cholesterol 25-hydroxylase activity(GO:0001567);molecular_function:iron ion binding(GO:0005506);cellular_component:endoplasmic reticulum membrane(GO:0005789);biological_process:cholesterol metabolic process(GO:0008203);molecular_function:steroid hydroxylase activity(GO:0008395);cellular_component:integral component of membrane(GO:0016021);biological_process:sterol biosynthetic …
ENSMUSG00000035585	-0.782628	5.09453	4.30514e-10	1.15398e-08	Tsen34	molecular_function:tRNA-intron endonuclease activity(GO:0000213);cellular_component:tRNA-intron endonuclease complex(GO:0000214);biological_process:tRNA-type intron splice site recognition and cleavage(GO:0000379);molecular_function:protein binding(GO:0005515);cellular_component:nucleus(GO:0005634);cellular_component:nucleolus(GO:0005730);biological_process:mRNA processing(GO:0006397);molecular_f…
ENSMUSG00000033769	1.00336	7.24709	4.31453e-10	1.15513e-08	Exoc6b	cellular_component:exocyst(GO:0000145);molecular_function:molecular_function(GO:0003674);cellular_component:cellular_component(GO:0005575);biological_process:vesicle docking involved in exocytosis(GO:0006904);biological_process:biological_process(GO:0008150)
ENSMUSG00000027983	-1.43721	2.06684	4.36788e-10	1.16803e-08	Cyp2u1	molecular_function:iron ion binding(GO:0005506);cellular_component:endoplasmic reticulum membrane(GO:0005789);molecular_function:steroid hydroxylase activity(GO:0008395);cellular_component:integral component of membrane(GO:0016021);molecular_function:heme binding(GO:0020037);cellular_component:organelle membrane(GO:0031090);biological_process:oxidation-reduction process(GO:0055114);molecular_func…
ENSMUSG00000013483	-2.13301	0.902921	4.52065e-10	1.20746e-08	Card14	biological_process:positive regulation of protein phosphorylation(GO:0001934);cellular_component:cytoplasm(GO:0005737);biological_process:apoptotic process(GO:0006915);biological_process:tumor necrosis factor-mediated signaling pathway(GO:0033209);biological_process:negative regulation of apoptotic process(GO:0043066);molecular_function:CARD domain binding(GO:0050700);biological_process:positive …
ENSMUSG00000051735	-0.663179	5.48034	4.64999e-10	1.24054e-08	Rinl	cellular_component:ruffle(GO:0001726);molecular_function:guanyl-nucleotide exchange factor activity(GO:0005085);molecular_function:GTPase activator activity(GO:0005096);molecular_function:protein binding(GO:0005515);biological_process:endocytosis(GO:0006897);biological_process:protein transport(GO:0015031);cellular_component:actin cytoskeleton(GO:0015629);cellular_component:cytoplasmic vesicle(GO…
ENSMUSG00000038456	-0.92436	4.05245	4.69563e-10	1.25125e-08	Dennd2a	cellular_component:cytosol(GO:0005829);biological_process:protein transport(GO:0015031);cellular_component:actin cytoskeleton(GO:0015629);molecular_function:Rab guanyl-nucleotide exchange factor activity(GO:0017112);biological_process:retrograde transport, endosome to Golgi(GO:0042147);biological_process:positive regulation of GTPase activity(GO:0043547)
ENSMUSG00000032737	0.721092	7.11139	4.70302e-10	1.25174e-08	Inppl1	biological_process:endochondral ossification(GO:0001958);biological_process:immune system process(GO:0002376);molecular_function:actin binding(GO:0003779);molecular_function:protein binding(GO:0005515);cellular_component:cytoplasm(GO:0005737);cellular_component:Golgi apparatus(GO:0005794);cellular_component:cytosol(GO:0005829);cellular_component:cytoskeleton(GO:0005856);cellular_component:plasma …
ENSMUSG00000060427	0.724939	4.586	4.89779e-10	1.30205e-08	Zfp868	molecular_function:molecular_function(GO:0003674);molecular_function:nucleic acid binding(GO:0003676);cellular_component:cellular_component(GO:0005575);cellular_component:intracellular(GO:0005622);biological_process:regulation of transcription, DNA-templated(GO:0006355);biological_process:biological_process(GO:0008150);molecular_function:metal ion binding(GO:0046872)
ENSMUSG00000030766	-0.939005	5.96295	5.01367e-10	1.3313e-08	Arhgap17	molecular_function:molecular_function(GO:0003674);molecular_function:GTPase activator activity(GO:0005096);cellular_component:nucleus(GO:0005634);cellular_component:cytoplasm(GO:0005737);cellular_component:cytosol(GO:0005829);cellular_component:plasma membrane(GO:0005886);cellular_component:bicellular tight junction(GO:0005923);biological_process:actin filament organization(GO:0007015);biological…
ENSMUSG00000021838	1.34347	1.42248	5.31874e-10	1.41065e-08	Samd4	_
ENSMUSG00000036249	-0.760329	4.92068	5.33836e-10	1.4142e-08	Rbm43	molecular_function:molecular_function(GO:0003674);molecular_function:RNA binding(GO:0003723);cellular_component:cellular_component(GO:0005575);biological_process:biological_process(GO:0008150)
ENSMUSG00000040289	-1.86286	1.26859	5.3615e-10	1.41867e-08	Hey1	biological_process:negative regulation of transcription from RNA polymerase II promoter(GO:0000122);molecular_function:RNA polymerase II core promoter sequence-specific DNA binding transcription factor activity(GO:0000983);molecular_function:protein binding transcription factor activity(GO:0000988);molecular_function:RNA polymerase II core promoter proximal region sequence-specific DNA binding tr…
ENSMUSG00000051650	0.871541	4.08198	5.43387e-10	1.43614e-08	B3gnt2	_
ENSMUSG00000001707	0.748759	5.83584	5.61624e-10	1.48261e-08	Eef1e1	molecular_function:glutathione transferase activity(GO:0004364);molecular_function:protein binding(GO:0005515);cellular_component:nucleus(GO:0005634);cellular_component:nucleoplasm(GO:0005654);cellular_component:nucleolus(GO:0005730);cellular_component:cytoplasm(GO:0005737);cellular_component:cytosol(GO:0005829);biological_process:translation(GO:0006412);biological_process:glutathione metabolic p…
ENSMUSG00000024691	-0.862399	6.91485	6.22329e-10	1.64095e-08	Fam111a	cellular_component:chromatin(GO:0000785);cellular_component:fibrillar center(GO:0001650);molecular_function:molecular_function(GO:0003674);cellular_component:nucleus(GO:0005634);cellular_component:cytoplasm(GO:0005737);biological_process:DNA replication(GO:0006260);biological_process:negative regulation of viral genome replication(GO:0045071)
ENSMUSG00000047777	-1.10356	2.96952	6.42985e-10	1.69344e-08	Phf13	biological_process:mitotic cell cycle(GO:0000278);molecular_function:chromatin binding(GO:0003682);cellular_component:nucleus(GO:0005634);cellular_component:nucleoplasm(GO:0005654);biological_process:chromosome segregation(GO:0007059);biological_process:mitotic chromosome condensation(GO:0007076);biological_process:covalent chromatin modification(GO:0016569);molecular_function:metal ion binding(G…
ENSMUSG00000021877	0.635507	7.45852	6.44676e-10	1.69593e-08	Arf4	molecular_function:epidermal growth factor receptor binding(GO:0005154);molecular_function:protein binding(GO:0005515);molecular_function:GTP binding(GO:0005525);cellular_component:cytoplasm(GO:0005737);cellular_component:Golgi apparatus(GO:0005794);cellular_component:cytosol(GO:0005829);cellular_component:plasma membrane(GO:0005886);biological_process:protein ADP-ribosylation(GO:0006471);biologi…
ENSMUSG00000071341	2.90675	2.01913	6.88048e-10	1.80792e-08	Egr4	cellular_component:nucleus(GO:0005634);biological_process:transcription, DNA-templated(GO:0006351);molecular_function:sequence-specific DNA binding(GO:0043565);biological_process:positive regulation of transcription from RNA polymerase II promoter(GO:0045944);molecular_function:metal ion binding(GO:0046872)
ENSMUSG00000046441	0.77473	5.00683	6.91676e-10	1.81325e-08	Cmtr2	molecular_function:mRNA (nucleoside-2'-O-)-methyltransferase activity(GO:0004483);cellular_component:nucleus(GO:0005634);cellular_component:cytoplasm(GO:0005737);biological_process:7-methylguanosine mRNA capping(GO:0006370);biological_process:cap2 mRNA methylation(GO:0097310)
ENSMUSG00000034308	-0.780358	4.15464	6.91309e-10	1.81325e-08	Sdr42e1	molecular_function:molecular_function(GO:0003674);molecular_function:3-beta-hydroxy-delta5-steroid dehydrogenase activity(GO:0003854);cellular_component:cellular_component(GO:0005575);biological_process:steroid biosynthetic process(GO:0006694);biological_process:biological_process(GO:0008150);cellular_component:integral component of membrane(GO:0016021);biological_process:oxidation-reduction proc…
ENSMUSG00000027544	-0.811668	5.68496	6.94578e-10	1.81875e-08	Nfatc2	biological_process:negative regulation of transcription from RNA polymerase II promoter(GO:0000122);cellular_component:nuclear chromatin(GO:0000790);molecular_function:transcription regulatory region sequence-specific DNA binding(GO:0000976);molecular_function:RNA polymerase II core promoter proximal region sequence-specific DNA binding(GO:0000978);molecular_function:sequence-specific DNA binding…
ENSMUSG00000031652	0.929564	6.95479	7.17585e-10	1.87682e-08	N4bp1	molecular_function:RNA binding(GO:0003723);molecular_function:protein binding(GO:0005515);cellular_component:nucleus(GO:0005634);cellular_component:nucleolus(GO:0005730);cellular_component:PML body(GO:0016605);biological_process:negative regulation of protein ubiquitination(GO:0031397);biological_process:negative regulation of proteasomal ubiquitin-dependent protein catabolic process(GO:0032435);…
ENSMUSG00000096188	-0.623038	5.7199	7.41325e-10	1.93668e-08	Cmtm4	molecular_function:molecular_function(GO:0003674);molecular_function:cytokine activity(GO:0005125);cellular_component:extracellular space(GO:0005615);biological_process:chemotaxis(GO:0006935);biological_process:biological_process(GO:0008150);cellular_component:integral component of membrane(GO:0016021)
ENSMUSG00000055148	1.29555	4.03437	7.42271e-10	1.93692e-08	Klf2	cellular_component:nuclear chromatin(GO:0000790);biological_process:cell morphogenesis(GO:0000902);molecular_function:sequence-specific DNA binding RNA polymerase II transcription factor activity(GO:0000981);biological_process:in utero embryonic development(GO:0001701);molecular_function:DNA binding(GO:0003677);molecular_function:sequence-specific DNA binding transcription factor activity(GO:0003…
ENSMUSG00000023022	0.670784	7.02258	7.4524e-10	1.94243e-08	Lima1	cellular_component:stress fiber(GO:0001725);molecular_function:actin monomer binding(GO:0003785);molecular_function:protein binding(GO:0005515);cellular_component:cytoplasm(GO:0005737);cellular_component:brush border(GO:0005903);cellular_component:focal adhesion(GO:0005925);cellular_component:actin cytoskeleton(GO:0015629);biological_process:negative regulation of actin filament depolymerization(…
ENSMUSG00000027665	0.744003	6.71061	7.48497e-10	1.94867e-08	Pik3ca	biological_process:angiogenesis(GO:0001525);biological_process:liver development(GO:0001889);biological_process:adaptive immune response(GO:0002250);molecular_function:protein serine/threonine kinase activity(GO:0004674);molecular_function:protein binding(GO:0005515);molecular_function:ATP binding(GO:0005524);cellular_component:cytoplasm(GO:0005737);cellular_component:plasma membrane(GO:0005886);…
ENSMUSG00000027306	-0.835821	6.81678	7.62181e-10	1.98202e-08	Nusap1	biological_process:mitotic sister chromatid segregation(GO:0000070);biological_process:mitotic cytokinesis(GO:0000281);molecular_function:DNA binding(GO:0003677);molecular_function:RNA binding(GO:0003723);cellular_component:chromosome(GO:0005694);cellular_component:nucleolus(GO:0005730);cellular_component:cytoplasm(GO:0005737);cellular_component:spindle microtubule(GO:0005876);biological_process:…
ENSMUSG00000041483	0.777498	5.98522	7.79406e-10	2.02449e-08	Zfp281	_
ENSMUSG00000074647	3.3049	-0.900971	8.10021e-10	2.1016e-08	Fam83c	cellular_component:cellular_component(GO:0005575);biological_process:biological_process(GO:0008150);molecular_function:protein kinase binding(GO:0019901)
ENSMUSG00000034088	0.82008	9.86763	8.24208e-10	2.13596e-08	Hdlbp	molecular_function:RNA binding(GO:0003723);cellular_component:nucleus(GO:0005634);cellular_component:cytosol(GO:0005829);biological_process:lipid transport(GO:0006869);biological_process:cholesterol metabolic process(GO:0008203);cellular_component:high-density lipoprotein particle(GO:0034364);molecular_function:cadherin binding(GO:0045296)
ENSMUSG00000020053	0.751391	7.82293	8.37211e-10	2.16718e-08	Igf1	biological_process:activation of MAPK activity(GO:0000187);biological_process:osteoblast differentiation(GO:0001649);biological_process:cell activation(GO:0001775);biological_process:regulation of protein phosphorylation(GO:0001932);biological_process:blood vessel remodeling(GO:0001974);molecular_function:insulin receptor binding(GO:0005158);molecular_function:insulin-like growth factor receptor …
ENSMUSG00000031955	1.18238	2.86502	8.3998e-10	2.17186e-08	Bcar1	cellular_component:ruffle(GO:0001726);molecular_function:signal transducer activity(GO:0004871);molecular_function:protein binding(GO:0005515);cellular_component:cytoplasm(GO:0005737);cellular_component:cytosol(GO:0005829);cellular_component:plasma membrane(GO:0005886);cellular_component:focal adhesion(GO:0005925);biological_process:actin filament organization(GO:0007015);biological_process:cell …
ENSMUSG00000024528	1.00002	4.04677	8.50566e-10	2.19621e-08	Srfbp1	molecular_function:RNA binding(GO:0003723);molecular_function:protein binding(GO:0005515);cellular_component:nucleus(GO:0005634);biological_process:transcription, DNA-templated(GO:0006351);biological_process:regulation of transcription, DNA-templated(GO:0006355);biological_process:maturation of SSU-rRNA(GO:0030490);cellular_component:90S preribosome(GO:0030686);cellular_component:perinuclear regi…
ENSMUSG00000098923	0.738759	6.09863	8.51334e-10	2.19621e-08	Tmem185b	molecular_function:molecular_function(GO:0003674);cellular_component:cellular_component(GO:0005575);biological_process:biological_process(GO:0008150);cellular_component:integral component of membrane(GO:0016021)
ENSMUSG00000040943	1.15819	5.23156	8.67376e-10	2.23505e-08	Tet2	biological_process:kidney development(GO:0001822);biological_process:myeloid progenitor cell differentiation(GO:0002318);molecular_function:DNA binding(GO:0003677);cellular_component:nucleus(GO:0005634);cellular_component:nucleoplasm(GO:0005654);biological_process:5-methylcytosine catabolic process(GO:0006211);biological_process:protein O-linked glycosylation(GO:0006493);biological_process:cell c…
ENSMUSG00000059555	-0.823026	5.87406	8.98036e-10	2.31142e-08	Tor4a	molecular_function:ATP binding(GO:0005524);cellular_component:cellular_component(GO:0005575);biological_process:biological_process(GO:0008150);cellular_component:integral component of membrane(GO:0016021)
ENSMUSG00000041396	-1.01717	2.8944	9.51004e-10	2.44498e-08	Mettl18	biological_process:biological_process(GO:0008150);molecular_function:methyltransferase activity(GO:0008168);molecular_function:heat shock protein binding(GO:0031072);biological_process:methylation(GO:0032259);cellular_component:protein complex(GO:0043234)
ENSMUSG00000003198	0.957388	3.90601	9.62076e-10	2.46789e-08	Zfp959	molecular_function:molecular_function(GO:0003674);molecular_function:nucleic acid binding(GO:0003676);cellular_component:nucleus(GO:0005634);biological_process:regulation of transcription, DNA-templated(GO:0006355);molecular_function:metal ion binding(GO:0046872)
ENSMUSG00000036078	-0.73677	6.85086	9.62097e-10	2.46789e-08	Sigmar1	molecular_function:receptor activity(GO:0004872);molecular_function:opioid receptor activity(GO:0004985);molecular_function:protein binding(GO:0005515);cellular_component:nuclear envelope(GO:0005635);cellular_component:nuclear inner membrane(GO:0005637);cellular_component:nuclear outer membrane(GO:0005640);cellular_component:endoplasmic reticulum(GO:0005783);cellular_component:endoplasmic reticul…
ENSMUSG00000032860	0.874789	3.4163	9.87633e-10	2.53053e-08	P2ry2	cellular_component:plasma membrane(GO:0005886);biological_process:phospholipase C-activating G-protein coupled receptor signaling pathway(GO:0007200);cellular_component:integral component of membrane(GO:0016021);biological_process:G-protein coupled purinergic nucleotide receptor signaling pathway(GO:0035589);molecular_function:G-protein coupled purinergic nucleotide receptor activity(GO:0045028);…
ENSMUSG00000034714	0.650088	6.65326	9.99759e-10	2.5587e-08	Ttyh2	molecular_function:molecular_function(GO:0003674);molecular_function:chloride channel activity(GO:0005254);cellular_component:plasma membrane(GO:0005886);biological_process:biological_process(GO:0008150);cellular_component:integral component of membrane(GO:0016021);cellular_component:chloride channel complex(GO:0034707);biological_process:chloride transmembrane transport(GO:1902476)
ENSMUSG00000018925	6.84625	-1.0617	1.07186e-09	2.74015e-08	Heatr9	biological_process:hematopoietic progenitor cell differentiation(GO:0002244);cellular_component:cellular_component(GO:0005575)
ENSMUSG00000067787	0.657012	6.37042	1.10104e-09	2.81156e-08	Blcap	molecular_function:molecular_function(GO:0003674);biological_process:cell cycle(GO:0007049);biological_process:biological_process(GO:0008150);cellular_component:integral component of membrane(GO:0016021);biological_process:apoptotic nuclear changes(GO:0030262)
ENSMUSG00000023018	-0.636435	6.0428	1.13266e-09	2.88906e-08	Smarcd1	molecular_function:chromatin binding(GO:0003682);molecular_function:receptor binding(GO:0005102);molecular_function:protein binding(GO:0005515);cellular_component:nucleoplasm(GO:0005654);biological_process:nucleosome disassembly(GO:0006337);biological_process:chromatin remodeling(GO:0006338);biological_process:nervous system development(GO:0007399);cellular_component:SWI/SNF complex(GO:0016514);b…
ENSMUSG00000025616	0.679012	5.84704	1.13416e-09	2.88963e-08	Usp16	biological_process:mitotic cell cycle(GO:0000278);molecular_function:transcription coactivator activity(GO:0003713);molecular_function:cysteine-type endopeptidase activity(GO:0004197);molecular_function:ubiquitin-specific protease activity(GO:0004843);molecular_function:protein binding(GO:0005515);cellular_component:nucleus(GO:0005634);biological_process:transcription, DNA-templated(GO:0006351);b…
ENSMUSG00000018102	1.4322	4.96559	1.14135e-09	2.90466e-08	Hist1h2bc	cellular_component:nucleosome(GO:0000786);biological_process:innate immune response in mucosa(GO:0002227);molecular_function:DNA binding(GO:0003677);cellular_component:extracellular space(GO:0005615);cellular_component:nucleus(GO:0005634);cellular_component:nucleoplasm(GO:0005654);cellular_component:cytosol(GO:0005829);biological_process:nucleosome assembly(GO:0006334);biological_process:antibact…
ENSMUSG00000027330	-1.05043	6.24332	1.15416e-09	2.93397e-08	Cdc25b	cellular_component:spindle pole(GO:0000922);biological_process:oocyte maturation(GO:0001556);molecular_function:protein tyrosine phosphatase activity(GO:0004725);molecular_function:protein binding(GO:0005515);cellular_component:nucleus(GO:0005634);cellular_component:cytoplasm(GO:0005737);cellular_component:centrosome(GO:0005813);biological_process:protein phosphorylation(GO:0006468);biological_pr…
ENSMUSG00000069273	2.2573	-0.135486	1.1644e-09	2.95668e-08	Hist1h3e	_
ENSMUSG00000021559	-0.797124	5.06399	1.2039e-09	3.05357e-08	Dapk1	molecular_function:protein kinase activity(GO:0004672);molecular_function:calmodulin-dependent protein kinase activity(GO:0004683);molecular_function:protein binding(GO:0005515);molecular_function:calmodulin binding(GO:0005516);molecular_function:ATP binding(GO:0005524);molecular_function:GTP binding(GO:0005525);cellular_component:cytoplasm(GO:0005737);cellular_component:cytosol(GO:0005829);cellu…
ENSMUSG00000026305	0.634541	8.4387	1.26704e-09	3.21011e-08	Lrrfip1	biological_process:negative regulation of transcription from RNA polymerase II promoter(GO:0000122);molecular_function:RNA polymerase II core promoter proximal region sequence-specific DNA binding(GO:0000978);molecular_function:RNA polymerase II core promoter proximal region sequence-specific DNA binding transcription factor activity involved in negative regulation of transcription(GO:0001078);mo…
ENSMUSG00000034041	-1.28935	3.96675	1.31039e-09	3.31623e-08	Lyl1	molecular_function:RNA polymerase II regulatory region sequence-specific DNA binding(GO:0000977);molecular_function:sequence-specific DNA binding RNA polymerase II transcription factor activity(GO:0000981);biological_process:blood vessel maturation(GO:0001955);molecular_function:DNA binding(GO:0003677);cellular_component:nucleus(GO:0005634);biological_process:transcription, DNA-templated(GO:00063…
ENSMUSG00000052056	-0.930875	4.90299	1.31263e-09	3.3182e-08	Zfp217	cellular_component:histone deacetylase complex(GO:0000118);biological_process:negative regulation of transcription from RNA polymerase II promoter(GO:0000122);molecular_function:RNA polymerase II core promoter proximal region sequence-specific DNA binding(GO:0000978);molecular_function:RNA polymerase II core promoter proximal region sequence-specific DNA binding transcription factor activity invo…
ENSMUSG00000030268	0.894404	5.57366	1.349e-09	3.40635e-08	Bcat1	molecular_function:branched-chain-amino-acid transaminase activity(GO:0004084);cellular_component:mitochondrion(GO:0005739);cellular_component:cytosol(GO:0005829);biological_process:branched-chain amino acid catabolic process(GO:0009083);biological_process:leucine biosynthetic process(GO:0009098);biological_process:valine biosynthetic process(GO:0009099);molecular_function:L-leucine transaminase …
ENSMUSG00000043300	-1.19295	1.83114	1.35599e-09	3.42016e-08	B3galnt1	cellular_component:Golgi membrane(GO:0000139);biological_process:protein glycosylation(GO:0006486);molecular_function:UDP-galactose:beta-N-acetylglucosamine beta-1,3-galactosyltransferase activity(GO:0008499);biological_process:oligosaccharide biosynthetic process(GO:0009312);cellular_component:integral component of membrane(GO:0016021);molecular_function:galactosylgalactosylglucosylceramide beta…
ENSMUSG00000041801	-0.993106	4.74124	1.35969e-09	3.42569e-08	Phlda3	molecular_function:phosphatidylinositol-4,5-bisphosphate binding(GO:0005546);molecular_function:phosphatidylinositol-3,4,5-trisphosphate binding(GO:0005547);cellular_component:cytoplasm(GO:0005737);cellular_component:plasma membrane(GO:0005886);molecular_function:phosphatidylinositol-5-phosphate binding(GO:0010314);molecular_function:phosphatidylinositol-3-phosphate binding(GO:0032266);biological…
ENSMUSG00000044763	0.70866	5.11926	1.36707e-09	3.44046e-08	Trmt10c	biological_process:mitochondrial RNA 5'-end processing(GO:0000964);molecular_function:RNA binding(GO:0003723);cellular_component:nucleoplasm(GO:0005654);cellular_component:mitochondrion(GO:0005739);molecular_function:tRNA (guanine-N1-)-methyltransferase activity(GO:0009019);molecular_function:tRNA (adenine-N1-)-methyltransferase activity(GO:0016429);biological_process:tRNA methylation(GO:0030488)…
ENSMUSG00000081249	1.83338	0.568936	1.42485e-09	3.57792e-08	Gm11517	_
ENSMUSG00000035109	1.18692	2.99289	1.42437e-09	3.57792e-08	Shc4	cellular_component:intracellular(GO:0005622);cellular_component:plasma membrane(GO:0005886);biological_process:apoptotic process(GO:0006915);biological_process:transmembrane receptor protein tyrosine kinase signaling pathway(GO:0007169);biological_process:positive regulation of cell proliferation(GO:0008284);biological_process:regulation of gene expression(GO:0010468);molecular_function:protein d…
ENSMUSG00000070871	0.696291	5.1535	1.58061e-09	3.96465e-08	Ccnyl1	biological_process:regulation of cyclin-dependent protein serine/threonine kinase activity(GO:0000079);biological_process:regulation of protein phosphorylation(GO:0001932);molecular_function:protein binding(GO:0005515);cellular_component:plasma membrane(GO:0005886);biological_process:spermatogenesis(GO:0007283);cellular_component:membrane(GO:0016020);molecular_function:protein kinase binding(GO:0…
ENSMUSG00000111343	-3.32463	-0.763992	1.63714e-09	4.10191e-08	AC159819.3	_
ENSMUSG00000045763	0.622029	9.32628	1.66251e-09	4.15963e-08	Basp1	molecular_function:transcription corepressor activity(GO:0003714);molecular_function:protein binding(GO:0005515);cellular_component:nucleus(GO:0005634);cellular_component:cytoplasm(GO:0005737);cellular_component:plasma membrane(GO:0005886);cellular_component:COP9 signalosome(GO:0008180);cellular_component:nuclear speck(GO:0016607);molecular_function:protein domain specific binding(GO:0019904);bio…
ENSMUSG00000066894	-0.99197	2.78703	1.66385e-09	4.15963e-08	Vsig10	molecular_function:molecular_function(GO:0003674);cellular_component:cellular_component(GO:0005575);biological_process:biological_process(GO:0008150);cellular_component:integral component of membrane(GO:0016021)
ENSMUSG00000026548	-0.728627	4.81892	1.72523e-09	4.30832e-08	Slamf9	molecular_function:molecular_function(GO:0003674);cellular_component:cellular_component(GO:0005575);biological_process:biological_process(GO:0008150);cellular_component:integral component of membrane(GO:0016021)
ENSMUSG00000047747	-0.759899	5.27836	1.73038e-09	4.31641e-08	Rnf150	molecular_function:molecular_function(GO:0003674);cellular_component:cellular_component(GO:0005575);biological_process:biological_process(GO:0008150);cellular_component:integral component of membrane(GO:0016021);molecular_function:metal ion binding(GO:0046872)
ENSMUSG00000022761	-0.725765	5.1767	1.74125e-09	4.33876e-08	Lztr1	molecular_function:molecular_function(GO:0003674);cellular_component:Golgi apparatus(GO:0005794);biological_process:biological_process(GO:0008150)
ENSMUSG00000069270	2.33504	-0.263981	1.74913e-09	4.34882e-08	Hist1h2ac	cellular_component:nucleosome(GO:0000786);molecular_function:DNA binding(GO:0003677);cellular_component:nucleus(GO:0005634);molecular_function:enzyme binding(GO:0019899);molecular_function:protein heterodimerization activity(GO:0046982);cellular_component:extracellular exosome(GO:0070062)
ENSMUSG00000032249	0.732683	7.98031	1.74885e-09	4.34882e-08	Anp32a	molecular_function:protein binding(GO:0005515);cellular_component:nucleus(GO:0005634);cellular_component:cytoplasm(GO:0005737);cellular_component:endoplasmic reticulum(GO:0005783);biological_process:nucleosome assembly(GO:0006334);biological_process:transcription, DNA-templated(GO:0006351);biological_process:regulation of transcription, DNA-templated(GO:0006355);biological_process:nucleocytoplasm…
ENSMUSG00000040264	1.92325	5.42185	1.7868e-09	4.43761e-08	Gbp2b	_
ENSMUSG00000057367	0.767256	4.99349	1.96307e-09	4.87005e-08	Birc2	biological_process:protein polyubiquitination(GO:0000209);biological_process:response to hypoxia(GO:0001666);cellular_component:XY body(GO:0001741);biological_process:placenta development(GO:0001890);molecular_function:transcription coactivator activity(GO:0003713);molecular_function:ubiquitin-protein transferase activity(GO:0004842);molecular_function:protein binding(GO:0005515);cellular_compone…
ENSMUSG00000107476	-1.08764	4.04128	1.9822e-09	4.91213e-08	Zfp862-ps	_
ENSMUSG00000048174	-0.909713	3.14568	2.00176e-09	4.95516e-08	Tmem81	molecular_function:molecular_function(GO:0003674);cellular_component:cellular_component(GO:0005575);biological_process:biological_process(GO:0008150);cellular_component:integral component of membrane(GO:0016021)
ENSMUSG00000017677	0.728442	6.53797	2.1006e-09	5.19418e-08	Wsb1	molecular_function:molecular_function(GO:0003674);molecular_function:ubiquitin-protein transferase activity(GO:0004842);cellular_component:cellular_component(GO:0005575);cellular_component:intracellular(GO:0005622);biological_process:biological_process(GO:0008150);biological_process:protein ubiquitination(GO:0016567);biological_process:intracellular signal transduction(GO:0035556)
ENSMUSG00000042105	-0.714543	4.5635	2.11217e-09	5.21709e-08	Inpp5f	biological_process:positive regulation of receptor recycling(GO:0001921);molecular_function:protein binding(GO:0005515);cellular_component:cytoplasm(GO:0005737);cellular_component:early endosome(GO:0005769);cellular_component:coated pit(GO:0005905);biological_process:adult locomotory behavior(GO:0008344);molecular_function:inositol monophosphate 1-phosphatase activity(GO:0008934);biological_proce…
ENSMUSG00000038128	-2.62069	-0.106074	2.16538e-09	5.33686e-08	Camk4	cellular_component:fibrillar center(GO:0001650);biological_process:adaptive immune response(GO:0002250);molecular_function:calmodulin-dependent protein kinase activity(GO:0004683);molecular_function:protein binding(GO:0005515);molecular_function:calmodulin binding(GO:0005516);molecular_function:ATP binding(GO:0005524);cellular_component:nucleus(GO:0005634);cellular_component:nucleoplasm(GO:000565…
ENSMUSG00000027346	0.616085	6.18264	2.28973e-09	5.6372e-08	Gpcpd1	cellular_component:cytoplasm(GO:0005737);cellular_component:cytosol(GO:0005829);biological_process:phospholipid metabolic process(GO:0006644);biological_process:skeletal muscle tissue development(GO:0007519);molecular_function:glycerophosphodiester phosphodiesterase activity(GO:0008889);biological_process:cellular phosphate ion homeostasis(GO:0030643);biological_process:glycerophospholipid catabo…
ENSMUSG00000105504	4.44335	1.68199	2.34636e-09	5.77037e-08	Gbp5	cellular_component:Golgi membrane(GO:0000139);molecular_function:GTPase activity(GO:0003924);molecular_function:protein binding(GO:0005515);molecular_function:GTP binding(GO:0005525);biological_process:inflammatory response(GO:0006954);cellular_component:membrane(GO:0016020);cellular_component:cytoplasmic vesicle(GO:0031410);molecular_function:identical protein binding(GO:0042802);biological_proc…
ENSMUSG00000025764	-0.731579	5.64393	2.36954e-09	5.82105e-08	Jade1	cellular_component:histone acetyltransferase complex(GO:0000123);molecular_function:RNA polymerase II transcription coactivator activity(GO:0001105);cellular_component:nucleus(GO:0005634);cellular_component:cytoplasm(GO:0005737);cellular_component:cytosol(GO:0005829);cellular_component:plasma membrane(GO:0005886);biological_process:transcription, DNA-templated(GO:0006351);biological_process:apopt…
ENSMUSG00000047712	0.980599	6.09659	2.37248e-09	5.82124e-08	Ust	cellular_component:Golgi membrane(GO:0000139);molecular_function:sulfotransferase activity(GO:0008146);cellular_component:integral component of membrane(GO:0016021);biological_process:establishment of cell polarity(GO:0030010);biological_process:regulation of axonogenesis(GO:0050770)
ENSMUSG00000020807	-0.908318	3.24296	2.37476e-09	5.82124e-08	4933427D14Rik	_
ENSMUSG00000011008	0.787695	5.55735	2.39454e-09	5.8634e-08	Mcoln2	biological_process:ion transport(GO:0006811);cellular_component:integral component of membrane(GO:0016021)
ENSMUSG00000061759	-0.797279	4.0623	2.40551e-09	5.88388e-08	Armt1	cellular_component:cellular_component(GO:0005575);biological_process:protein methylation(GO:0006479);biological_process:cellular response to DNA damage stimulus(GO:0006974);molecular_function:S-adenosylmethionine-dependent methyltransferase activity(GO:0008757);molecular_function:enzyme binding(GO:0019899);biological_process:methylation(GO:0032259);molecular_function:protein carboxyl O-methyltran…
ENSMUSG00000051615	-0.841479	5.99945	2.47578e-09	6.04923e-08	Rap2a	molecular_function:magnesium ion binding(GO:0000287);biological_process:positive regulation of protein phosphorylation(GO:0001934);molecular_function:GTPase activity(GO:0003924);molecular_function:protein binding(GO:0005515);molecular_function:GTP binding(GO:0005525);cellular_component:cytosol(GO:0005829);cellular_component:plasma membrane(GO:0005886);cellular_component:membrane(GO:0016020);molec…
ENSMUSG00000015950	0.994003	7.85036	2.61466e-09	6.38169e-08	Ncf1	biological_process:response to yeast(GO:0001878);biological_process:leukocyte mediated cytotoxicity(GO:0001909);cellular_component:podosome(GO:0002102);biological_process:respiratory burst involved in defense response(GO:0002679);molecular_function:protein binding(GO:0005515);cellular_component:cytoplasm(GO:0005737);cellular_component:cytosol(GO:0005829);cellular_component:plasma membrane(GO:0005…
ENSMUSG00000101972	1.9867	1.25582	2.63822e-09	6.42988e-08	Hist1h3i	_
ENSMUSG00000091183	-1.36716	1.1932	2.64008e-09	6.42988e-08	Gm5141	molecular_function:nucleic acid binding(GO:0003676);cellular_component:cellular_component(GO:0005575);cellular_component:intracellular(GO:0005622);biological_process:regulation of transcription, DNA-templated(GO:0006355);molecular_function:metal ion binding(GO:0046872)
ENSMUSG00000029426	-0.59971	7.44158	2.71331e-09	6.60113e-08	Scarb2	molecular_function:receptor activity(GO:0004872);cellular_component:lysosomal membrane(GO:0005765);cellular_component:focal adhesion(GO:0005925);biological_process:protein targeting to lysosome(GO:0006622);biological_process:positive regulation of neuron projection development(GO:0010976);cellular_component:membrane(GO:0016020);cellular_component:integral component of membrane(GO:0016021);molecul…
ENSMUSG00000031103	-0.592906	6.65611	2.72979e-09	6.6341e-08	Elf4	molecular_function:RNA polymerase II core promoter proximal region sequence-specific DNA binding(GO:0000978);molecular_function:sequence-specific DNA binding RNA polymerase II transcription factor activity(GO:0000981);molecular_function:RNA polymerase II core promoter proximal region sequence-specific DNA binding transcription factor activity involved in positive regulation of transcription(GO:00…
ENSMUSG00000036777	-0.783611	6.87261	2.8833e-09	6.99217e-08	Anln	biological_process:mitotic cytokinesis(GO:0000281);biological_process:hematopoietic progenitor cell differentiation(GO:0002244);molecular_function:actin binding(GO:0003779);cellular_component:nucleoplasm(GO:0005654);cellular_component:actomyosin contractile ring(GO:0005826);cellular_component:actin cytoskeleton(GO:0015629);cellular_component:bleb(GO:0032059);molecular_function:cadherin binding(GO…
ENSMUSG00000000378	-0.602438	5.63716	2.89183e-09	7.00534e-08	Ccm2	biological_process:blood vessel development(GO:0001568);biological_process:vasculogenesis(GO:0001570);biological_process:in utero embryonic development(GO:0001701);biological_process:endothelial cell development(GO:0001885);biological_process:vasculature development(GO:0001944);molecular_function:protein binding(GO:0005515);cellular_component:cytoplasm(GO:0005737);cellular_component:mitochondrion…
ENSMUSG00000024063	-1.07707	5.45431	2.91033e-09	7.04262e-08	Lbh	cellular_component:nucleus(GO:0005634);cellular_component:cytoplasm(GO:0005737);biological_process:transcription, DNA-templated(GO:0006351);biological_process:regulation of gene expression(GO:0010468);biological_process:regulation of blood coagulation(GO:0030193);biological_process:mammary gland development(GO:0030879);biological_process:negative regulation of intracellular estrogen receptor sign…
ENSMUSG00000020491	-0.956483	2.87296	2.93343e-09	7.09095e-08	2810021J22Rik	molecular_function:molecular_function(GO:0003674);molecular_function:nucleic acid binding(GO:0003676);cellular_component:cellular_component(GO:0005575);cellular_component:intracellular(GO:0005622);biological_process:regulation of transcription, DNA-templated(GO:0006355);biological_process:biological_process(GO:0008150);molecular_function:metal ion binding(GO:0046872)
ENSMUSG00000055322	-0.873368	4.31251	3.09604e-09	7.47604e-08	Tns1	molecular_function:RNA binding(GO:0003723);molecular_function:actin binding(GO:0003779);cellular_component:intracellular(GO:0005622);cellular_component:focal adhesion(GO:0005925);biological_process:cell-substrate junction assembly(GO:0007044);biological_process:fibroblast migration(GO:0010761);cellular_component:cell-substrate junction(GO:0030055);biological_process:intracellular signal transduct…
ENSMUSG00000041180	1.3377	1.68288	3.13791e-09	7.56908e-08	Hectd2	molecular_function:ubiquitin-protein transferase activity(GO:0004842);cellular_component:cytoplasm(GO:0005737);biological_process:protein ubiquitination(GO:0016567);molecular_function:ubiquitin protein ligase activity(GO:0061630)
ENSMUSG00000056529	1.02175	5.32646	3.17217e-09	7.64358e-08	Ptafr	molecular_function:lipopolysaccharide binding(GO:0001530);biological_process:cytokine production(GO:0001816);molecular_function:lipopolysaccharide receptor activity(GO:0001875);molecular_function:platelet activating factor receptor activity(GO:0004992);molecular_function:phospholipid binding(GO:0005543);cellular_component:intracellular(GO:0005622);cellular_component:integral component of plasma m…
ENSMUSG00000028630	0.639401	5.70319	3.18642e-09	7.66976e-08	Dyrk2	cellular_component:ubiquitin ligase complex(GO:0000151);molecular_function:magnesium ion binding(GO:0000287);molecular_function:protein serine/threonine kinase activity(GO:0004674);molecular_function:protein serine/threonine/tyrosine kinase activity(GO:0004712);molecular_function:protein tyrosine kinase activity(GO:0004713);molecular_function:ATP binding(GO:0005524);cellular_component:nucleus(GO:…
ENSMUSG00000049588	-1.13505	2.07961	3.4872e-09	8.38483e-08	Ccdc69	molecular_function:molecular_function(GO:0003674);cellular_component:cellular_component(GO:0005575);cellular_component:cytoplasm(GO:0005737);biological_process:biological_process(GO:0008150);cellular_component:midbody(GO:0030496);cellular_component:spindle midzone(GO:0051233);biological_process:spindle midzone assembly(GO:0051255)
ENSMUSG00000019951	0.603814	6.14911	3.56535e-09	8.55458e-08	Uhrf1bp1l	molecular_function:molecular_function(GO:0003674);cellular_component:cellular_component(GO:0005575);biological_process:biological_process(GO:0008150)
ENSMUSG00000026991	0.639656	6.1769	3.62773e-09	8.69503e-08	Pkp4	cellular_component:spindle pole(GO:0000922);cellular_component:cytoplasm(GO:0005737);cellular_component:cytoskeleton(GO:0005856);cellular_component:plasma membrane(GO:0005886);cellular_component:cell-cell junction(GO:0005911);biological_process:cell-cell junction assembly(GO:0007043);cellular_component:cytoplasmic side of plasma membrane(GO:0009898);cellular_component:postsynaptic density(GO:0014…
ENSMUSG00000038594	0.983671	2.6021	3.66346e-09	8.77139e-08	Cep85l	molecular_function:molecular_function(GO:0003674);biological_process:biological_process(GO:0008150)
ENSMUSG00000091017	6.19013	-1.53997	3.67731e-09	8.79526e-08	Fam71a	molecular_function:molecular_function(GO:0003674);cellular_component:nucleus(GO:0005634);biological_process:biological_process(GO:0008150)
ENSMUSG00000026577	0.616107	5.78108	3.77592e-09	9.02159e-08	Blzf1	cellular_component:Golgi membrane(GO:0000139);molecular_function:protein binding(GO:0005515);cellular_component:nucleus(GO:0005634);cellular_component:Golgi apparatus(GO:0005794);cellular_component:Golgi lumen(GO:0005796);biological_process:Golgi organization(GO:0007030);molecular_function:enzyme binding(GO:0019899);molecular_function:ubiquitin protein ligase binding(GO:0031625);biological_proces…
ENSMUSG00000025017	0.821812	7.19706	3.84734e-09	9.18253e-08	Pik3ap1	molecular_function:protein binding(GO:0005515);cellular_component:nucleus(GO:0005634);cellular_component:cytoplasm(GO:0005737);cellular_component:cytosol(GO:0005829);cellular_component:plasma membrane(GO:0005886);biological_process:positive regulation of phosphatidylinositol 3-kinase signaling(GO:0014068);cellular_component:membrane(GO:0016020);biological_process:toll-like receptor 2 signaling pa…
ENSMUSG00000039958	-1.16415	1.92976	3.90492e-09	9.31014e-08	Etfbkmt	_
ENSMUSG00000020228	-0.67378	5.34326	3.96777e-09	9.45005e-08	Helb	molecular_function:RNA binding(GO:0003723);molecular_function:ATP-dependent DNA helicase activity(GO:0004003);molecular_function:ATP-dependent RNA helicase activity(GO:0004004);molecular_function:ATP binding(GO:0005524);cellular_component:nucleus(GO:0005634);cellular_component:alpha DNA polymerase:primase complex(GO:0005658);cellular_component:DNA replication factor A complex(GO:0005662);cellular…
ENSMUSG00000003308	-0.64713	5.75524	3.99011e-09	9.49328e-08	Keap1	biological_process:in utero embryonic development(GO:0001701);molecular_function:ubiquitin-protein transferase activity(GO:0004842);molecular_function:protein binding(GO:0005515);cellular_component:nucleoplasm(GO:0005654);cellular_component:cytoplasm(GO:0005737);cellular_component:endoplasmic reticulum(GO:0005783);cellular_component:microtubule organizing center(GO:0005815);cellular_component:cyt…
ENSMUSG00000035840	0.783959	4.98554	3.99455e-09	9.49388e-08	Lysmd3	molecular_function:molecular_function(GO:0003674);cellular_component:cellular_component(GO:0005575);biological_process:biological_process(GO:0008150);cellular_component:integral component of membrane(GO:0016021)
ENSMUSG00000026969	6.05516	-1.6318	3.99878e-09	9.49395e-08	Fam166a	molecular_function:molecular_function(GO:0003674);cellular_component:nucleus(GO:0005634);biological_process:biological_process(GO:0008150)
ENSMUSG00000027715	-0.741308	8.3058	4.02336e-09	9.54231e-08	Ccna2	biological_process:regulation of cyclin-dependent protein serine/threonine kinase activity(GO:0000079);biological_process:G2/M transition of mitotic cell cycle(GO:0000086);cellular_component:cyclin-dependent protein kinase holoenzyme complex(GO:0000307);cellular_component:female pronucleus(GO:0001939);cellular_component:male pronucleus(GO:0001940);molecular_function:protein binding(GO:0005515);ce…
ENSMUSG00000021822	0.926047	6.86898	4.10834e-09	9.73367e-08	Plau	biological_process:response to hypoxia(GO:0001666);molecular_function:serine-type endopeptidase activity(GO:0004252);molecular_function:protein binding(GO:0005515);cellular_component:extracellular space(GO:0005615);cellular_component:focal adhesion(GO:0005925);biological_process:proteolysis(GO:0006508);cellular_component:cell surface(GO:0009986);biological_process:regulation of receptor activity(…
ENSMUSG00000055030	6.28397	-1.48033	4.14189e-09	9.79266e-08	Sprr2e	cellular_component:cornified envelope(GO:0001533);molecular_function:structural molecule activity(GO:0005198);cellular_component:cytoplasm(GO:0005737);biological_process:epidermis development(GO:0008544);biological_process:peptide cross-linking(GO:0018149);biological_process:keratinocyte differentiation(GO:0030216);biological_process:keratinization(GO:0031424);biological_process:response to estra…
ENSMUSG00000029826	0.613756	8.56202	4.14177e-09	9.79266e-08	Zc3hav1	molecular_function:RNA binding(GO:0003723);molecular_function:NAD+ ADP-ribosyltransferase activity(GO:0003950);cellular_component:nucleus(GO:0005634);cellular_component:cytoplasm(GO:0005737);cellular_component:lysosome(GO:0005764);cellular_component:late endosome(GO:0005770);cellular_component:cytosol(GO:0005829);biological_process:response to virus(GO:0009615);molecular_function:DEAD/H-box RNA h…
ENSMUSG00000007812	0.661149	5.73652	4.15031e-09	9.80234e-08	Zfp655	molecular_function:molecular_function(GO:0003674);molecular_function:nucleic acid binding(GO:0003676);molecular_function:sequence-specific DNA binding transcription factor activity(GO:0003700);cellular_component:nucleus(GO:0005634);cellular_component:nucleolus(GO:0005730);cellular_component:cytoplasm(GO:0005737);biological_process:regulation of transcription, DNA-templated(GO:0006355);biological_…
ENSMUSG00000039294	-0.707535	5.3686	4.2603e-09	1.00516e-07	BC017643	_
ENSMUSG00000069808	-0.830008	3.69433	4.3173e-09	1.01755e-07	Fam57a	molecular_function:molecular_function(GO:0003674);cellular_component:cellular_component(GO:0005575);cellular_component:plasma membrane(GO:0005886);biological_process:biological_process(GO:0008150);cellular_component:integral component of membrane(GO:0016021)
ENSMUSG00000048578	-0.668706	8.46675	4.33456e-09	1.02056e-07	Mlec	cellular_component:endoplasmic reticulum(GO:0005783);cellular_component:endoplasmic reticulum membrane(GO:0005789);biological_process:carbohydrate metabolic process(GO:0005975);cellular_component:membrane(GO:0016020);cellular_component:integral component of membrane(GO:0016021);molecular_function:enzyme binding(GO:0019899);molecular_function:carbohydrate binding(GO:0030246)
ENSMUSG00000026510	0.862306	4.14406	4.3439e-09	1.0217e-07	Trp53bp2	_
ENSMUSG00000040093	-1.40337	2.91829	4.4514e-09	1.04589e-07	Bmf	molecular_function:protein binding(GO:0005515);cellular_component:cytoplasm(GO:0005737);biological_process:cellular response to starvation(GO:0009267);biological_process:negative regulation of autophagy(GO:0010507);cellular_component:actin cytoskeleton(GO:0015629);cellular_component:myosin complex(GO:0016459);biological_process:positive regulation of protein homooligomerization(GO:0032464);biolog…
ENSMUSG00000044562	1.34311	1.95859	4.49696e-09	1.0555e-07	Rasip1	biological_process:angiogenesis(GO:0001525);biological_process:vasculogenesis(GO:0001570);molecular_function:protein binding(GO:0005515);cellular_component:Golgi apparatus(GO:0005794);cellular_component:Golgi stack(GO:0005795);biological_process:signal transduction(GO:0007165);biological_process:positive regulation of cell proliferation(GO:0008284);biological_process:negative regulation of autoph…
ENSMUSG00000030346	-0.833059	5.11805	4.63648e-09	1.08712e-07	Rad51ap1	biological_process:double-strand break repair via homologous recombination(GO:0000724);cellular_component:nuclear chromatin(GO:0000790);molecular_function:double-stranded DNA binding(GO:0003690);molecular_function:single-stranded DNA binding(GO:0003697);molecular_function:RNA binding(GO:0003723);cellular_component:nucleus(GO:0005634);biological_process:DNA recombination(GO:0006310);biological_pro…
ENSMUSG00000058290	-0.700637	5.90492	4.67244e-09	1.09442e-07	Espl1	biological_process:mitotic sister chromatid segregation(GO:0000070);biological_process:meiotic spindle organization(GO:0000212);biological_process:mitotic cell cycle(GO:0000278);molecular_function:cysteine-type endopeptidase activity(GO:0004197);cellular_component:nucleus(GO:0005634);cellular_component:cytoplasm(GO:0005737);cellular_component:centrosome(GO:0005813);biological_process:proteolysis(…
ENSMUSG00000035725	0.621939	6.86183	4.67804e-09	1.0946e-07	Prkx	biological_process:angiogenesis(GO:0001525);biological_process:endothelial cell proliferation(GO:0001935);molecular_function:protein serine/threonine kinase activity(GO:0004674);molecular_function:cAMP-dependent protein kinase activity(GO:0004691);molecular_function:ATP binding(GO:0005524);cellular_component:nucleus(GO:0005634);cellular_component:cytoplasm(GO:0005737);biological_process:cell adhe…
ENSMUSG00000038975	0.706294	5.23121	4.69067e-09	1.09643e-07	Rabggtb	molecular_function:Rab geranylgeranyltransferase activity(GO:0004663);molecular_function:protein binding(GO:0005515);cellular_component:Rab-protein geranylgeranyltransferase complex(GO:0005968);molecular_function:zinc ion binding(GO:0008270);molecular_function:Rab GTPase binding(GO:0017137);biological_process:protein geranylgeranylation(GO:0018344)
ENSMUSG00000031429	0.662783	5.61354	4.83943e-09	1.13003e-07	Psmd10	biological_process:negative regulation of transcription from RNA polymerase II promoter(GO:0000122);cellular_component:proteasome complex(GO:0000502);cellular_component:nucleus(GO:0005634);cellular_component:cytoplasm(GO:0005737);cellular_component:cytosol(GO:0005829);biological_process:apoptotic process(GO:0006915);biological_process:cytoplasmic sequestering of NF-kappaB(GO:0007253);molecular_fu…
ENSMUSG00000021820	-0.681593	4.7558	4.93243e-09	1.15056e-07	Camk2g	biological_process:G1/S transition of mitotic cell cycle(GO:0000082);molecular_function:protein serine/threonine kinase activity(GO:0004674);molecular_function:calmodulin-dependent protein kinase activity(GO:0004683);molecular_function:calmodulin binding(GO:0005516);molecular_function:ATP binding(GO:0005524);cellular_component:cytoplasm(GO:0005737);biological_process:calcium ion transport(GO:0006…
ENSMUSG00000029229	0.656958	4.91274	5.05722e-09	1.17846e-07	Chic2	molecular_function:molecular_function(GO:0003674);cellular_component:Golgi apparatus(GO:0005794);cellular_component:Golgi-associated vesicle(GO:0005798);cellular_component:plasma membrane(GO:0005886);biological_process:Golgi to plasma membrane transport(GO:0006893)
ENSMUSG00000031711	0.63079	6.0404	5.12009e-09	1.19188e-07	Zfp330	_
ENSMUSG00000041957	1.03484	2.70865	5.13328e-09	1.19215e-07	Pkp2	biological_process:desmosome assembly(GO:0002159);molecular_function:protein kinase C binding(GO:0005080);molecular_function:protein binding(GO:0005515);cellular_component:nucleoplasm(GO:0005654);cellular_component:intermediate filament(GO:0005882);cellular_component:plasma membrane(GO:0005886);cellular_component:cell-cell junction(GO:0005911);cellular_component:adherens junction(GO:0005912);biol…
ENSMUSG00000028890	0.695542	5.50815	5.13702e-09	1.19215e-07	Mtf1	molecular_function:RNA polymerase II core promoter proximal region sequence-specific DNA binding(GO:0000978);molecular_function:RNA polymerase II core promoter sequence-specific DNA binding(GO:0000979);molecular_function:core promoter binding(GO:0001047);molecular_function:RNA polymerase II core promoter proximal region sequence-specific DNA binding transcription factor activity involved in posit…
ENSMUSG00000066357	-0.625633	6.04345	5.12919e-09	1.19215e-07	Wdr6	molecular_function:RNA binding(GO:0003723);cellular_component:cytoplasm(GO:0005737);cellular_component:cytosol(GO:0005829);cellular_component:plasma membrane(GO:0005886);biological_process:cell cycle arrest(GO:0007050);cellular_component:COP9 signalosome(GO:0008180);biological_process:negative regulation of cell proliferation(GO:0008285);biological_process:negative regulation of autophagy(GO:0010…
ENSMUSG00000043059	0.794127	4.17094	5.15366e-09	1.19479e-07	Zfp513	_
ENSMUSG00000050350	1.84473	1.52053	5.18384e-09	1.20055e-07	Gpr18	biological_process:CD8-positive, alpha-beta intraepithelial T cell differentiation(GO:0002300);biological_process:CD8-positive, gamma-delta intraepithelial T cell differentiation(GO:0002305);biological_process:negative regulation of leukocyte chemotaxis(GO:0002689);molecular_function:G-protein coupled receptor activity(GO:0004930);cellular_component:integral component of plasma membrane(GO:000588…
ENSMUSG00000097785	1.74276	0.717645	5.19727e-09	1.20243e-07	B230217O12Rik	_
ENSMUSG00000034422	1.49571	7.55153	5.23729e-09	1.21046e-07	Parp14	molecular_function:RNA binding(GO:0003723);molecular_function:NAD+ ADP-ribosyltransferase activity(GO:0003950);molecular_function:protein binding(GO:0005515);cellular_component:nucleus(GO:0005634);cellular_component:cytoplasm(GO:0005737);cellular_component:cytosol(GO:0005829);biological_process:transcription, DNA-templated(GO:0006351);biological_process:regulation of transcription, DNA-templated(…
ENSMUSG00000056145	1.26326	4.57503	5.28025e-09	1.21858e-07	AI504432	_
[truncated: 1,337 more rows]
