# Supplementary material for: Inhibition of macrophage infectivity potentiator in Burkholderia pseudomallei suppresses pro-inflammatory responses in murine macrophages
Source: Front Cell Infect Microbiol. 2024 Mar 25;14:1353682. doi: 10.3389/fcimb.2024.1353682 (PMC10999550; doi:10.3389/fcimb.2024.1353682)
Supplement: Supplementary Table 3 — List of differentially expressed genes when comparing B. pseudomallei infected J774A.1 macrophages treated with Mip inhibitor SF235 with B. pseudomallei infected J774A.1 macrophages treated with DMSO. The input data for gene differential expression is the read count data obtained from gene expression analysis. (1) Id: gene ID (2) logFC: the log2 of the fold change (3) logCPM: the average log2-counts-per-million (4) PValue: calculated probability (5) FDR: the adjusted p values (6) GeneSymbol: Gene name or description (7) GO: Gene ontology ID. [file Table_3.xls]

## Sheet: Suppl Table 4
id	logFC	logCPM	PValue	FDR	GeneSymbol	GO
ENSMUSG00000073002	4.04621	-0.905254	0.00017758	1	Vamp5	molecular_function:SNARE binding(GO:0000149);molecular_function:SNAP receptor activity(GO:0005484);cellular_component:late endosome(GO:0005770);cellular_component:Golgi apparatus(GO:0005794);cellular_component:plasma membrane(GO:0005886);cellular_component:integral component of plasma membrane(GO:0005887);biological_process:exocytosis(GO:0006887);biological_process:vesicle fusion(GO:0006906);biol…
ENSMUSG00000050621	-0.440968	6.77356	0.000283836	1	Rps27rt	_
ENSMUSG00000025408	0.502452	5.09866	0.000599494	1	Ddit3	biological_process:negative regulation of transcription from RNA polymerase II promoter(GO:0000122);molecular_function:transcription regulatory region sequence-specific DNA binding(GO:0000976);molecular_function:RNA polymerase II core promoter proximal region sequence-specific DNA binding(GO:0000978);molecular_function:RNA polymerase II core promoter proximal region sequence-specific DNA binding …
ENSMUSG00000071202	2.9227	-1.95419	0.000634428	1	Ccdc78	biological_process:skeletal muscle contraction(GO:0003009);molecular_function:molecular_function(GO:0003674);cellular_component:cytoplasm(GO:0005737);cellular_component:centriole(GO:0005814);cellular_component:sarcoplasmic reticulum(GO:0016529);biological_process:cell projection organization(GO:0030030);cellular_component:sarcolemma(GO:0042383);cellular_component:perinuclear region of cytoplasm(G…
ENSMUSG00000074506	-0.987934	3.73834	0.000791575	1	Gm10705	_
ENSMUSG00000105789	-2.27121	-1.46299	0.000795184	1	Gm42997	_
ENSMUSG00000087151	2.5092	-1.64045	0.000830471	1	Gm14022	_
ENSMUSG00000032715	0.553906	7.2257	0.00112098	1	Trib3	biological_process:negative regulation of transcription from RNA polymerase II promoter(GO:0000122);molecular_function:transcription corepressor activity(GO:0003714);molecular_function:protein kinase inhibitor activity(GO:0004860);molecular_function:protein binding(GO:0005515);molecular_function:ATP binding(GO:0005524);cellular_component:nucleus(GO:0005634);cellular_component:nucleolus(GO:0005730…
ENSMUSG00000047953	-4.67537	-2.35383	0.00117472	1	Gp5	molecular_function:collagen binding(GO:0005518);cellular_component:proteinaceous extracellular matrix(GO:0005578);cellular_component:extracellular space(GO:0005615);biological_process:cell-matrix adhesion(GO:0007160);biological_process:axonogenesis(GO:0007409);biological_process:blood coagulation(GO:0007596);cellular_component:cell surface(GO:0009986);biological_process:negative regulation of pla…
ENSMUSG00000043943	2.35356	-1.35495	0.00134553	1	Naalad2	molecular_function:carboxypeptidase activity(GO:0004180);cellular_component:plasma membrane(GO:0005886);biological_process:proteolysis(GO:0006508);molecular_function:peptidase activity(GO:0008233);molecular_function:metallopeptidase activity(GO:0008237);cellular_component:integral component of membrane(GO:0016021);molecular_function:dipeptidase activity(GO:0016805);biological_process:neurotransmi…
ENSMUSG00000107785	4.74805	-2.30434	0.00159591	1	Gm45083	_
ENSMUSG00000021575	0.956497	2.25709	0.00170671	1	Ahrr	biological_process:negative regulation of transcription from RNA polymerase II promoter(GO:0000122);molecular_function:RNA polymerase II transcription factor binding transcription factor activity involved in negative regulation of transcription(GO:0001191);molecular_function:DNA binding(GO:0003677);cellular_component:nucleus(GO:0005634);cellular_component:nucleoplasm(GO:0005654);cellular_componen…
ENSMUSG00000113263	-1.11017	-0.128312	0.00170918	1	AC159190.1	_
ENSMUSG00000102593	-4.54913	-2.40699	0.00174176	1	Gm38384	_
ENSMUSG00000027313	0.624541	5.03374	0.00216556	1	Chac1	molecular_function:gamma-glutamylcyclotransferase activity(GO:0003839);molecular_function:Notch binding(GO:0005112);cellular_component:trans-Golgi network(GO:0005802);cellular_component:cytosol(GO:0005829);biological_process:glutathione catabolic process(GO:0006751);biological_process:response to unfolded protein(GO:0006986);biological_process:Notch signaling pathway(GO:0007219);biological_proces…
ENSMUSG00000023723	0.69851	1.65331	0.00240428	1	Mrps23	molecular_function:RNA binding(GO:0003723);molecular_function:structural constituent of ribosome(GO:0003735);cellular_component:mitochondrion(GO:0005739);cellular_component:mitochondrial small ribosomal subunit(GO:0005763);biological_process:translation(GO:0006412);cellular_component:nuclear membrane(GO:0031965);cellular_component:intermediate filament cytoskeleton(GO:0045111)
ENSMUSG00000052565	0.479933	4.60069	0.00262695	1	Hist1h1d	biological_process:negative regulation of transcription from RNA polymerase II promoter(GO:0000122);cellular_component:nucleosome(GO:0000786);cellular_component:nuclear chromatin(GO:0000790);molecular_function:DNA binding(GO:0003677);molecular_function:RNA binding(GO:0003723);molecular_function:protein binding(GO:0005515);cellular_component:nuclear euchromatin(GO:0005719);biological_process:nucle…
ENSMUSG00000002250	0.423967	4.81395	0.002634	1	Ppard	biological_process:negative regulation of transcription from RNA polymerase II promoter(GO:0000122);cellular_component:nuclear chromatin(GO:0000790);molecular_function:RNA polymerase II transcription regulatory region sequence-specific DNA binding transcription factor activity involved in negative regulation of transcription(GO:0001227);biological_process:placenta development(GO:0001890);molecula…
ENSMUSG00000061724	0.535698	2.11553	0.00282209	1	Gm2423	_
ENSMUSG00000086716	2.43189	-1.91547	0.00295141	1	Gm11629	_
ENSMUSG00000100454	1.62306	-1.28217	0.00295584	1	Gm28901	_
ENSMUSG00000064427	2.67975	-1.8033	0.00317642	1	Gm22748	_
ENSMUSG00000026504	0.42527	3.72166	0.0031898	1	Sdccag8	biological_process:neuron migration(GO:0001764);molecular_function:protein binding(GO:0005515);cellular_component:cytoplasm(GO:0005737);cellular_component:centrosome(GO:0005813);cellular_component:centriole(GO:0005814);cellular_component:cell-cell junction(GO:0005911);biological_process:centrosome cycle(GO:0007098);biological_process:establishment of cell polarity(GO:0030010);biological_process:m…
ENSMUSG00000038135	-3.00212	-1.95398	0.00326961	1	Crygn	molecular_function:molecular_function(GO:0003674);molecular_function:structural constituent of eye lens(GO:0005212);cellular_component:cellular_component(GO:0005575);biological_process:biological_process(GO:0008150)
ENSMUSG00000012443	0.888089	1.92095	0.00359388	1	Kif11	cellular_component:spindle pole(GO:0000922);molecular_function:ATP binding(GO:0005524);cellular_component:spindle(GO:0005819);cellular_component:cytosol(GO:0005829);cellular_component:kinesin complex(GO:0005871);cellular_component:microtubule(GO:0005874);cellular_component:spindle microtubule(GO:0005876);biological_process:microtubule-based movement(GO:0007018);biological_process:spindle organiza…
ENSMUSG00000044056	2.13431	-1.84217	0.00396262	1	Efcab9	molecular_function:molecular_function(GO:0003674);molecular_function:calcium ion binding(GO:0005509);cellular_component:cellular_component(GO:0005575);biological_process:biological_process(GO:0008150)
ENSMUSG00000104852	2.35613	-1.95502	0.00399079	1	Gm43201	_
ENSMUSG00000097944	-2.67788	-2.11728	0.0039936	1	A130014A01Rik	_
ENSMUSG00000091550	1.61849	-1.28136	0.00420729	1	Gm6811	molecular_function:AMP-activated protein kinase activity(GO:0004679);molecular_function:ATP binding(GO:0005524);cellular_component:nucleus(GO:0005634);cellular_component:cytoplasm(GO:0005737);cellular_component:AMP-activated protein kinase complex(GO:0031588);biological_process:negative regulation of TOR signaling(GO:0032007);molecular_function:histone serine kinase activity(GO:0035174);biologica…
ENSMUSG00000101493	-1.88039	-1.54728	0.00437639	1	2810405F17Rik	_
ENSMUSG00000085566	3.13482	-2.25555	0.00443302	1	A730017L22Rik	_
ENSMUSG00000102805	-1.49175	-1.13642	0.00448211	1	Gm37240	cellular_component:cytoplasm(GO:0005737);molecular_function:protein domain specific binding(GO:0019904);cellular_component:trans-Golgi network membrane(GO:0032588);biological_process:regulation of Arp2/3 complex-mediated actin nucleation(GO:0034315);biological_process:regulation of protein secretion(GO:0050708);molecular_function:phosphatidylinositol-4-phosphate binding(GO:0070273)
ENSMUSG00000024901	-0.950672	0.400525	0.00469342	1	Peli3	molecular_function:ubiquitin-protein transferase activity(GO:0004842);molecular_function:protein binding(GO:0005515);cellular_component:cellular_component(GO:0005575);biological_process:Toll signaling pathway(GO:0008063);biological_process:negative regulation of tumor necrosis factor-mediated signaling pathway(GO:0010804);biological_process:negative regulation of protein ubiquitination(GO:0031397…
ENSMUSG00000085735	-2.45087	-1.95159	0.00477238	1	Mettl5os	_
ENSMUSG00000102496	-1.78653	-1.45844	0.00496446	1	Gm36989	_
ENSMUSG00000050994	4.49418	-2.40884	0.00515877	1	Adgb	molecular_function:calcium-dependent cysteine-type endopeptidase activity(GO:0004198);cellular_component:cytoplasm(GO:0005737);biological_process:proteolysis(GO:0006508)
ENSMUSG00000084828	4.63876	-2.35516	0.00555609	1	Gm12367	_
ENSMUSG00000097693	-4.27545	-2.51787	0.00568371	1	4930471M09Rik	_
ENSMUSG00000096986	-3.50314	-2.11613	0.00573493	1	4930509E16Rik	_
ENSMUSG00000053469	-4.27114	-2.5184	0.00630522	1	Tg	molecular_function:hormone activity(GO:0005179);cellular_component:extracellular space(GO:0005615);biological_process:iodide transport(GO:0015705);biological_process:thyroid gland development(GO:0030878);biological_process:regulation of myelination(GO:0031641);biological_process:thyroid hormone metabolic process(GO:0042403);biological_process:hormone biosynthetic process(GO:0042446)
ENSMUSG00000028804	3.22056	-2.20978	0.00646346	1	Csmd2	molecular_function:molecular_function(GO:0003674);cellular_component:cellular_component(GO:0005575);biological_process:biological_process(GO:0008150);cellular_component:integral component of membrane(GO:0016021)
ENSMUSG00000010051	0.564151	2.74114	0.00649752	1	Hyal1	biological_process:response to reactive oxygen species(GO:0000302);molecular_function:virus receptor activity(GO:0001618);molecular_function:hyalurononglucosaminidase activity(GO:0004415);cellular_component:extracellular space(GO:0005615);cellular_component:cytoplasm(GO:0005737);cellular_component:lysosome(GO:0005764);biological_process:carbohydrate metabolic process(GO:0005975);biological_proces…
ENSMUSG00000031227	-1.75731	-1.60742	0.00654274	1	Magee1	molecular_function:protein binding(GO:0005515);cellular_component:nucleus(GO:0005634);cellular_component:plasma membrane(GO:0005886);biological_process:biological_process(GO:0008150);cellular_component:dystrophin-associated glycoprotein complex(GO:0016010);cellular_component:dendrite(GO:0030425);cellular_component:postsynaptic membrane(GO:0045211);cellular_component:perinuclear region of cytoplas…
ENSMUSG00000047246	0.615822	2.46115	0.00709749	1	Hist1h2be	_
ENSMUSG00000064208	-0.531194	2.01291	0.00710671	1	Gm10145	_
ENSMUSG00000027188	4.22293	-2.51954	0.00711677	1	Pamr1	molecular_function:calcium ion binding(GO:0005509);cellular_component:extracellular space(GO:0005615)
ENSMUSG00000059430	-4.44095	-2.46022	0.00729392	1	Actg2	molecular_function:ATP binding(GO:0005524);cellular_component:extracellular space(GO:0005615);cellular_component:cytoplasm(GO:0005737);biological_process:positive regulation of gene expression(GO:0010628);cellular_component:lamellipodium(GO:0030027);cellular_component:filopodium(GO:0030175);cellular_component:myosin filament(GO:0032982);cellular_component:cell body(GO:0044297);cellular_component:…
ENSMUSG00000112346	-1.18499	-0.532305	0.0073148	1	AC153504.1	_
ENSMUSG00000075511	1.03382	-0.467535	0.00753692	1	1700001L05Rik	_
ENSMUSG00000056598	1.5765	-1.41124	0.00771894	1	Drc3	molecular_function:molecular_function(GO:0003674);cellular_component:cytoplasm(GO:0005737);cellular_component:axoneme(GO:0005930);biological_process:biological_process(GO:0008150)
ENSMUSG00000075502	-0.862213	0.000710278	0.00781075	1	Kbtbd6	molecular_function:ubiquitin-protein transferase activity(GO:0004842);biological_process:protein ubiquitination(GO:0016567);cellular_component:Cul3-RING ubiquitin ligase complex(GO:0031463)
ENSMUSG00000040936	0.92594	0.148682	0.00783629	1	Ulk4	biological_process:microtubule cytoskeleton organization(GO:0000226);biological_process:epithelial cilium movement(GO:0003351);molecular_function:protein serine/threonine kinase activity(GO:0004674);molecular_function:ATP binding(GO:0005524);cellular_component:cellular_component(GO:0005575);biological_process:protein phosphorylation(GO:0006468);biological_process:regulation of neuron projection d…
ENSMUSG00000028862	-0.713804	0.686662	0.00792941	1	Map3k6	biological_process:MAPK cascade(GO:0000165);biological_process:activation of MAPKK activity(GO:0000186);molecular_function:magnesium ion binding(GO:0000287);molecular_function:MAP kinase kinase kinase activity(GO:0004709);molecular_function:protein binding(GO:0005515);molecular_function:ATP binding(GO:0005524);cellular_component:intracellular(GO:0005622);biological_process:protein phosphorylation…
ENSMUSG00000090185	1.45276	-1.1874	0.00798232	1	Gm15523	_
ENSMUSG00000053178	1.34557	-0.810812	0.00799398	1	Mterf1b	molecular_function:double-stranded DNA binding(GO:0003690);molecular_function:RNA binding(GO:0003723);cellular_component:mitochondrion(GO:0005739);cellular_component:mitochondrial matrix(GO:0005759);cellular_component:cytosol(GO:0005829);biological_process:regulation of transcription, DNA-templated(GO:0006355);biological_process:transcription initiation from mitochondrial promoter(GO:0006391);bio…
ENSMUSG00000058145	-4.26656	-2.5187	0.00802186	1	Adamts17	molecular_function:molecular_function(GO:0003674);molecular_function:nucleic acid binding(GO:0003676);molecular_function:metalloendopeptidase activity(GO:0004222);cellular_component:cellular_component(GO:0005575);biological_process:proteolysis(GO:0006508);biological_process:biological_process(GO:0008150);molecular_function:zinc ion binding(GO:0008270)
ENSMUSG00000106688	4.4014	-2.46112	0.00828983	1	Gm42851	_
ENSMUSG00000035835	-4.27535	-2.51804	0.00840655	1	Plppr3	molecular_function:protein binding(GO:0005515);cellular_component:integral component of plasma membrane(GO:0005887);biological_process:phospholipid metabolic process(GO:0006644);biological_process:signal transduction(GO:0007165);molecular_function:phosphatidate phosphatase activity(GO:0008195);molecular_function:lipid phosphatase activity(GO:0042577);biological_process:phospholipid dephosphorylat…
ENSMUSG00000095315	-0.544537	1.75928	0.00862004	1	Gm10130	molecular_function:molecular_function(GO:0003674);molecular_function:nucleic acid binding(GO:0003676);cellular_component:cellular_component(GO:0005575);cellular_component:intracellular(GO:0005622);biological_process:regulation of transcription, DNA-templated(GO:0006355);biological_process:biological_process(GO:0008150)
ENSMUSG00000088030	1.50554	-1.25569	0.00862354	1	Gm24991	_
ENSMUSG00000096968	2.49063	-2.16341	0.00880683	1	Gm26620	_
ENSMUSG00000109975	1.57469	-1.21194	0.00887912	1	Gm19196	_
ENSMUSG00000034640	0.529023	6.84424	0.0091476	1	Tiparp	biological_process:vasculogenesis(GO:0001570);biological_process:kidney development(GO:0001822);molecular_function:NAD+ ADP-ribosyltransferase activity(GO:0003950);cellular_component:nucleus(GO:0005634);biological_process:protein ADP-ribosylation(GO:0006471);biological_process:nitrogen compound metabolic process(GO:0006807);biological_process:androgen metabolic process(GO:0008209);biological_proc…
ENSMUSG00000075704	0.968615	0.938892	0.00928873	1	Txnrd2	biological_process:response to oxygen radical(GO:0000305);molecular_function:thioredoxin-disulfide reductase activity(GO:0004791);molecular_function:protein binding(GO:0005515);cellular_component:mitochondrion(GO:0005739);cellular_component:cytosol(GO:0005829);biological_process:heart development(GO:0007507);biological_process:hemopoiesis(GO:0030097);biological_process:cell redox homeostasis(GO:0…
ENSMUSG00000025202	1.84821	-1.80561	0.00954113	1	Scd3	molecular_function:stearoyl-CoA 9-desaturase activity(GO:0004768);cellular_component:endoplasmic reticulum membrane(GO:0005789);cellular_component:integral component of membrane(GO:0016021);cellular_component:organelle membrane(GO:0031090);molecular_function:palmitoyl-CoA 9-desaturase activity(GO:0032896);molecular_function:metal ion binding(GO:0046872);biological_process:oxidation-reduction proc…
ENSMUSG00000030309	0.611507	1.31025	0.00980559	1	Caprin2	molecular_function:RNA binding(GO:0003723);molecular_function:receptor binding(GO:0005102);cellular_component:nucleus(GO:0005634);cellular_component:cytoplasm(GO:0005737);cellular_component:mitochondrion(GO:0005739);cellular_component:centrosome(GO:0005813);cellular_component:cytosol(GO:0005829);cellular_component:plasma membrane(GO:0005886);biological_process:negative regulation of translation(G…
ENSMUSG00000112134	-1.20936	-0.699395	0.00981155	1	AC155637.1	_
ENSMUSG00000113774	-2.98463	-2.3547	0.0102824	1	AC159307.1	_
ENSMUSG00000005125	0.401652	8.15719	0.0103395	1	Ndrg1	cellular_component:nucleus(GO:0005634);cellular_component:cytoplasm(GO:0005737);cellular_component:centrosome(GO:0005813);cellular_component:cytosol(GO:0005829);cellular_component:microtubule(GO:0005874);cellular_component:plasma membrane(GO:0005886);cellular_component:cell-cell adherens junction(GO:0005913);biological_process:signal transduction(GO:0007165);molecular_function:microtubule binding…
ENSMUSG00000083595	-2.98774	-2.35433	0.0105151	1	Gm9200	_
ENSMUSG00000099624	4.20305	-2.5207	0.0106221	1	Gm7889	_
ENSMUSG00000097755	-1.20211	-1.07445	0.0108345	1	2010110K18Rik	_
ENSMUSG00000111583	-1.06028	-0.639635	0.0108567	1	AC150314.4	_
ENSMUSG00000078861	-0.781125	0.134665	0.0109257	1	Zfp931	molecular_function:nucleic acid binding(GO:0003676);molecular_function:sequence-specific DNA binding transcription factor activity(GO:0003700);cellular_component:intracellular(GO:0005622);biological_process:regulation of transcription, DNA-templated(GO:0006355);molecular_function:metal ion binding(GO:0046872);cellular_component:blood microparticle(GO:0072562)
ENSMUSG00000074364	1.34723	-1.16375	0.010949	1	Ehd2	molecular_function:calcium ion binding(GO:0005509);molecular_function:protein binding(GO:0005515);molecular_function:ATP binding(GO:0005524);molecular_function:GTP binding(GO:0005525);cellular_component:cytosol(GO:0005829);cellular_component:plasma membrane(GO:0005886);cellular_component:caveola(GO:0005901);biological_process:endocytosis(GO:0006897);cellular_component:microtubule cytoskeleton(GO:…
ENSMUSG00000042406	0.31939	9.57967	0.0109784	1	Atf4	molecular_function:RNA polymerase II core promoter proximal region sequence-specific DNA binding(GO:0000978);molecular_function:sequence-specific DNA binding RNA polymerase II transcription factor activity(GO:0000981);molecular_function:core promoter sequence-specific DNA binding(GO:0001046);molecular_function:RNA polymerase II core promoter proximal region sequence-specific DNA binding transcrip…
ENSMUSG00000097743	-0.70823	0.533659	0.0110768	1	Gm16973	_
ENSMUSG00000010505	-1.93841	-1.80372	0.0115013	1	Myt1	molecular_function:RNA polymerase II regulatory region sequence-specific DNA binding(GO:0000977);molecular_function:enhancer sequence-specific DNA binding(GO:0001158);molecular_function:RNA polymerase II transcription regulatory region sequence-specific DNA binding transcription factor activity involved in positive regulation of transcription(GO:0001228);biological_process:cellular glucose homeos…
ENSMUSG00000087200	4.0696	-2.5777	0.0120163	1	Lrp8os3	_
ENSMUSG00000079311	-1.78289	-1.73592	0.0120412	1	Gm3222	_
ENSMUSG00000085331	0.799347	0.345872	0.01215	1	Gm11274	_
ENSMUSG00000055333	1.24146	-1.14132	0.0124111	1	Fat2	molecular_function:calcium ion binding(GO:0005509);cellular_component:nucleus(GO:0005634);cellular_component:plasma membrane(GO:0005886);cellular_component:cell-cell adherens junction(GO:0005913);biological_process:homophilic cell adhesion via plasma membrane adhesion molecules(GO:0007156);biological_process:epithelial cell migration(GO:0010631);cellular_component:integral component of membrane(G…
ENSMUSG00000042670	-0.414714	3.27253	0.0125459	1	Immp1l	cellular_component:mitochondrion(GO:0005739);biological_process:signal peptide processing(GO:0006465);biological_process:protein processing involved in protein targeting to mitochondrion(GO:0006627);molecular_function:serine-type peptidase activity(GO:0008236);biological_process:mitochondrial respiratory chain complex assembly(GO:0033108);cellular_component:mitochondrial inner membrane peptidase …
ENSMUSG00000097390	-3.11753	-2.30351	0.0126193	1	Gm26785	_
ENSMUSG00000031549	0.987939	0.443079	0.0131052	1	Ido2	biological_process:immune system process(GO:0002376);molecular_function:tryptophan 2,3-dioxygenase activity(GO:0004833);cellular_component:cytoplasm(GO:0005737);biological_process:tryptophan catabolic process to kynurenine(GO:0019441);molecular_function:heme binding(GO:0020037);molecular_function:indoleamine 2,3-dioxygenase activity(GO:0033754);molecular_function:metal ion binding(GO:0046872);bio…
ENSMUSG00000074088	-1.4011	1.37865	0.0131412	1	Snrnp40	molecular_function:RNA binding(GO:0003723);cellular_component:U5 snRNP(GO:0005682);cellular_component:cytosol(GO:0005829);biological_process:mRNA processing(GO:0006397);biological_process:RNA splicing(GO:0008380);cellular_component:nuclear speck(GO:0016607);cellular_component:precatalytic spliceosome(GO:0071011);cellular_component:catalytic step 2 spliceosome(GO:0071013)
ENSMUSG00000109933	0.950873	3.82455	0.013165	1	Gm7600	_
ENSMUSG00000041911	-0.675093	0.713681	0.0133464	1	Dlx1	biological_process:negative regulation of transcription from RNA polymerase II promoter(GO:0000122);molecular_function:RNA polymerase II regulatory region sequence-specific DNA binding(GO:0000977);molecular_function:sequence-specific DNA binding RNA polymerase II transcription factor activity(GO:0000981);molecular_function:DNA binding(GO:0003677);molecular_function:chromatin binding(GO:0003682);m…
ENSMUSG00000113328	-1.14628	-0.4188	0.0135041	1	AC154347.1	_
ENSMUSG00000108872	-2.98043	-2.35416	0.013655	1	Dlg2	molecular_function:guanylate kinase activity(GO:0004385);molecular_function:protein binding(GO:0005515);biological_process:synaptic transmission(GO:0007268);biological_process:nervous system development(GO:0007399);cellular_component:voltage-gated potassium channel complex(GO:0008076);cellular_component:ionotropic glutamate receptor complex(GO:0008328);biological_process:negative regulation of ph…
ENSMUSG00000097294	-4.27014	-2.51834	0.0139748	1	Gm26888	_
ENSMUSG00000032332	-4.10393	-2.57778	0.0141025	1	Col12a1	cellular_component:proteinaceous extracellular matrix(GO:0005578);cellular_component:collagen trimer(GO:0005581);cellular_component:extracellular space(GO:0005615);biological_process:cell adhesion(GO:0007155);cellular_component:extracellular matrix(GO:0031012);biological_process:endodermal cell differentiation(GO:0035987);cellular_component:extracellular exosome(GO:0070062);cellular_component:ext…
ENSMUSG00000017754	-1.77415	-1.73753	0.0143796	1	Pltp	cellular_component:extracellular space(GO:0005615);biological_process:lipid metabolic process(GO:0006629);biological_process:lipid transport(GO:0006869);molecular_function:lipid binding(GO:0008289);biological_process:vitamin E biosynthetic process(GO:0010189);biological_process:positive regulation of cholesterol efflux(GO:0010875);biological_process:sperm motility(GO:0030317);biological_process:h…
ENSMUSG00000041120	-1.62598	-1.54828	0.0144507	1	Nbl1	molecular_function:protein binding(GO:0005515);cellular_component:extracellular space(GO:0005615);biological_process:nervous system development(GO:0007399);molecular_function:morphogen activity(GO:0016015);biological_process:negative regulation of BMP signaling pathway(GO:0030514);biological_process:sequestering of BMP in extracellular matrix(GO:0035582);molecular_function:BMP binding(GO:0036122)…
ENSMUSG00000086111	2.09503	-2.07571	0.0144517	1	Gm15326	_
ENSMUSG00000074236	-2.50271	-1.91307	0.0145432	1	Gm9387	_
ENSMUSG00000015452	-4.37899	-2.46324	0.0146807	1	Ager	cellular_component:fibrillar center(GO:0001650);biological_process:response to hypoxia(GO:0001666);biological_process:regulation of T cell mediated cytotoxicity(GO:0001914);molecular_function:protein binding(GO:0005515);cellular_component:extracellular region(GO:0005576);cellular_component:nucleus(GO:0005634);cellular_component:plasma membrane(GO:0005886);biological_process:inflammatory response(…
ENSMUSG00000114045	1.77426	-1.84183	0.0147226	1	AC152061.1	_
ENSMUSG00000057666	-0.497581	1.69521	0.0149758	1	Gapdh	biological_process:microtubule cytoskeleton organization(GO:0000226);molecular_function:glyceraldehyde-3-phosphate dehydrogenase (NAD+) (phosphorylating) activity(GO:0004365);molecular_function:protein binding(GO:0005515);cellular_component:nucleus(GO:0005634);cellular_component:cytoplasm(GO:0005737);cellular_component:mitochondrion(GO:0005739);cellular_component:lipid particle(GO:0005811);cellul…
ENSMUSG00000029581	-4.2902	-2.51741	0.0150373	1	Fscn1	cellular_component:stress fiber(GO:0001725);cellular_component:ruffle(GO:0001726);cellular_component:podosome(GO:0002102);molecular_function:RNA binding(GO:0003723);molecular_function:actin binding(GO:0003779);molecular_function:protein binding(GO:0005515);cellular_component:cytoplasm(GO:0005737);cellular_component:cytosol(GO:0005829);cellular_component:cytoskeleton(GO:0005856);cellular_component…
ENSMUSG00000050671	-2.60218	-2.16007	0.0151535	1	Ism2	molecular_function:molecular_function(GO:0003674);biological_process:biological_process(GO:0008150)
ENSMUSG00000097799	1.6825	-1.73747	0.0152369	1	Gm26899	_
ENSMUSG00000100599	-1.48809	-1.30647	0.0154787	1	1700120C14Rik	_
ENSMUSG00000029314	0.331554	3.95896	0.0154902	1	Gpat3	molecular_function:1-acylglycerol-3-phosphate O-acyltransferase activity(GO:0003841);molecular_function:glycerol-3-phosphate O-acyltransferase activity(GO:0004366);cellular_component:endoplasmic reticulum(GO:0005783);cellular_component:endoplasmic reticulum membrane(GO:0005789);cellular_component:integral component of membrane(GO:0016021);biological_process:CDP-diacylglycerol biosynthetic process…
ENSMUSG00000108655	-4.12435	-2.57643	0.0154913	1	Gm44949	_
ENSMUSG00000020142	0.351914	5.54928	0.0156544	1	Slc1a4	molecular_function:chloride channel activity(GO:0005254);cellular_component:intermediate filament(GO:0005882);cellular_component:cell surface(GO:0009986);molecular_function:neutral amino acid transmembrane transporter activity(GO:0015175);molecular_function:L-alanine transmembrane transporter activity(GO:0015180);molecular_function:L-cystine transmembrane transporter activity(GO:0015184);molecula…
ENSMUSG00000060227	1.79203	-1.83987	0.015814	1	Casc4	molecular_function:molecular_function(GO:0003674);cellular_component:Golgi apparatus(GO:0005794);biological_process:biological_process(GO:0008150);cellular_component:integral component of membrane(GO:0016021)
ENSMUSG00000037868	-0.690816	0.84664	0.0161638	1	Egr2	molecular_function:RNA polymerase II core promoter proximal region sequence-specific DNA binding(GO:0000978);molecular_function:RNA polymerase II core promoter proximal region sequence-specific DNA binding transcription factor activity involved in positive regulation of transcription(GO:0001077);molecular_function:RNA polymerase II activating transcription factor binding(GO:0001102);molecular_fun…
ENSMUSG00000019779	-2.97734	-2.35546	0.0162856	1	Frk	biological_process:negative regulation of transcription from RNA polymerase II promoter(GO:0000122);molecular_function:non-membrane spanning protein tyrosine kinase activity(GO:0004715);molecular_function:receptor binding(GO:0005102);molecular_function:ATP binding(GO:0005524);cellular_component:nucleoplasm(GO:0005654);cellular_component:cytosol(GO:0005829);biological_process:transmembrane recepto…
ENSMUSG00000085741	0.883484	-0.0177066	0.0164397	1	5430405H02Rik	_
ENSMUSG00000111375	-1.57445	-1.46369	0.0168486	1	Btbd8	molecular_function:transcription regulatory region sequence-specific DNA binding(GO:0000976);molecular_function:sequence-specific DNA binding transcription factor activity(GO:0003700);cellular_component:nucleus(GO:0005634);cellular_component:nucleoplasm(GO:0005654);cellular_component:cytoplasm(GO:0005737);biological_process:regulation of transcription from RNA polymerase II promoter(GO:0006357);b…
ENSMUSG00000047257	-4.10426	-2.57764	0.0169373	1	Prss45	molecular_function:serine-type endopeptidase activity(GO:0004252);cellular_component:extracellular region(GO:0005576);biological_process:proteolysis(GO:0006508)
ENSMUSG00000095250	1.16189	-0.389351	0.0172329	1	AC133103.4	_
ENSMUSG00000084323	-1.18939	-1.01	0.0175153	1	Gm14438	_
ENSMUSG00000097882	0.934878	-0.52041	0.0176054	1	0610038B21Rik	_
ENSMUSG00000109875	-1.23036	-1.28007	0.0176812	1	Gm45456	_
ENSMUSG00000108465	-1.69384	-1.51724	0.0176943	1	Gm45110	_
ENSMUSG00000021079	0.401276	3.30339	0.0179394	1	Timm9	molecular_function:transporter activity(GO:0005215);cellular_component:mitochondrion(GO:0005739);cellular_component:mitochondrial inner membrane(GO:0005743);molecular_function:protein transporter activity(GO:0008565);cellular_component:mitochondrial intermembrane space protein transporter complex(GO:0042719);cellular_component:mitochondrial inner membrane protein insertion complex(GO:0042721);mol…
ENSMUSG00000097781	-0.916583	-0.0911626	0.0188015	1	9330136K24Rik	_
ENSMUSG00000014852	-1.09441	-0.638374	0.0191823	1	Adamts13	molecular_function:endopeptidase activity(GO:0004175);molecular_function:metalloendopeptidase activity(GO:0004222);cellular_component:extracellular space(GO:0005615);biological_process:proteolysis(GO:0006508);biological_process:blood coagulation(GO:0007596);molecular_function:zinc ion binding(GO:0008270);biological_process:response to toxic substance(GO:0009636);biological_process:response to ami…
ENSMUSG00000110598	-3.0031	-2.35382	0.0192059	1	Gm45854	_
ENSMUSG00000092837	2.92022	-2.35373	0.0194004	1	Rpph1	_
ENSMUSG00000027230	0.717009	0.272945	0.019556	1	Creb3l1	cellular_component:Golgi membrane(GO:0000139);molecular_function:RNA polymerase II core promoter proximal region sequence-specific DNA binding transcription factor activity involved in positive regulation of transcription(GO:0001077);biological_process:osteoblast differentiation(GO:0001649);molecular_function:chromatin binding(GO:0003682);molecular_function:sequence-specific DNA binding transcrip…
ENSMUSG00000027204	4.18529	-2.52111	0.0195984	1	Fbn1	biological_process:skeletal system development(GO:0001501);cellular_component:microfibril(GO:0001527);biological_process:metanephros development(GO:0001656);molecular_function:integrin binding(GO:0005178);molecular_function:hormone activity(GO:0005179);molecular_function:extracellular matrix structural constituent(GO:0005201);molecular_function:calcium ion binding(GO:0005509);molecular_function:p…
ENSMUSG00000030319	-1.31499	-1.22951	0.019699	1	Cand2	molecular_function:protein binding(GO:0005515);cellular_component:intracellular(GO:0005622);cellular_component:nucleus(GO:0005634);biological_process:SCF complex assembly(GO:0010265);biological_process:protein ubiquitination(GO:0016567);molecular_function:TBP-class protein binding(GO:0017025)
ENSMUSG00000063239	2.91311	-2.35423	0.0200145	1	Grm4	biological_process:activation of MAPK activity(GO:0000187);molecular_function:group III metabotropic glutamate receptor activity(GO:0001642);molecular_function:G-protein coupled receptor activity(GO:0004930);cellular_component:intracellular(GO:0005622);cellular_component:integral component of plasma membrane(GO:0005887);biological_process:adenylate cyclase-inhibiting G-protein coupled glutamate r…
ENSMUSG00000035121	1.21648	-1.23264	0.0202069	1	Neil2	molecular_function:damaged DNA binding(GO:0003684);molecular_function:DNA-(apurinic or apyrimidinic site) lyase activity(GO:0003906);cellular_component:nucleus(GO:0005634);cellular_component:nucleolus(GO:0005730);cellular_component:cytoplasm(GO:0005737);cellular_component:spindle microtubule(GO:0005876);biological_process:base-excision repair(GO:0006284);biological_process:nucleotide-excision rep…
ENSMUSG00000024854	1.84486	0.572334	0.0206168	1	Pold4	biological_process:DNA synthesis involved in DNA repair(GO:0000731);biological_process:positive regulation of endothelial cell proliferation(GO:0001938);molecular_function:DNA-directed DNA polymerase activity(GO:0003887);cellular_component:nucleus(GO:0005634);cellular_component:nucleolus(GO:0005730);cellular_component:mitochondrion(GO:0005739);cellular_component:cytosol(GO:0005829);biological_pro…
ENSMUSG00000029097	-0.425007	2.15413	0.0208414	1	Trmt44	cellular_component:cellular_component(GO:0005575);cellular_component:cytoplasm(GO:0005737);molecular_function:tRNA (uracil) methyltransferase activity(GO:0016300);biological_process:tRNA methylation(GO:0030488);molecular_function:metal ion binding(GO:0046872)
ENSMUSG00000105045	1.91559	-1.95387	0.020936	1	Rpl9-ps8	_
ENSMUSG00000099997	-2.35987	-2.25497	0.0209576	1	Tubb4b-ps2	_
ENSMUSG00000086851	1.2397	-1.30329	0.0212332	1	A430108G06Rik	_
ENSMUSG00000087484	1.73704	-1.70547	0.0212878	1	2900089D17Rik	_
ENSMUSG00000084862	1.12677	-0.995201	0.0219428	1	Gm16278	_
ENSMUSG00000031486	-1.1517	-1.09521	0.0221863	1	Adgra2	biological_process:angiogenesis(GO:0001525);biological_process:sprouting angiogenesis(GO:0002040);molecular_function:G-protein coupled receptor activity(GO:0004930);cellular_component:plasma membrane(GO:0005886);biological_process:cell surface receptor signaling pathway(GO:0007166);biological_process:G-protein coupled receptor signaling pathway(GO:0007186);biological_process:central nervous syste…
ENSMUSG00000020583	-1.15765	-0.83514	0.0223889	1	Matn3	molecular_function:calcium ion binding(GO:0005509);cellular_component:proteinaceous extracellular matrix(GO:0005578)
ENSMUSG00000106427	2.75943	-2.40954	0.0224261	1	Gm42820	_
ENSMUSG00000077704	-2.01492	-1.95138	0.0227981	1	Snord89	_
ENSMUSG00000051748	-4.10647	-2.57747	0.0228121	1	Wfdc21	cellular_component:extracellular space(GO:0005615);molecular_function:enzyme activator activity(GO:0008047);biological_process:negative regulation of peptidase activity(GO:0010466);molecular_function:peptidase inhibitor activity(GO:0030414);biological_process:response to lipopolysaccharide(GO:0032496);biological_process:response to tumor necrosis factor(GO:0034612);biological_process:positive reg…
ENSMUSG00000105397	-2.09012	-2.11793	0.0231755	1	Gm43471	_
ENSMUSG00000024430	0.861304	-0.294067	0.023209	1	Cabyr	molecular_function:calcium ion binding(GO:0005509);molecular_function:protein binding(GO:0005515);cellular_component:nucleus(GO:0005634);cellular_component:cytoplasm(GO:0005737);cellular_component:cytosol(GO:0005829);cellular_component:cytoskeleton(GO:0005856);biological_process:calcium-mediated signaling(GO:0019722);molecular_function:enzyme binding(GO:0019899);molecular_function:protein domain …
ENSMUSG00000059401	3.88916	-2.63917	0.0237165	1	Mamld1	molecular_function:molecular_function(GO:0003674);cellular_component:cellular_component(GO:0005575);cellular_component:Golgi apparatus(GO:0005794);cellular_component:centrosome(GO:0005813);biological_process:transcription, DNA-templated(GO:0006351);biological_process:regulation of transcription from RNA polymerase II promoter(GO:0006357);biological_process:male gonad development(GO:0008584);cellu…
ENSMUSG00000032739	1.44452	-1.48908	0.0237321	1	Pram1	molecular_function:molecular_function(GO:0003674);cellular_component:cellular_component(GO:0005575);biological_process:integrin-mediated signaling pathway(GO:0007229);molecular_function:lipid binding(GO:0008289);molecular_function:protein kinase binding(GO:0019901);cellular_component:protein complex(GO:0043234);biological_process:regulation of neutrophil degranulation(GO:0043313)
ENSMUSG00000063021	0.941263	-0.606773	0.0239097	1	Hist1h2ak	cellular_component:nuclear chromosome, telomeric region(GO:0000784);cellular_component:nucleosome(GO:0000786);cellular_component:nuclear chromatin(GO:0000790);molecular_function:DNA binding(GO:0003677);cellular_component:nucleus(GO:0005634);biological_process:chromatin silencing(GO:0006342);molecular_function:protein heterodimerization activity(GO:0046982);cellular_component:extracellular exosome…
ENSMUSG00000031604	0.332407	6.80403	0.0239838	1	Msmo1	molecular_function:C-4 methylsterol oxidase activity(GO:0000254);molecular_function:iron ion binding(GO:0005506);cellular_component:endoplasmic reticulum membrane(GO:0005789);cellular_component:integral component of membrane(GO:0016021);biological_process:sterol biosynthetic process(GO:0016126);biological_process:oxidation-reduction process(GO:0055114)
ENSMUSG00000034258	-3.1276	-2.30331	0.0240855	1	Mfsd7c	_
ENSMUSG00000105283	-0.743304	0.21505	0.0241502	1	Gm33370	_
ENSMUSG00000050623	2.0029	-2.12012	0.024195	1	Catsperz	molecular_function:molecular_function(GO:0003674);cellular_component:cytoplasm(GO:0005737);biological_process:male meiosis(GO:0007140);biological_process:spermatogenesis(GO:0007283);biological_process:sperm motility(GO:0030317);cellular_component:CatSper complex(GO:0036128);biological_process:sperm capacitation(GO:0048240);cellular_component:sperm principal piece(GO:0097228)
ENSMUSG00000059022	-1.06701	-0.784024	0.0243316	1	Kcp	biological_process:hematopoietic progenitor cell differentiation(GO:0002244);molecular_function:protein binding(GO:0005515);cellular_component:extracellular space(GO:0005615);biological_process:positive regulation of BMP signaling pathway(GO:0030513)
ENSMUSG00000002083	0.508932	4.39301	0.0243405	1	Bbc3	biological_process:release of cytochrome c from mitochondria(GO:0001836);molecular_function:glycoprotein binding(GO:0001948);molecular_function:protein binding(GO:0005515);cellular_component:mitochondrion(GO:0005739);cellular_component:mitochondrial envelope(GO:0005740);cellular_component:lysosome(GO:0005764);cellular_component:endoplasmic reticulum(GO:0005783);biological_process:apoptotic proces…
ENSMUSG00000027186	-2.86707	-2.40643	0.0246127	1	Elf5	molecular_function:RNA polymerase II regulatory region sequence-specific DNA binding(GO:0000977);molecular_function:RNA polymerase II transcription regulatory region sequence-specific DNA binding transcription factor activity involved in positive regulation of transcription(GO:0001228);biological_process:ectodermal cell fate commitment(GO:0001712);cellular_component:nucleus(GO:0005634);cellular_c…
ENSMUSG00000081402	2.28874	-2.25517	0.0251765	1	Gm15455	_
ENSMUSG00000097921	2.76479	-2.40781	0.0253866	1	Gm26576	_
ENSMUSG00000029784	-3.00146	-2.35422	0.0255269	1	Ssmem1	molecular_function:molecular_function(GO:0003674);cellular_component:cellular_component(GO:0005575);biological_process:biological_process(GO:0008150);cellular_component:integral component of membrane(GO:0016021)
ENSMUSG00000106678	-1.24318	-1.35317	0.0256111	1	Gm43457	_
ENSMUSG00000026455	-0.319359	4.35656	0.0257093	1	Klhl12	cellular_component:Golgi membrane(GO:0000139);molecular_function:ubiquitin-protein transferase activity(GO:0004842);cellular_component:microtubule organizing center(GO:0005815);biological_process:protein monoubiquitination(GO:0006513);biological_process:ER to Golgi vesicle-mediated transport(GO:0006888);biological_process:neural crest formation(GO:0014029);biological_process:neural crest cell dev…
ENSMUSG00000055069	-0.466731	1.57388	0.025735	1	Rab39	_
ENSMUSG00000092116	-1.46858	-1.63759	0.0261186	1	Gm10320	molecular_function:ARF guanyl-nucleotide exchange factor activity(GO:0005086);cellular_component:Sec61 translocon complex(GO:0005784);biological_process:SRP-dependent cotranslational protein targeting to membrane, translocation(GO:0006616);molecular_function:P-P-bond-hydrolysis-driven protein transmembrane transporter activity(GO:0015450);cellular_component:integral component of membrane(GO:00160…
ENSMUSG00000078881	-4.80316	-2.25829	0.0261296	1	Gm14434	molecular_function:nucleic acid binding(GO:0003676);molecular_function:sequence-specific DNA binding transcription factor activity(GO:0003700);cellular_component:cellular_component(GO:0005575);cellular_component:intracellular(GO:0005622);biological_process:regulation of transcription, DNA-templated(GO:0006355);molecular_function:metal ion binding(GO:0046872)
ENSMUSG00000050957	0.473126	1.8337	0.0263794	1	Insl6	molecular_function:hormone activity(GO:0005179);cellular_component:extracellular region(GO:0005576);biological_process:spermatogenesis(GO:0007283);biological_process:spermatid development(GO:0007286);biological_process:male gonad development(GO:0008584);biological_process:fertilization(GO:0009566);biological_process:sperm motility(GO:0030317);biological_process:negative regulation of apoptotic pr…
ENSMUSG00000032561	0.65773	0.447356	0.0264266	1	Acpp	molecular_function:acid phosphatase activity(GO:0003993);cellular_component:extracellular space(GO:0005615);cellular_component:intracellular(GO:0005622);cellular_component:nucleus(GO:0005634);cellular_component:lysosomal membrane(GO:0005765);cellular_component:plasma membrane(GO:0005886);biological_process:purine nucleobase metabolic process(GO:0006144);biological_process:thiamine metabolic proce…
ENSMUSG00000013419	-1.78827	-1.87836	0.0264343	1	Zfp651	molecular_function:molecular_function(GO:0003674);molecular_function:nucleic acid binding(GO:0003676);cellular_component:cellular_component(GO:0005575);biological_process:biological_process(GO:0008150)
ENSMUSG00000063522	1.06371	-1.03447	0.0270567	1	2010109I03Rik	molecular_function:molecular_function(GO:0003674);biological_process:biological_process(GO:0008150);cellular_component:cell surface(GO:0009986)
ENSMUSG00000054814	-0.323383	3.94695	0.0271279	1	Usp46	biological_process:behavioral fear response(GO:0001662);molecular_function:ubiquitin-specific protease activity(GO:0004843);cellular_component:nucleus(GO:0005634);cellular_component:cytosol(GO:0005829);biological_process:ubiquitin-dependent protein catabolic process(GO:0006511);biological_process:adult feeding behavior(GO:0008343);biological_process:protein deubiquitination(GO:0016579);biological…
ENSMUSG00000094281	-2.11513	-2.1173	0.0272755	1	Gm8034	_
ENSMUSG00000061207	-0.376565	3.2179	0.0276095	1	Stk19	molecular_function:molecular_function(GO:0003674);molecular_function:protein serine/threonine kinase activity(GO:0004674);molecular_function:ATP binding(GO:0005524);biological_process:protein phosphorylation(GO:0006468);biological_process:biological_process(GO:0008150);cellular_component:nuclear speck(GO:0016607)
ENSMUSG00000107750	-3.91902	-2.63937	0.0277121	1	Gm44013	_
ENSMUSG00000028137	2.02159	-2.11759	0.027782	1	Celf3	biological_process:regulation of alternative mRNA splicing, via spliceosome(GO:0000381);molecular_function:RNA binding(GO:0003723);cellular_component:nucleus(GO:0005634);cellular_component:cytoplasm(GO:0005737);biological_process:mRNA processing(GO:0006397);biological_process:spermatogenesis(GO:0007283);biological_process:RNA splicing(GO:0008380);cellular_component:nuclear body(GO:0016604);biolog…
ENSMUSG00000091363	2.26934	-2.25671	0.0278218	1	Gm7701	_
ENSMUSG00000103973	2.00763	-2.11878	0.0280332	1	BC055308	_
ENSMUSG00000027559	-1.03383	-0.857625	0.0280941	1	Car3	_
ENSMUSG00000109669	0.909586	-0.626937	0.0281677	1	Gm45472	_
ENSMUSG00000110962	-2.7068	-2.46198	0.0284025	1	AC137127.2	_
ENSMUSG00000106772	-3.92669	-2.63891	0.0284051	1	Gm43794	_
ENSMUSG00000062369	2.38852	-2.21048	0.0290061	1	Usp17lb	molecular_function:ubiquitin-specific protease activity(GO:0004843);biological_process:ubiquitin-dependent protein catabolic process(GO:0006511);biological_process:protein deubiquitination(GO:0016579)
ENSMUSG00000083816	0.997619	-0.535668	0.0305197	1	Gm13033	_
ENSMUSG00000033405	-0.59992	0.686963	0.0312463	1	Nudt15	biological_process:mitotic cell cycle(GO:0000278);biological_process:response to reactive oxygen species(GO:0000302);cellular_component:cytosol(GO:0005829);biological_process:purine nucleotide catabolic process(GO:0006195);biological_process:dGTP catabolic process(GO:0006203);molecular_function:8-oxo-7,8-dihydroguanosine triphosphate pyrophosphatase activity(GO:0008413);biological_process:purine …
ENSMUSG00000027478	-0.410026	2.48025	0.031299	1	Dnmt3b	biological_process:negative regulation of transcription from RNA polymerase II promoter(GO:0000122);biological_process:chromatin silencing at rDNA(GO:0000183);cellular_component:chromosome, centromeric region(GO:0000775);cellular_component:heterochromatin(GO:0000792);molecular_function:DNA binding(GO:0003677);molecular_function:transcription corepressor activity(GO:0003714);molecular_function:DNA…
ENSMUSG00000000628	0.307069	5.97287	0.0314608	1	Hk2	biological_process:cellular glucose homeostasis(GO:0001678);biological_process:response to ischemia(GO:0002931);molecular_function:glucokinase activity(GO:0004340);molecular_function:hexokinase activity(GO:0004396);molecular_function:ATP binding(GO:0005524);molecular_function:glucose binding(GO:0005536);cellular_component:mitochondrion(GO:0005739);cellular_component:mitochondrial outer membrane(G…
ENSMUSG00000036611	0.322295	4.63406	0.0319135	1	Eepd1	molecular_function:DNA binding(GO:0003677);cellular_component:cellular_component(GO:0005575);biological_process:DNA repair(GO:0006281);biological_process:biological_process(GO:0008150)
ENSMUSG00000026175	-2.06768	-2.11829	0.0321138	1	Vil1	cellular_component:ruffle(GO:0001726);biological_process:intestinal D-glucose absorption(GO:0001951);molecular_function:calcium ion binding(GO:0005509);molecular_function:protein binding(GO:0005515);molecular_function:phosphatidylinositol-4,5-bisphosphate binding(GO:0005546);cellular_component:nucleoplasm(GO:0005654);cellular_component:cytoplasm(GO:0005737);cellular_component:plasma membrane(GO:0…
ENSMUSG00000030433	0.678935	0.158506	0.0321684	1	Sbk2	molecular_function:protein serine/threonine kinase activity(GO:0004674);molecular_function:ATP binding(GO:0005524);cellular_component:cytoplasm(GO:0005737);biological_process:Rho protein signal transduction(GO:0007266);biological_process:regulation of mitotic cell cycle(GO:0007346);biological_process:cell migration(GO:0016477);biological_process:signal transduction by protein phosphorylation(GO:0…
ENSMUSG00000037426	-0.335472	3.53686	0.0323059	1	Depdc5	molecular_function:GTPase activator activity(GO:0005096);cellular_component:lysosome(GO:0005764);cellular_component:lysosomal membrane(GO:0005765);cellular_component:cytosol(GO:0005829);biological_process:regulation of autophagy(GO:0010506);biological_process:negative regulation of TOR signaling(GO:0032007);molecular_function:protein complex binding(GO:0032403);biological_process:cellular respons…
ENSMUSG00000009145	-2.18097	-2.07485	0.0328159	1	Dqx1	biological_process:mRNA splicing, via spliceosome(GO:0000398);molecular_function:RNA binding(GO:0003723);molecular_function:ATP-dependent RNA helicase activity(GO:0004004);molecular_function:ATP binding(GO:0005524);cellular_component:spliceosomal complex(GO:0005681);cellular_component:cytoplasm(GO:0005737);molecular_function:ATPase activity(GO:0016887)
ENSMUSG00000005510	3.27263	-2.16519	0.0331419	1	Ndufs3	molecular_function:NADH dehydrogenase activity(GO:0003954);cellular_component:mitochondrion(GO:0005739);cellular_component:mitochondrial inner membrane(GO:0005743);cellular_component:mitochondrial respiratory chain complex I(GO:0005747);molecular_function:NADH dehydrogenase (ubiquinone) activity(GO:0008137);cellular_component:nuclear body(GO:0016604);biological_process:substantia nigra developmen…
ENSMUSG00000067206	-2.69649	-2.46178	0.0333029	1	Lrrc66	molecular_function:protein kinase inhibitor activity(GO:0004860);cellular_component:cytoplasm(GO:0005737);biological_process:negative regulation of protein kinase activity(GO:0006469);cellular_component:integral component of membrane(GO:0016021);biological_process:cytokine-mediated signaling pathway(GO:0019221);biological_process:negative regulation of JAK-STAT cascade(GO:0046426)
ENSMUSG00000106928	0.843725	-0.489782	0.0334049	1	Gm43860	_
ENSMUSG00000098286	-1.25566	-1.43151	0.0334405	1	Mir8091	_
ENSMUSG00000054304	3.88843	-2.63938	0.0335113	1	D130007C19Rik	_
ENSMUSG00000100838	-1.13445	-0.934243	0.0339217	1	Gm29094	biological_process:release of cytochrome c from mitochondria(GO:0001836);cellular_component:mitochondrial outer membrane(GO:0005741);biological_process:mitochondrial fusion(GO:0008053);biological_process:intrinsic apoptotic signaling pathway in response to DNA damage(GO:0008630);molecular_function:channel activity(GO:0015267);molecular_function:protein homodimerization activity(GO:0042803);biolog…
ENSMUSG00000089714	-1.06725	-1.07404	0.0340688	1	Gm16092	_
ENSMUSG00000082305	-3.92672	-2.63886	0.0341111	1	Gm2420	_
ENSMUSG00000030852	0.375371	3.09548	0.0341895	1	Tacc2	biological_process:microtubule cytoskeleton organization(GO:0000226);cellular_component:nucleoplasm(GO:0005654);cellular_component:cytoplasm(GO:0005737);cellular_component:microtubule organizing center(GO:0005815);cellular_component:cytosol(GO:0005829);cellular_component:plasma membrane(GO:0005886);biological_process:cell proliferation(GO:0008283);cellular_component:microtubule cytoskeleton(GO:00…
ENSMUSG00000112822	-2.97507	-2.35571	0.0342143	1	AC126943.1	_
ENSMUSG00000111712	-1.71478	-1.91279	0.0342165	1	AC114645.3	_
ENSMUSG00000050503	-1.83195	-2.03362	0.0343788	1	Fbxl22	cellular_component:nucleolus(GO:0005730);cellular_component:cytosol(GO:0005829);biological_process:protein ubiquitination(GO:0016567);cellular_component:SCF ubiquitin ligase complex(GO:0019005);cellular_component:Z disc(GO:0030018);biological_process:proteasome-mediated ubiquitin-dependent protein catabolic process(GO:0043161);molecular_function:ubiquitin protein ligase activity(GO:0061630)
ENSMUSG00000079794	1.23599	-0.845396	0.034571	1	AC125149.2	_
ENSMUSG00000064796	1.35964	-1.63942	0.0346999	1	Terc	_
ENSMUSG00000038225	0.336451	3.76455	0.0350184	1	Primpol	molecular_function:chromatin binding(GO:0003682);molecular_function:DNA-directed DNA polymerase activity(GO:0003887);molecular_function:DNA primase activity(GO:0003896);cellular_component:nucleus(GO:0005634);cellular_component:mitochondrial matrix(GO:0005759);biological_process:mitochondrial DNA replication(GO:0006264);biological_process:DNA replication, synthesis of RNA primer(GO:0006269);biolog…
ENSMUSG00000084964	1.32582	-1.54639	0.0351818	1	Gm15503	_
ENSMUSG00000036815	-1.30141	-1.16	0.0352621	1	Dpp10	cellular_component:plasma membrane(GO:0005886);biological_process:proteolysis(GO:0006508);cellular_component:voltage-gated potassium channel complex(GO:0008076);molecular_function:serine-type peptidase activity(GO:0008236);molecular_function:dipeptidyl-peptidase activity(GO:0008239);molecular_function:potassium channel regulator activity(GO:0015459);cellular_component:membrane(GO:0016020);biologi…
ENSMUSG00000070979	3.88285	-2.63965	0.0353407	1	Actl7a	cellular_component:male germ cell nucleus(GO:0001673);cellular_component:nucleus(GO:0005634);cellular_component:cytoplasm(GO:0005737);cellular_component:Golgi apparatus(GO:0005794);cellular_component:cytoskeleton(GO:0005856);cellular_component:motile cilium(GO:0031514);cellular_component:protein complex(GO:0043234)
ENSMUSG00000039813	0.360777	2.37452	0.03542	1	Tbc1d2	molecular_function:GTPase activator activity(GO:0005096);cellular_component:intracellular(GO:0005622);cellular_component:nucleus(GO:0005634);cellular_component:cytosol(GO:0005829);biological_process:intracellular protein transport(GO:0006886);cellular_component:endomembrane system(GO:0012505);molecular_function:Rab GTPase binding(GO:0017137);cellular_component:cell junction(GO:0030054);biological…
ENSMUSG00000031461	2.62657	-2.46172	0.0356943	1	Myom2	biological_process:extraocular skeletal muscle development(GO:0002074);molecular_function:structural constituent of cytoskeleton(GO:0005200);cellular_component:mitochondrion(GO:0005739);cellular_component:cytoskeleton(GO:0005856);cellular_component:muscle myosin complex(GO:0005859);biological_process:muscle contraction(GO:0006936);biological_process:striated muscle contraction(GO:0006941);biologi…
ENSMUSG00000099703	-0.733481	0.148653	0.0357047	1	Gm28285	_
ENSMUSG00000097242	-1.05744	-0.802497	0.0357124	1	Gm16907	_
ENSMUSG00000027329	-0.534086	1.0675	0.035757	1	Spef1	molecular_function:molecular_function(GO:0003674);cellular_component:cytoplasm(GO:0005737);cellular_component:axoneme(GO:0005930);biological_process:biological_process(GO:0008150);cellular_component:motile cilium(GO:0031514)
ENSMUSG00000093394	3.85756	-2.64073	0.0364691	1	Gm20621	_
ENSMUSG00000056771	1.10507	-1.21199	0.0365721	1	Gm10010	_
ENSMUSG00000040860	0.453189	1.75209	0.037072	1	Crocc	cellular_component:photoreceptor inner segment(GO:0001917);molecular_function:actin binding(GO:0003779);molecular_function:structural molecule activity(GO:0005198);molecular_function:protein binding(GO:0005515);cellular_component:centrosome(GO:0005813);cellular_component:centriole(GO:0005814);cellular_component:cytosol(GO:0005829);cellular_component:plasma membrane(GO:0005886);biological_process:…
ENSMUSG00000056043	1.21716	-1.30856	0.0371169	1	Rgs9bp	cellular_component:photoreceptor outer segment(GO:0001750);biological_process:negative regulation of signal transduction(GO:0009968);cellular_component:integral component of membrane(GO:0016021);biological_process:detection of light stimulus involved in visual perception(GO:0050908)
ENSMUSG00000056216	0.246284	5.9389	0.037326	1	Cebpg	molecular_function:RNA polymerase II core promoter proximal region sequence-specific DNA binding(GO:0000978);molecular_function:RNA polymerase II core promoter proximal region sequence-specific DNA binding transcription factor activity involved in positive regulation of transcription(GO:0001077);biological_process:liver development(GO:0001889);molecular_function:DNA binding(GO:0003677);molecular_…
ENSMUSG00000081205	2.14997	-2.30678	0.037416	1	Gm5940	_
ENSMUSG00000107705	3.90147	-2.63885	0.0376999	1	Gm45062	_
ENSMUSG00000052143	3.90147	-2.63885	0.0377178	1	Gm9869	_
ENSMUSG00000001036	-0.386202	3.49966	0.0382016	1	Epn2	biological_process:in utero embryonic development(GO:0001701);biological_process:endocytosis(GO:0006897);biological_process:Notch signaling pathway(GO:0007219);molecular_function:lipid binding(GO:0008289);cellular_component:clathrin coat of endocytic vesicle(GO:0030128);cellular_component:intracellular membrane-bounded organelle(GO:0043231);molecular_function:cadherin binding(GO:0045296);biologic…
ENSMUSG00000113722	-0.998274	-0.98969	0.0382309	1	AC140477.3	_
ENSMUSG00000019761	-0.645779	0.212971	0.0385551	1	Krt10	biological_process:keratinocyte development(GO:0003334);molecular_function:structural molecule activity(GO:0005198);molecular_function:protein binding(GO:0005515);molecular_function:cytoskeletal protein binding(GO:0008092);biological_process:epidermis development(GO:0008544);biological_process:epithelial cell differentiation(GO:0030855);cellular_component:keratin filament(GO:0045095);biological_p…
ENSMUSG00000082920	1.88821	-2.16326	0.0386244	1	Gm13864	_
ENSMUSG00000108176	0.851419	-0.341232	0.0386794	1	Gm43965	_
ENSMUSG00000027438	0.451791	2.06801	0.0389259	1	Napb	molecular_function:soluble NSF attachment protein activity(GO:0005483);molecular_function:protein binding(GO:0005515);cellular_component:vacuolar membrane(GO:0005774);biological_process:intracellular protein transport(GO:0006886);biological_process:regulation of synaptic vesicle priming(GO:0010807);molecular_function:syntaxin binding(GO:0019905);biological_process:synaptic transmission, glutamate…
ENSMUSG00000030877	1.4674	-1.84054	0.0389551	1	Mfsd13b	molecular_function:molecular_function(GO:0003674);cellular_component:cellular_component(GO:0005575);biological_process:biological_process(GO:0008150);cellular_component:integral component of membrane(GO:0016021)
ENSMUSG00000041625	-0.335742	2.92145	0.0389932	1	Ggact	molecular_function:gamma-glutamylcyclotransferase activity(GO:0003839);biological_process:cellular modified amino acid catabolic process(GO:0042219);cellular_component:extracellular exosome(GO:0070062)
ENSMUSG00000081475	3.92058	-2.63811	0.039098	1	Gm14558	_
ENSMUSG00000024827	2.02043	-2.11734	0.0391823	1	Gldc	molecular_function:glycine dehydrogenase (decarboxylating) activity(GO:0004375);cellular_component:nucleus(GO:0005634);cellular_component:mitochondrion(GO:0005739);cellular_component:plasma membrane(GO:0005886);cellular_component:glycine cleavage complex(GO:0005960);biological_process:glycine catabolic process(GO:0006546);molecular_function:glycine binding(GO:0016594);molecular_function:lyase act…
ENSMUSG00000055323	1.11818	-1.28095	0.0392927	1	Gm9967	_
ENSMUSG00000087060	0.606339	0.434722	0.0393524	1	Eldr	_
ENSMUSG00000109304	-0.74702	-0.343769	0.039822	1	Gm45112	_
ENSMUSG00000039481	-1.04261	-1.23128	0.039847	1	Nrtn	biological_process:neural crest cell migration(GO:0001755);cellular_component:extracellular region(GO:0005576);biological_process:transmembrane receptor protein tyrosine kinase signaling pathway(GO:0007169);molecular_function:growth factor activity(GO:0008083);biological_process:nerve development(GO:0021675);cellular_component:axon(GO:0030424);biological_process:neuron projection development(GO:0…
ENSMUSG00000085457	-0.839543	-0.717963	0.0399341	1	1110046J04Rik	_
ENSMUSG00000064280	-1.41611	-1.54713	0.0400164	1	Ccdc146	molecular_function:molecular_function(GO:0003674);cellular_component:centriole(GO:0005814);biological_process:biological_process(GO:0008150)
ENSMUSG00000028461	-0.296153	3.68454	0.0401573	1	Ccdc107	molecular_function:molecular_function(GO:0003674);cellular_component:cellular_component(GO:0005575);biological_process:biological_process(GO:0008150);cellular_component:integral component of membrane(GO:0016021)
ENSMUSG00000007122	2.16384	-2.3054	0.0402861	1	Casq1	molecular_function:calcium ion binding(GO:0005509);cellular_component:mitochondrion(GO:0005739);cellular_component:mitochondrial matrix(GO:0005759);cellular_component:Golgi apparatus(GO:0005794);biological_process:regulation of muscle contraction(GO:0006937);biological_process:endoplasmic reticulum organization(GO:0007029);biological_process:skeletal muscle tissue development(GO:0007519);biologic…
ENSMUSG00000032257	1.30643	-1.55016	0.04029	1	Ankk1	molecular_function:protein serine/threonine kinase activity(GO:0004674);molecular_function:ATP binding(GO:0005524);cellular_component:cellular_component(GO:0005575);biological_process:protein phosphorylation(GO:0006468)
ENSMUSG00000025431	-0.891955	-0.789433	0.0408805	1	Crisp1	cellular_component:extracellular region(GO:0005576);cellular_component:transport vesicle(GO:0030133)
ENSMUSG00000040124	-0.262607	4.30291	0.0408876	1	Gorab	molecular_function:protein binding(GO:0005515);cellular_component:nucleus(GO:0005634);cellular_component:nucleoplasm(GO:0005654);cellular_component:nucleolus(GO:0005730);cellular_component:cytoplasm(GO:0005737);cellular_component:Golgi apparatus(GO:0005794);cellular_component:cytosol(GO:0005829);biological_process:hair follicle morphogenesis(GO:0031069);biological_process:positive regulation of s…
ENSMUSG00000021240	0.328143	3.40891	0.0414948	1	Abcd4	molecular_function:ATP binding(GO:0005524);cellular_component:peroxisome(GO:0005777);cellular_component:endoplasmic reticulum membrane(GO:0005789);biological_process:cobalamin metabolic process(GO:0009235);cellular_component:integral component of membrane(GO:0016021);molecular_function:ATPase activity, coupled to transmembrane movement of substances(GO:0042626);biological_process:transmembrane tr…
ENSMUSG00000113894	-2.11581	-2.11792	0.0415647	1	AC129597.1	_
ENSMUSG00000105408	-2.6976	-2.4628	0.0416923	1	Gm7285	_
ENSMUSG00000032470	0.525276	1.17456	0.0417841	1	Mras	molecular_function:GTPase activity(GO:0003924);molecular_function:GTP binding(GO:0005525);cellular_component:plasma membrane(GO:0005886);biological_process:signal transduction(GO:0007165);molecular_function:GTP-dependent protein binding(GO:0030742);cellular_component:extracellular exosome(GO:0070062)
ENSMUSG00000021868	-0.318128	3.46929	0.0418481	1	Ppif	biological_process:protein peptidyl-prolyl isomerization(GO:0000413);biological_process:response to ischemia(GO:0002931);molecular_function:peptidyl-prolyl cis-trans isomerase activity(GO:0003755);molecular_function:protein binding(GO:0005515);cellular_component:mitochondrion(GO:0005739);cellular_component:mitochondrial proton-transporting ATP synthase complex(GO:0005753);cellular_component:mitoc…
ENSMUSG00000097504	0.803919	-0.478873	0.0423703	1	4930516B21Rik	_
ENSMUSG00000050310	-0.282003	5.4446	0.0427115	1	Rictor	biological_process:regulation of protein phosphorylation(GO:0001932);biological_process:positive regulation of endothelial cell proliferation(GO:0001938);molecular_function:protein binding(GO:0005515);molecular_function:enzyme activator activity(GO:0008047);biological_process:embryo development(GO:0009790);biological_process:regulation of gene expression(GO:0010468);biological_process:peptidyl-se…
ENSMUSG00000063458	0.421876	1.78437	0.0428027	1	1700112E06Rik	_
ENSMUSG00000028339	0.898384	-0.410791	0.0428896	1	Col15a1	molecular_function:structural molecule activity(GO:0005198);cellular_component:collagen trimer(GO:0005581);cellular_component:basement membrane(GO:0005604);cellular_component:extracellular space(GO:0005615);biological_process:cell adhesion(GO:0007155);cellular_component:extracellular matrix(GO:0031012);cellular_component:extracellular exosome(GO:0070062)
ENSMUSG00000034329	0.263515	4.49934	0.0429267	1	Brip1	molecular_function:DNA binding(GO:0003677);molecular_function:chromatin binding(GO:0003682);molecular_function:ATP-dependent DNA helicase activity(GO:0004003);molecular_function:ATP binding(GO:0005524);cellular_component:nucleus(GO:0005634);cellular_component:cytoplasm(GO:0005737);biological_process:regulation of transcription from RNA polymerase II promoter(GO:0006357);biological_process:synapsi…
ENSMUSG00000018411	0.407445	2.0142	0.0430385	1	Mapt	biological_process:microtubule cytoskeleton organization(GO:0000226);biological_process:neuron migration(GO:0001764);molecular_function:DNA binding(GO:0003677);molecular_function:protein binding(GO:0005515);cellular_component:nucleus(GO:0005634);cellular_component:cytoplasm(GO:0005737);cellular_component:cytosol(GO:0005829);cellular_component:microtubule(GO:0005874);cellular_component:microtubule…
ENSMUSG00000082279	-1.8371	-2.03102	0.0436238	1	Gm12870	_
ENSMUSG00000040761	-0.3905	5.04219	0.0437255	1	Spen	biological_process:negative regulation of transcription from RNA polymerase II promoter(GO:0000122);biological_process:mRNA splicing, via spliceosome(GO:0000398);molecular_function:RNA polymerase II transcription factor binding(GO:0001085);molecular_function:RNA polymerase II transcription factor binding transcription factor activity involved in negative regulation of transcription(GO:0001191);mo…
ENSMUSG00000034235	-0.300902	3.04397	0.0438654	1	Usp54	molecular_function:molecular_function(GO:0003674);cellular_component:cellular_component(GO:0005575);biological_process:biological_process(GO:0008150);biological_process:protein deubiquitination(GO:0016579);molecular_function:ubiquitinyl hydrolase activity(GO:0036459)
ENSMUSG00000052707	-0.31622	5.47486	0.0439509	1	Tnrc6a	cellular_component:cytoplasmic mRNA processing body(GO:0000932);molecular_function:RNA binding(GO:0003723);cellular_component:nucleoplasm(GO:0005654);cellular_component:Golgi apparatus(GO:0005794);biological_process:cellular response to starvation(GO:0009267);biological_process:gene silencing by RNA(GO:0031047);biological_process:maintenance of protein location in cell(GO:0032507);molecular_funct…
ENSMUSG00000031842	2.60451	-2.46412	0.0439851	1	Pde4c	molecular_function:3',5'-cyclic-nucleotide phosphodiesterase activity(GO:0004114);cellular_component:extracellular space(GO:0005615);cellular_component:cilium(GO:0005929);biological_process:cAMP catabolic process(GO:0006198);biological_process:signal transduction(GO:0007165);molecular_function:metal ion binding(GO:0046872)
ENSMUSG00000110245	-1.71046	-1.91395	0.0441621	1	Gm20100	_
ENSMUSG00000060002	-0.271907	4.07196	0.0443821	1	Chpt1	cellular_component:Golgi membrane(GO:0000139);molecular_function:diacylglycerol cholinephosphotransferase activity(GO:0004142);cellular_component:Golgi apparatus(GO:0005794);biological_process:phosphatidylcholine biosynthetic process(GO:0006656);biological_process:CDP-choline pathway(GO:0006657);biological_process:platelet activating factor biosynthetic process(GO:0006663);cellular_component:inte…
ENSMUSG00000108238	2.62652	-2.46219	0.0448669	1	Gm43984	_
ENSMUSG00000042388	2.44891	-2.16633	0.0453173	1	Dlgap3	molecular_function:beta-amyloid binding(GO:0001540);biological_process:protein complex assembly(GO:0006461);cellular_component:postsynaptic density(GO:0014069);molecular_function:protein domain specific binding(GO:0019904);biological_process:signaling(GO:0023052);cellular_component:cell junction(GO:0030054);cellular_component:synapse(GO:0045202);cellular_component:postsynaptic membrane(GO:0045211)
ENSMUSG00000048292	-1.62325	-1.95238	0.0456202	1	Olfr1417	molecular_function:G-protein coupled receptor activity(GO:0004930);molecular_function:olfactory receptor activity(GO:0004984);molecular_function:odorant binding(GO:0005549);cellular_component:plasma membrane(GO:0005886);biological_process:G-protein coupled receptor signaling pathway(GO:0007186);biological_process:sensory perception of smell(GO:0007608);cellular_component:integral component of mem…
ENSMUSG00000027239	-1.7439	-1.91118	0.0457703	1	Mdk	biological_process:behavioral fear response(GO:0001662);cellular_component:extracellular region(GO:0005576);cellular_component:cytoplasm(GO:0005737);biological_process:short-term memory(GO:0007614);molecular_function:growth factor activity(GO:0008083);molecular_function:heparin binding(GO:0008201);biological_process:response to wounding(GO:0009611);biological_process:cell migration(GO:0016477);bi…
ENSMUSG00000033022	-1.56646	-1.84073	0.0461067	1	Cdo1	cellular_component:cytosol(GO:0005829);cellular_component:plasma membrane(GO:0005886);biological_process:lactation(GO:0007595);molecular_function:ferrous iron binding(GO:0008198);molecular_function:cysteine dioxygenase activity(GO:0017172);biological_process:L-cysteine catabolic process to taurine(GO:0019452);biological_process:taurine metabolic process(GO:0019530);biological_process:response to …
ENSMUSG00000071419	1.15267	-1.18808	0.0462904	1	Rps15-ps2	_
ENSMUSG00000020121	-1.41993	-1.43661	0.046589	1	Srgap1	molecular_function:GTPase activator activity(GO:0005096);molecular_function:protein binding(GO:0005515);cellular_component:cytoplasm(GO:0005737);biological_process:Rho protein signal transduction(GO:0007266);biological_process:cell migration(GO:0016477);molecular_function:Rho GTPase binding(GO:0017048);biological_process:negative regulation of cell migration(GO:0030336);biological_process:positiv…
ENSMUSG00000098670	-3.72208	-2.70301	0.0468208	1	Gm27818	_
ENSMUSG00000053081	-1.7328	-2.07517	0.0469311	1	1700069B07Rik	_
ENSMUSG00000042828	3.66794	-2.7042	0.046943	1	Trim72	biological_process:plasma membrane repair(GO:0001778);molecular_function:phosphatidylserine binding(GO:0001786);biological_process:muscle system process(GO:0003012);molecular_function:protein binding(GO:0005515);biological_process:exocytosis(GO:0006887);biological_process:membrane budding(GO:0006900);biological_process:muscle contraction(GO:0006936);biological_process:muscle organ development(GO:…
ENSMUSG00000106535	0.638118	0.201453	0.0471417	1	Gm43031	_
ENSMUSG00000104044	3.6875	-2.70309	0.0472769	1	Gm37566	_
ENSMUSG00000103357	1.45978	-1.84273	0.0474689	1	Gm7804	_
ENSMUSG00000023795	1.24229	-0.919411	0.0474746	1	Pisd-ps2	_
ENSMUSG00000107853	-0.833089	-0.184268	0.0477585	1	Gm18584	_
ENSMUSG00000050150	2.62975	-2.46296	0.0477766	1	Slc9b1	molecular_function:molecular_function(GO:0003674);cellular_component:mitochondrion(GO:0005739);cellular_component:plasma membrane(GO:0005886);biological_process:sodium ion transport(GO:0006814);biological_process:single fertilization(GO:0007338);molecular_function:solute:proton antiporter activity(GO:0015299);cellular_component:integral component of membrane(GO:0016021);biological_process:sperm m…
ENSMUSG00000110062	1.18205	-1.51902	0.0478859	1	B430319F04Rik	_
ENSMUSG00000078671	0.247277	5.91079	0.0479164	1	Chd2	molecular_function:core promoter sequence-specific DNA binding(GO:0001046);molecular_function:RNA binding(GO:0003723);molecular_function:helicase activity(GO:0004386);molecular_function:protein binding(GO:0005515);molecular_function:ATP binding(GO:0005524);cellular_component:nucleus(GO:0005634);cellular_component:nucleoplasm(GO:0005654);cellular_component:nucleolus(GO:0005730);biological_process:…
ENSMUSG00000046240	1.43815	-1.49329	0.048019	1	Hepacam	molecular_function:protein binding(GO:0005515);cellular_component:cytoplasm(GO:0005737);cellular_component:cell-cell junction(GO:0005911);biological_process:cell cycle arrest(GO:0007050);biological_process:cell adhesion(GO:0007155);cellular_component:membrane(GO:0016020);cellular_component:integral component of membrane(GO:0016021);cellular_component:axon(GO:0030424);biological_process:cellular p…
ENSMUSG00000022064	0.328493	2.92715	0.0482399	1	Pibf1	molecular_function:interleukin-4 receptor binding(GO:0005136);cellular_component:extracellular space(GO:0005615);cellular_component:nucleus(GO:0005634);cellular_component:nucleoplasm(GO:0005654);cellular_component:centrosome(GO:0005813);cellular_component:microtubule organizing center(GO:0005815);cellular_component:cytosol(GO:0005829);biological_process:mitotic metaphase plate congression(GO:0007…
ENSMUSG00000083332	-3.91752	-2.63913	0.0483992	1	Gm7599	_
ENSMUSG00000019158	-0.289926	4.41877	0.0485857	1	Tmem160	molecular_function:molecular_function(GO:0003674);cellular_component:mitochondrion(GO:0005739);biological_process:biological_process(GO:0008150);cellular_component:integral component of membrane(GO:0016021)
ENSMUSG00000073421	2.27561	-2.25504	0.0486537	1	H2-Ab1	biological_process:immunoglobulin production involved in immunoglobulin mediated immune response(GO:0002381);biological_process:humoral immune response mediated by circulating immunoglobulin(GO:0002455);molecular_function:protein binding(GO:0005515);cellular_component:intracellular(GO:0005622);cellular_component:early endosome(GO:0005769);cellular_component:multivesicular body(GO:0005771);cellula…
ENSMUSG00000022793	-3.91263	-2.63928	0.0486781	1	B4galt4	molecular_function:molecular_function(GO:0003674);molecular_function:N-acetyllactosamine synthase activity(GO:0003945);cellular_component:Golgi apparatus(GO:0005794);biological_process:carbohydrate metabolic process(GO:0005975);biological_process:protein glycosylation(GO:0006486);biological_process:biological_process(GO:0008150);cellular_component:integral component of membrane(GO:0016021);cellul…
ENSMUSG00000105061	-0.577657	0.334023	0.0488481	1	Gm6740	_
ENSMUSG00000040424	1.62971	-2.07695	0.0490403	1	Hipk4	molecular_function:protein kinase activity(GO:0004672);molecular_function:protein serine/threonine kinase activity(GO:0004674);molecular_function:ATP binding(GO:0005524);cellular_component:nucleus(GO:0005634);cellular_component:cytoplasm(GO:0005737);biological_process:protein phosphorylation(GO:0006468);biological_process:histone phosphorylation(GO:0016572);biological_process:peptidyl-serine phos…
ENSMUSG00000036098	-0.916559	-0.577505	0.0494926	1	Myrf	molecular_function:sequence-specific DNA binding transcription factor activity(GO:0003700);cellular_component:nucleus(GO:0005634);cellular_component:nucleoplasm(GO:0005654);cellular_component:endoplasmic reticulum membrane(GO:0005789);cellular_component:Golgi apparatus(GO:0005794);cellular_component:cytosol(GO:0005829);biological_process:transcription, DNA-templated(GO:0006351);biological_process…
ENSMUSG00000034751	1.12238	-0.990329	0.0494988	1	Mast4	molecular_function:magnesium ion binding(GO:0000287);molecular_function:protein serine/threonine kinase activity(GO:0004674);molecular_function:ATP binding(GO:0005524);cellular_component:intracellular(GO:0005622);cellular_component:cytoplasm(GO:0005737);biological_process:cytoskeleton organization(GO:0007010);biological_process:peptidyl-serine phosphorylation(GO:0018105);biological_process:intrac…
ENSMUSG00000020513	0.359272	2.26782	0.0497553	1	Tubd1	molecular_function:GTPase activity(GO:0003924);molecular_function:structural constituent of cytoskeleton(GO:0005200);molecular_function:GTP binding(GO:0005525);cellular_component:nucleus(GO:0005634);cellular_component:nucleoplasm(GO:0005654);cellular_component:cytoplasm(GO:0005737);cellular_component:centriole(GO:0005814);cellular_component:cytosol(GO:0005829);cellular_component:microtubule(GO:00…
ENSMUSG00000091017	-1.06641	-1.13861	0.0499831	1	Fam71a	molecular_function:molecular_function(GO:0003674);cellular_component:nucleus(GO:0005634);biological_process:biological_process(GO:0008150)
ENSMUSG00000112806	1.6458	-2.07499	0.0500853	1	AC122539.3	_
ENSMUSG00000058869	-4.21949	-2.51995	0.0501469	1	Gm4832	_
ENSMUSG00000103749	-0.914528	-1.09621	0.0501613	1	Pcdhgb5	molecular_function:molecular_function(GO:0003674);molecular_function:calcium ion binding(GO:0005509);cellular_component:integral component of plasma membrane(GO:0005887);biological_process:cell adhesion(GO:0007155);biological_process:homophilic cell adhesion via plasma membrane adhesion molecules(GO:0007156);biological_process:cell-cell signaling(GO:0007267);biological_process:nervous system deve…
ENSMUSG00000002814	-0.259389	4.0955	0.0506003	1	Top3a	molecular_function:DNA binding(GO:0003677);molecular_function:DNA topoisomerase activity(GO:0003916);molecular_function:DNA topoisomerase type I activity(GO:0003917);cellular_component:nucleus(GO:0005634);cellular_component:nucleoplasm(GO:0005654);cellular_component:chromosome(GO:0005694);biological_process:DNA topological change(GO:0006265);molecular_function:zinc ion binding(GO:0008270);cellula…
ENSMUSG00000105641	2.18375	-2.30328	0.0506438	1	Gm5853	_
ENSMUSG00000023959	3.92982	-2.63803	0.0506748	1	Clic5	biological_process:response to dietary excess(GO:0002021);biological_process:diet induced thermogenesis(GO:0002024);molecular_function:glutathione transferase activity(GO:0004364);molecular_function:voltage-gated ion channel activity(GO:0005244);molecular_function:chloride channel activity(GO:0005254);cellular_component:nucleus(GO:0005634);cellular_component:cytoplasm(GO:0005737);cellular_compone…
ENSMUSG00000019590	-1.52046	-1.60647	0.0507274	1	Cyb561	molecular_function:ferric-chelate reductase activity(GO:0000293);cellular_component:lysosomal membrane(GO:0005765);cellular_component:integral component of membrane(GO:0016021);molecular_function:transmembrane electron transfer carrier(GO:0022865);biological_process:electron transport chain(GO:0022900);cellular_component:transport vesicle membrane(GO:0030658);molecular_function:metal ion binding(…
ENSMUSG00000066632	0.351434	2.72675	0.0507899	1	Pgk1-rs7	_
ENSMUSG00000073492	0.823757	-0.672086	0.0508629	1	Gm10521	molecular_function:molecular_function(GO:0003674);cellular_component:cellular_component(GO:0005575);biological_process:biological_process(GO:0008150)
ENSMUSG00000039021	-2.1186	-2.35426	0.0509694	1	Ttc16	molecular_function:molecular_function(GO:0003674);cellular_component:cellular_component(GO:0005575);biological_process:biological_process(GO:0008150)
ENSMUSG00000107368	-4.15126	-2.57595	0.0510601	1	Gm42574	_
ENSMUSG00000101942	-2.68714	-2.46186	0.0510802	1	Gm19582	_
ENSMUSG00000047090	-0.502406	1.51071	0.0513909	1	Tmem198b	molecular_function:molecular_function(GO:0003674);cellular_component:cellular_component(GO:0005575);biological_process:biological_process(GO:0008150);cellular_component:integral component of membrane(GO:0016021)
ENSMUSG00000042507	0.261396	5.80183	0.0514088	1	Elmsan1	cellular_component:histone deacetylase complex(GO:0000118);molecular_function:sequence-specific DNA binding transcription factor activity(GO:0003700);cellular_component:nucleoplasm(GO:0005654);cellular_component:transcription factor complex(GO:0005667);biological_process:regulation of transcription from RNA polymerase II promoter(GO:0006357);molecular_function:transcription factor binding(GO:0008…
ENSMUSG00000096981	-0.471314	1.26553	0.0514975	1	Gm16845	_
ENSMUSG00000097093	1.02395	-0.915856	0.0516409	1	C330013E15Rik	_
ENSMUSG00000028950	-2.54633	-2.51869	0.0520917	1	Tas1r1	molecular_function:G-protein coupled receptor activity(GO:0004930);cellular_component:plasma membrane(GO:0005886);biological_process:G-protein coupled receptor signaling pathway(GO:0007186);molecular_function:taste receptor activity(GO:0008527);cellular_component:integral component of membrane(GO:0016021);biological_process:detection of chemical stimulus involved in sensory perception of taste(GO…
ENSMUSG00000046417	0.322611	3.58683	0.0523267	1	Lrrc75a	molecular_function:molecular_function(GO:0003674);cellular_component:cellular_component(GO:0005575);biological_process:biological_process(GO:0008150)
ENSMUSG00000016756	1.39722	-1.61183	0.0523466	1	Cmah	cellular_component:cytoplasm(GO:0005737);cellular_component:endoplasmic reticulum(GO:0005783);biological_process:N-acetylneuraminate metabolic process(GO:0006054);molecular_function:CMP-N-acetylneuraminate monooxygenase activity(GO:0030338);biological_process:CMP-N-acetylneuraminate metabolic process(GO:0046381);molecular_function:metal ion binding(GO:0046872);molecular_function:2 iron, 2 sulfur …
ENSMUSG00000110532	-2.83467	-2.40715	0.0523619	1	Gm35857	_
ENSMUSG00000027088	-0.226448	4.98988	0.0524076	1	Phospho2	cellular_component:cellular_component(GO:0005575);biological_process:dephosphorylation(GO:0016311);molecular_function:phosphatase activity(GO:0016791);molecular_function:pyridoxal phosphatase activity(GO:0033883);molecular_function:metal ion binding(GO:0046872)
ENSMUSG00000000881	0.640645	0.0855083	0.0527205	1	Dlg3	biological_process:establishment of planar polarity(GO:0001736);molecular_function:guanylate kinase activity(GO:0004385);molecular_function:protein binding(GO:0005515);cellular_component:extracellular space(GO:0005615);cellular_component:cytoplasm(GO:0005737);cellular_component:plasma membrane(GO:0005886);cellular_component:cell-cell junction(GO:0005911);cellular_component:bicellular tight juncti…
ENSMUSG00000104897	-2.54943	-2.51836	0.053027	1	Gm43203	_
ENSMUSG00000067719	-0.251638	4.53892	0.0530795	1	Gm10221	_
ENSMUSG00000036553	0.221043	5.30889	0.0531333	1	Sh3tc1	molecular_function:molecular_function(GO:0003674);cellular_component:cellular_component(GO:0005575);biological_process:biological_process(GO:0008150)
ENSMUSG00000081865	0.919304	-0.87621	0.0532028	1	Gm15484	_
ENSMUSG00000096361	-2.55172	-2.51814	0.0533313	1	Gm5814	_
ENSMUSG00000039518	0.584345	0.670103	0.0534143	1	Cdsn	cellular_component:extracellular space(GO:0005615);biological_process:single organismal cell-cell adhesion(GO:0016337);cellular_component:desmosome(GO:0030057);molecular_function:protein homodimerization activity(GO:0042803);biological_process:skin morphogenesis(GO:0043589)
ENSMUSG00000087721	-3.72926	-2.70265	0.0535403	1	Gm26280	_
ENSMUSG00000026435	2.13587	-2.30574	0.0535804	1	Slc45a3	cellular_component:cellular_component(GO:0005575);molecular_function:sucrose:proton symporter activity(GO:0008506);biological_process:positive regulation of glucose metabolic process(GO:0010907);biological_process:sucrose transport(GO:0015770);cellular_component:integral component of membrane(GO:0016021);biological_process:positive regulation of fatty acid biosynthetic process(GO:0045723);biologi…
ENSMUSG00000037577	3.65716	-2.70459	0.0539175	1	Ephx3	cellular_component:cellular_component(GO:0005575);cellular_component:extracellular region(GO:0005576);molecular_function:hydrolase activity(GO:0016787)
ENSMUSG00000053550	1.32537	-1.77043	0.0540249	1	Shisa7	molecular_function:molecular_function(GO:0003674);cellular_component:alpha-amino-3-hydroxy-5-methyl-4-isoxazolepropionic acid selective glutamate receptor complex(GO:0032281);cellular_component:synapse(GO:0045202);biological_process:regulation of short-term neuronal synaptic plasticity(GO:0048172)
ENSMUSG00000089774	-0.367804	2.51533	0.054118	1	Slc5a3	cellular_component:integral component of plasma membrane(GO:0005887);biological_process:inositol metabolic process(GO:0006020);biological_process:sodium ion transport(GO:0006814);biological_process:peripheral nervous system development(GO:0007422);molecular_function:symporter activity(GO:0015293);biological_process:myo-inositol transport(GO:0015798);biological_process:regulation of respiratory ga…
ENSMUSG00000103697	3.67957	-2.70358	0.0541767	1	Gm38020	_
ENSMUSG00000025064	3.681	-2.70351	0.0542283	1	Col17a1	molecular_function:protein binding(GO:0005515);cellular_component:collagen trimer(GO:0005581);cellular_component:basement membrane(GO:0005604);cellular_component:integral component of membrane(GO:0016021);cellular_component:hemidesmosome(GO:0030056);biological_process:hemidesmosome assembly(GO:0031581)
ENSMUSG00000085016	2.46943	-2.51874	0.0542313	1	Gm11335	_
ENSMUSG00000020090	3.681	-2.70351	0.0542315	1	Npffr1	molecular_function:G-protein coupled receptor activity(GO:0004930);cellular_component:integral component of plasma membrane(GO:0005887);biological_process:neuropeptide signaling pathway(GO:0007218);molecular_function:neuropeptide receptor activity(GO:0008188);biological_process:cellular response to hormone stimulus(GO:0032870);molecular_function:peptide binding(GO:0042277);biological_process:resp…
ENSMUSG00000081965	3.681	-2.70351	0.0542534	1	Gm11620	_
ENSMUSG00000032477	-0.241668	5.36942	0.0544451	1	Cdc25a	molecular_function:protein tyrosine phosphatase activity(GO:0004725);cellular_component:nucleus(GO:0005634);cellular_component:cytoplasm(GO:0005737);biological_process:cell cycle(GO:0007049);biological_process:response to radiation(GO:0009314);molecular_function:protein kinase binding(GO:0019901);biological_process:cellular response to UV(GO:0034644);biological_process:peptidyl-tyrosine dephospho…
ENSMUSG00000094365	1.38965	-1.87771	0.0547993	1	Gm21982	_
ENSMUSG00000045094	1.99457	-2.12044	0.0548161	1	Arhgef37	molecular_function:Rho guanyl-nucleotide exchange factor activity(GO:0005089);cellular_component:cellular_component(GO:0005575);cellular_component:cytoplasm(GO:0005737);biological_process:small GTPase mediated signal transduction(GO:0007264);biological_process:regulation of Rho protein signal transduction(GO:0035023);biological_process:positive regulation of GTPase activity(GO:0043547)
ENSMUSG00000045294	0.259009	6.92446	0.0549155	1	Insig1	cellular_component:endoplasmic reticulum(GO:0005783);biological_process:triglyceride metabolic process(GO:0006641);biological_process:cholesterol biosynthetic process(GO:0006695);biological_process:response to sterol depletion(GO:0006991);biological_process:cholesterol metabolic process(GO:0008203);biological_process:negative regulation of steroid biosynthetic process(GO:0010894);biological_proce…
ENSMUSG00000046844	-3.7421	-2.70212	0.0550794	1	Vat1l	molecular_function:zinc ion binding(GO:0008270);molecular_function:oxidoreductase activity(GO:0016491);biological_process:oxidation-reduction process(GO:0055114)
ENSMUSG00000025500	-2.70405	-2.46114	0.0551708	1	Lmntd2	molecular_function:molecular_function(GO:0003674);cellular_component:cellular_component(GO:0005575);biological_process:positive regulation of mRNA splicing, via spliceosome(GO:0048026)
ENSMUSG00000034282	-1.97135	-2.1619	0.0552505	1	Evpl	cellular_component:cornified envelope(GO:0001533);molecular_function:structural molecule activity(GO:0005198);cellular_component:cytosol(GO:0005829);biological_process:peptide cross-linking(GO:0018149);molecular_function:intermediate filament binding(GO:0019215);cellular_component:desmosome(GO:0030057);biological_process:keratinocyte differentiation(GO:0030216);molecular_function:protein binding,…
ENSMUSG00000111938	-1.54963	-1.84106	0.0552752	1	AC241534.1	_
ENSMUSG00000035165	1.84979	-1.99118	0.0553167	1	Kcne3	molecular_function:voltage-gated potassium channel activity(GO:0005249);molecular_function:potassium channel activity(GO:0005267);cellular_component:cytoplasm(GO:0005737);cellular_component:plasma membrane(GO:0005886);cellular_component:voltage-gated potassium channel complex(GO:0008076);molecular_function:potassium channel regulator activity(GO:0015459);cellular_component:dendrite(GO:0030425);ce…
ENSMUSG00000047959	-0.508437	2.36019	0.0553219	1	Kcna3	molecular_function:voltage-gated potassium channel activity(GO:0005249);molecular_function:delayed rectifier potassium channel activity(GO:0005251);cellular_component:voltage-gated potassium channel complex(GO:0008076);molecular_function:outward rectifier potassium channel activity(GO:0015271);cellular_component:integral component of membrane(GO:0016021);cellular_component:axon(GO:0030424);biolog…
ENSMUSG00000027750	-2.16485	-2.1157	0.0553539	1	Postn	biological_process:response to hypoxia(GO:0001666);biological_process:negative regulation of cell-matrix adhesion(GO:0001953);biological_process:regulation of systemic arterial blood pressure(GO:0003073);cellular_component:proteinaceous extracellular matrix(GO:0005578);cellular_component:extracellular space(GO:0005615);cellular_component:trans-Golgi network(GO:0005802);biological_process:cell adh…
ENSMUSG00000047502	-3.73526	-2.70243	0.0553713	1	Mroh7	molecular_function:molecular_function(GO:0003674);cellular_component:extracellular space(GO:0005615);biological_process:biological_process(GO:0008150);cellular_component:integral component of membrane(GO:0016021)
ENSMUSG00000093682	3.69405	-2.70295	0.0557158	1	Gm20681	_
ENSMUSG00000032363	3.69308	-2.703	0.0557759	1	Adamts7	molecular_function:metalloendopeptidase activity(GO:0004222);cellular_component:proteinaceous extracellular matrix(GO:0005578);cellular_component:extracellular space(GO:0005615);biological_process:proteolysis(GO:0006508);molecular_function:metallopeptidase activity(GO:0008237);molecular_function:zinc ion binding(GO:0008270);cellular_component:cell surface(GO:0009986);biological_process:negative r…
ENSMUSG00000104900	2.01944	-2.35613	0.05595	1	4930596I21Rik	_
ENSMUSG00000056145	-0.450143	4.76978	0.0561563	1	AI504432	_
ENSMUSG00000026170	0.359199	4.35946	0.0564989	1	Cyp27a1	molecular_function:monooxygenase activity(GO:0004497);molecular_function:iron ion binding(GO:0005506);cellular_component:mitochondrion(GO:0005739);cellular_component:mitochondrial inner membrane(GO:0005743);molecular_function:oxidoreductase activity, acting on paired donors, with incorporation or reduction of molecular oxygen(GO:0016705);molecular_function:heme binding(GO:0020037);biological_proc…
ENSMUSG00000092457	-2.8975	-2.40593	0.0565208	1	Gm8835	_
ENSMUSG00000023802	1.90562	-2.16302	0.0565936	1	Nox3	biological_process:temperature homeostasis(GO:0001659);molecular_function:protein binding(GO:0005515);cellular_component:cytoplasm(GO:0005737);biological_process:detection of gravity(GO:0009590);biological_process:response to gravity(GO:0009629);molecular_function:superoxide-generating NADPH oxidase activity(GO:0016175);biological_process:superoxide anion generation(GO:0042554);cellular_component…
ENSMUSG00000083567	0.487933	1.33385	0.0566693	1	Gm11451	_
ENSMUSG00000062960	1.72772	-2.03527	0.0567512	1	Kdr	biological_process:ovarian follicle development(GO:0001541);biological_process:vasculogenesis(GO:0001570);biological_process:positive regulation of protein phosphorylation(GO:0001934);biological_process:regulation of endothelial cell proliferation(GO:0001936);biological_process:positive regulation of endothelial cell proliferation(GO:0001938);biological_process:lymph vessel development(GO:0001945…
ENSMUSG00000041649	0.347763	2.24351	0.0572694	1	Klf8	biological_process:negative regulation of transcription from RNA polymerase II promoter(GO:0000122);molecular_function:RNA polymerase II core promoter proximal region sequence-specific DNA binding(GO:0000978);molecular_function:RNA polymerase II core promoter proximal region sequence-specific DNA binding transcription factor activity involved in negative regulation of transcription(GO:0001078);mo…
ENSMUSG00000049985	0.590952	0.34354	0.0574898	1	Ankrd55	molecular_function:molecular_function(GO:0003674);cellular_component:cellular_component(GO:0005575);biological_process:biological_process(GO:0008150)
ENSMUSG00000038167	-0.731604	-0.382212	0.0576531	1	Plekhg6	molecular_function:molecular_function(GO:0003674);molecular_function:Rho guanyl-nucleotide exchange factor activity(GO:0005089);molecular_function:GTPase activator activity(GO:0005096);cellular_component:cytoplasm(GO:0005737);cellular_component:spindle(GO:0005819);cellular_component:plasma membrane(GO:0005886);cellular_component:microvillus(GO:0005902);biological_process:biological_process(GO:000…
ENSMUSG00000006585	0.297717	6.67464	0.0579867	1	Cdt1	biological_process:DNA replication checkpoint(GO:0000076);biological_process:mitotic cell cycle(GO:0000278);cellular_component:kinetochore(GO:0000776);cellular_component:condensed chromosome kinetochore(GO:0000777);molecular_function:DNA binding(GO:0003677);molecular_function:chromatin binding(GO:0003682);molecular_function:protein binding(GO:0005515);cellular_component:nucleus(GO:0005634);cellul…
ENSMUSG00000027488	0.447724	1.24511	0.0580234	1	Snta1	biological_process:regulation of heart rate(GO:0002027);biological_process:regulation of vasoconstriction by circulating norepinephrine(GO:0003117);molecular_function:actin binding(GO:0003779);molecular_function:structural molecule activity(GO:0005198);molecular_function:protein binding(GO:0005515);molecular_function:calmodulin binding(GO:0005516);cellular_component:intracellular(GO:0005622);cell…
ENSMUSG00000035762	0.305247	3.65763	0.0580535	1	Tmem161b	molecular_function:molecular_function(GO:0003674);cellular_component:cellular_component(GO:0005575);cellular_component:integral component of membrane(GO:0016021)
ENSMUSG00000068324	-0.432027	1.35111	0.05827	1	Gm10029	_
ENSMUSG00000084098	-0.988752	-1.11774	0.0583928	1	Gm13422	_
ENSMUSG00000035283	0.558629	0.550815	0.0584239	1	Adrb1	biological_process:positive regulation of heart rate by epinephrine-norepinephrine(GO:0001996);biological_process:positive regulation of the force of heart contraction by epinephrine-norepinephrine(GO:0001997);biological_process:diet induced thermogenesis(GO:0002024);biological_process:vasodilation by norepinephrine-epinephrine involved in regulation of systemic arterial blood pressure(GO:0002025…
ENSMUSG00000030796	-1.868	-2.20883	0.0584754	1	Tead2	molecular_function:RNA polymerase II transcription factor binding(GO:0001085);molecular_function:transcription factor recruiting transcription factor activity(GO:0001134);molecular_function:transcription coactivator binding(GO:0001223);biological_process:vasculogenesis(GO:0001570);biological_process:neural tube closure(GO:0001843);biological_process:embryonic heart tube morphogenesis(GO:0003143);…
ENSMUSG00000047562	0.278095	3.41342	0.0584912	1	Mmp10	molecular_function:metalloendopeptidase activity(GO:0004222);cellular_component:proteinaceous extracellular matrix(GO:0005578);biological_process:proteolysis(GO:0006508);molecular_function:zinc ion binding(GO:0008270);biological_process:regulation of cell migration(GO:0030334);biological_process:collagen catabolic process(GO:0030574)
ENSMUSG00000103570	-1.86825	-2.20885	0.0584927	1	C630004M23Rik	_
ENSMUSG00000020108	0.482359	4.66154	0.0586587	1	Ddit4	biological_process:response to hypoxia(GO:0001666);biological_process:neuron migration(GO:0001764);cellular_component:intracellular(GO:0005622);cellular_component:cytoplasm(GO:0005737);cellular_component:mitochondrion(GO:0005739);cellular_component:cytosol(GO:0005829);biological_process:brain development(GO:0007420);biological_process:cell proliferation(GO:0008283);biological_process:negative reg…
ENSMUSG00000113753	-2.53788	-2.51942	0.0593307	1	AC156576.4	_
ENSMUSG00000002100	1.06843	-1.23418	0.0594362	1	Mybpc3	biological_process:regulation of heart rate(GO:0002027);biological_process:heart morphogenesis(GO:0003007);molecular_function:structural constituent of cytoskeleton(GO:0005200);molecular_function:protein binding(GO:0005515);cellular_component:cytoskeleton(GO:0005856);cellular_component:muscle myosin complex(GO:0005859);cellular_component:striated muscle myosin thick filament(GO:0005863);biologica…
ENSMUSG00000096173	-0.954913	-1.01249	0.0595034	1	Gm3150	_
ENSMUSG00000020309	0.50806	1.28255	0.0596264	1	Chac2	molecular_function:gamma-glutamylcyclotransferase activity(GO:0003839);cellular_component:cytoplasm(GO:0005737);biological_process:glutathione catabolic process(GO:0006751)
ENSMUSG00000026928	0.237223	4.56389	0.0596949	1	Card9	molecular_function:protein binding(GO:0005515);cellular_component:cytoplasm(GO:0005737);cellular_component:cytosol(GO:0005829);biological_process:I-kappaB kinase/NF-kappaB signaling(GO:0007249);biological_process:response to fungus(GO:0009620);biological_process:response to peptidoglycan(GO:0032494);biological_process:response to muramyl dipeptide(GO:0032495);biological_process:positive regulatio…
ENSMUSG00000079019	2.45337	-2.52049	0.0596979	1	Insl3	biological_process:in utero embryonic development(GO:0001701);molecular_function:protease binding(GO:0002020);molecular_function:hormone activity(GO:0005179);cellular_component:extracellular region(GO:0005576);biological_process:male gonad development(GO:0008584);biological_process:positive regulation of epithelial cell migration(GO:0010634);biological_process:positive regulation of wound healing…
ENSMUSG00000000394	-3.92659	-2.63884	0.0597301	1	Gcg	molecular_function:hormone activity(GO:0005179);cellular_component:extracellular space(GO:0005615);cellular_component:cytoplasm(GO:0005737);biological_process:adenylate cyclase-modulating G-protein coupled receptor signaling pathway(GO:0007188);biological_process:protein kinase A signaling(GO:0010737);biological_process:positive regulation of peptidyl-threonine phosphorylation(GO:0010800);biologi…
ENSMUSG00000024174	0.607936	0.046532	0.0597483	1	Pot1b	cellular_component:nuclear telomere cap complex(GO:0000783);cellular_component:nuclear chromosome, telomeric region(GO:0000784);biological_process:regulation of cell growth(GO:0001558);molecular_function:protein binding(GO:0005515);biological_process:cell aging(GO:0007569);molecular_function:telomerase inhibitor activity(GO:0010521);biological_process:telomere capping(GO:0016233);molecular_functi…
ENSMUSG00000107091	1.21634	-1.70196	0.0597504	1	Gm43343	_
ENSMUSG00000034762	-0.758553	-0.669849	0.0598864	1	Glis1	biological_process:negative regulation of transcription from RNA polymerase II promoter(GO:0000122);molecular_function:RNA polymerase II regulatory region sequence-specific DNA binding(GO:0000977);molecular_function:RNA polymerase II transcription regulatory region sequence-specific DNA binding transcription factor activity involved in negative regulation of transcription(GO:0001227);molecular_fu…
ENSMUSG00000090394	0.677624	-0.143786	0.0600169	1	4930523C07Rik	molecular_function:molecular_function(GO:0003674);cellular_component:cellular_component(GO:0005575);biological_process:biological_process(GO:0008150);cellular_component:integral component of membrane(GO:0016021)
ENSMUSG00000024114	0.752741	-0.624764	0.0601861	1	Prss41	molecular_function:serine-type endopeptidase activity(GO:0004252);cellular_component:plasma membrane(GO:0005886);biological_process:proteolysis(GO:0006508);molecular_function:serine-type peptidase activity(GO:0008236);molecular_function:sodium channel regulator activity(GO:0017080);cellular_component:extrinsic component of plasma membrane(GO:0019897);cellular_component:intracellular organelle(GO:…
ENSMUSG00000058093	-0.2671	3.95225	0.0603448	1	Zfp729b	molecular_function:molecular_function(GO:0003674);molecular_function:nucleic acid binding(GO:0003676);cellular_component:intracellular(GO:0005622);biological_process:regulation of transcription, DNA-templated(GO:0006355);biological_process:biological_process(GO:0008150);molecular_function:metal ion binding(GO:0046872)
ENSMUSG00000108443	0.9739	-1.35557	0.0607122	1	Gm44510	_
ENSMUSG00000094799	-0.991416	-1.32847	0.0608893	1	AC125149.4	_
ENSMUSG00000079260	-0.466075	2.85938	0.0610593	1	Tmppe	molecular_function:molecular_function(GO:0003674);cellular_component:cellular_component(GO:0005575);biological_process:biological_process(GO:0008150);cellular_component:integral component of membrane(GO:0016021);molecular_function:hydrolase activity(GO:0016787)
ENSMUSG00000069265	0.778248	0.237059	0.0613262	1	Hist1h3a	biological_process:chromatin silencing at rDNA(GO:0000183);cellular_component:nuclear chromosome(GO:0000228);cellular_component:nuclear chromosome, telomeric region(GO:0000784);cellular_component:nucleosome(GO:0000786);cellular_component:nuclear nucleosome(GO:0000788);molecular_function:protein binding(GO:0005515);cellular_component:nucleus(GO:0005634);cellular_component:nucleoplasm(GO:0005654);b…
ENSMUSG00000102246	0.979355	-1.07351	0.0614979	1	9430037O13Rik	_
ENSMUSG00000058331	-0.428244	1.19112	0.0616511	1	Zfp85	molecular_function:nucleic acid binding(GO:0003676);molecular_function:sequence-specific DNA binding transcription factor activity(GO:0003700);cellular_component:cellular_component(GO:0005575);cellular_component:intracellular(GO:0005622);biological_process:regulation of transcription, DNA-templated(GO:0006355);molecular_function:metal ion binding(GO:0046872)
ENSMUSG00000034538	-0.415458	1.74214	0.061737	1	Zfp418	molecular_function:nucleic acid binding(GO:0003676);molecular_function:sequence-specific DNA binding transcription factor activity(GO:0003700);cellular_component:intracellular(GO:0005622);biological_process:regulation of transcription, DNA-templated(GO:0006355);molecular_function:metal ion binding(GO:0046872)
ENSMUSG00000041544	0.45367	3.15473	0.0618906	1	Disp3	molecular_function:molecular_function(GO:0003674);cellular_component:cytoplasm(GO:0005737);cellular_component:endoplasmic reticulum membrane(GO:0005789);biological_process:cholesterol metabolic process(GO:0008203);cellular_component:integral component of membrane(GO:0016021);cellular_component:cytoplasmic vesicle membrane(GO:0030659);cellular_component:nuclear membrane(GO:0031965);biological_proc…
ENSMUSG00000040133	-0.822606	-0.328093	0.0620692	1	Gpr176	molecular_function:molecular_function(GO:0003674);molecular_function:G-protein coupled receptor activity(GO:0004930);cellular_component:cellular_component(GO:0005575);cellular_component:plasma membrane(GO:0005886);biological_process:G-protein coupled receptor signaling pathway(GO:0007186);biological_process:biological_process(GO:0008150);cellular_component:integral component of membrane(GO:001602…
ENSMUSG00000086629	-0.563959	0.827719	0.0620915	1	2810403D21Rik	_
ENSMUSG00000040287	-2.55894	-2.51796	0.0630148	1	Stac3	biological_process:skeletal muscle contraction(GO:0003009);cellular_component:nucleoplasm(GO:0005654);cellular_component:cytosol(GO:0005829);biological_process:neuromuscular synaptic transmission(GO:0007274);biological_process:intracellular signal transduction(GO:0035556);molecular_function:identical protein binding(GO:0042802);molecular_function:metal ion binding(GO:0046872);biological_process:s…
ENSMUSG00000029452	0.623914	0.216315	0.0632571	1	Tmem116	molecular_function:molecular_function(GO:0003674);cellular_component:cellular_component(GO:0005575);biological_process:biological_process(GO:0008150);cellular_component:integral component of membrane(GO:0016021)
ENSMUSG00000074256	-2.72503	-2.45994	0.0634234	1	Gm10655	_
ENSMUSG00000021822	0.267151	7.2987	0.0635449	1	Plau	biological_process:response to hypoxia(GO:0001666);molecular_function:serine-type endopeptidase activity(GO:0004252);molecular_function:protein binding(GO:0005515);cellular_component:extracellular space(GO:0005615);cellular_component:focal adhesion(GO:0005925);biological_process:proteolysis(GO:0006508);cellular_component:cell surface(GO:0009986);biological_process:regulation of receptor activity(…
ENSMUSG00000032583	-0.281018	3.63546	0.0635873	1	Mon1a	molecular_function:guanyl-nucleotide exchange factor activity(GO:0005085);biological_process:cellular iron ion homeostasis(GO:0006879);biological_process:protein secretion(GO:0009306);cellular_component:endomembrane system(GO:0012505);biological_process:protein transport(GO:0015031);biological_process:vesicle-mediated transport(GO:0016192);biological_process:positive regulation of GTPase activity…
ENSMUSG00000081355	-2.55132	-2.51738	0.0636519	1	Gm15264	_
ENSMUSG00000031543	0.262926	4.06378	0.0636777	1	Ank1	cellular_component:plasma membrane(GO:0005886);biological_process:porphyrin-containing compound biosynthetic process(GO:0006779);biological_process:ER to Golgi vesicle-mediated transport(GO:0006888);biological_process:signal transduction(GO:0007165);molecular_function:cytoskeletal adaptor activity(GO:0008093);cellular_component:spectrin-associated cytoskeleton(GO:0014731);biological_process:monov…
ENSMUSG00000073804	2.47035	-2.51892	0.0639546	1	Nps	molecular_function:molecular_function(GO:0003674);cellular_component:extracellular region(GO:0005576);biological_process:neuropeptide signaling pathway(GO:0007218);biological_process:visual learning(GO:0008542);biological_process:positive regulation of circadian sleep/wake cycle, wakefulness(GO:0010841);biological_process:positive regulation of synaptic transmission, GABAergic(GO:0032230);biologi…
ENSMUSG00000018931	0.230536	4.89594	0.0639966	1	Natd1	molecular_function:molecular_function(GO:0003674);cellular_component:cellular_component(GO:0005575);biological_process:biological_process(GO:0008150)
ENSMUSG00000113899	2.47069	-2.5189	0.0640378	1	CT030657.4	_
ENSMUSG00000030088	0.284948	4.08575	0.0640402	1	Aldh1l1	molecular_function:aldehyde dehydrogenase (NAD) activity(GO:0004029);molecular_function:protein binding(GO:0005515);cellular_component:mitochondrion(GO:0005739);cellular_component:cytosol(GO:0005829);biological_process:one-carbon metabolic process(GO:0006730);biological_process:biosynthetic process(GO:0009058);biological_process:10-formyltetrahydrofolate catabolic process(GO:0009258);molecular_fu…
ENSMUSG00000088856	-1.53355	-1.99158	0.0641543	1	Gm24727	_
ENSMUSG00000090381	-0.61318	0.206344	0.0642275	1	Gm6158	_
ENSMUSG00000079343	-0.762725	-0.550511	0.0644381	1	C1s2	_
ENSMUSG00000034674	-0.322385	2.37036	0.0647857	1	Tdg	biological_process:negative regulation of transcription from RNA polymerase II promoter(GO:0000122);molecular_function:magnesium ion binding(GO:0000287);molecular_function:RNA polymerase II transcription cofactor activity(GO:0001104);molecular_function:DNA binding(GO:0003677);molecular_function:double-stranded DNA binding(GO:0003690);molecular_function:uracil DNA N-glycosylase activity(GO:0004844…
ENSMUSG00000014932	-0.38692	1.78419	0.0648225	1	Yes1	molecular_function:phosphotyrosine binding(GO:0001784);molecular_function:protein tyrosine kinase activity(GO:0004713);molecular_function:non-membrane spanning protein tyrosine kinase activity(GO:0004715);molecular_function:receptor binding(GO:0005102);molecular_function:epidermal growth factor receptor binding(GO:0005154);molecular_function:protein binding(GO:0005515);molecular_function:ATP bind…
ENSMUSG00000032875	0.838323	-0.807167	0.0648639	1	Arhgef17	molecular_function:guanyl-nucleotide exchange factor activity(GO:0005085);molecular_function:Rho guanyl-nucleotide exchange factor activity(GO:0005089);biological_process:actin cytoskeleton organization(GO:0030036);biological_process:regulation of Rho protein signal transduction(GO:0035023);biological_process:positive regulation of GTPase activity(GO:0043547)
ENSMUSG00000094245	-1.19977	-1.54548	0.0648734	1	Gm23966	_
ENSMUSG00000065126	-0.771015	-0.623481	0.0650716	1	Snord104	_
ENSMUSG00000041731	1.52717	-1.95452	0.0651394	1	Pgm5	molecular_function:magnesium ion binding(GO:0000287);cellular_component:stress fiber(GO:0001725);molecular_function:phosphoglucomutase activity(GO:0004614);molecular_function:protein binding(GO:0005515);cellular_component:cytosol(GO:0005829);cellular_component:cell-cell adherens junction(GO:0005913);cellular_component:spot adherens junction(GO:0005914);cellular_component:focal adhesion(GO:0005925…
ENSMUSG00000040929	0.702334	-0.1238	0.0652237	1	Rfx3	cellular_component:nuclear chromatin(GO:0000790);molecular_function:RNA polymerase II core promoter proximal region sequence-specific DNA binding(GO:0000978);molecular_function:sequence-specific DNA binding transcription factor activity(GO:0003700);molecular_function:protein binding(GO:0005515);cellular_component:transcription factor complex(GO:0005667);biological_process:transcription, DNA-templ…
ENSMUSG00000031960	0.211156	8.37857	0.0653688	1	Aars	molecular_function:tRNA binding(GO:0000049);molecular_function:aminoacyl-tRNA editing activity(GO:0002161);molecular_function:alanine-tRNA ligase activity(GO:0004813);molecular_function:protein binding(GO:0005515);molecular_function:ATP binding(GO:0005524);cellular_component:mitochondrion(GO:0005739);cellular_component:cytosol(GO:0005829);biological_process:tRNA modification(GO:0006400);biologica…
ENSMUSG00000024747	1.90315	-2.16149	0.0654031	1	Aldh1a7	cellular_component:cytoplasm(GO:0005737);biological_process:ethanol catabolic process(GO:0006068);molecular_function:benzaldehyde dehydrogenase (NAD+) activity(GO:0018479);biological_process:retinoic acid metabolic process(GO:0042573);biological_process:oxidation-reduction process(GO:0055114)
ENSMUSG00000039789	-0.445821	2.76581	0.0656801	1	Zfp597	molecular_function:molecular_function(GO:0003674);molecular_function:nucleic acid binding(GO:0003676);cellular_component:cellular_component(GO:0005575);cellular_component:intracellular(GO:0005622);biological_process:regulation of transcription, DNA-templated(GO:0006355);biological_process:biological_process(GO:0008150);molecular_function:metal ion binding(GO:0046872)
ENSMUSG00000109902	-3.92166	-2.63892	0.0657631	1	Gm45693	_
ENSMUSG00000012889	-3.92166	-2.63892	0.065792	1	Podnl1	molecular_function:protein kinase inhibitor activity(GO:0004860);cellular_component:proteinaceous extracellular matrix(GO:0005578);cellular_component:cytoplasm(GO:0005737);biological_process:negative regulation of protein kinase activity(GO:0006469);biological_process:cytokine-mediated signaling pathway(GO:0019221);cellular_component:extracellular matrix(GO:0031012);biological_process:negative re…
ENSMUSG00000046634	-3.93301	-2.6386	0.0659749	1	Pkd1l1	biological_process:detection of nodal flow(GO:0003127);molecular_function:calcium channel activity(GO:0005262);molecular_function:protein binding(GO:0005515);cellular_component:cilium(GO:0005929);biological_process:determination of left/right symmetry(GO:0007368);biological_process:heart development(GO:0007507);cellular_component:membrane(GO:0016020);cellular_component:calcium channel complex(GO:…
ENSMUSG00000042265	-0.361457	6.65232	0.0660136	1	Trem1	biological_process:cytokine secretion involved in immune response(GO:0002374);cellular_component:integral component of membrane(GO:0016021);biological_process:cell migration(GO:0016477);biological_process:neutrophil chemotaxis(GO:0030593);biological_process:cytokine metabolic process(GO:0042107);biological_process:chemokine metabolic process(GO:0050755);biological_process:neutrophil mediated kill…
ENSMUSG00000109864	1.20771	-1.60695	0.0661484	1	Eid3	cellular_component:chromosome, telomeric region(GO:0000781);cellular_component:nucleus(GO:0005634);cellular_component:nucleolus(GO:0005730);cellular_component:cytoplasm(GO:0005737);biological_process:DNA repair(GO:0006281);biological_process:DNA recombination(GO:0006310);biological_process:transcription, DNA-templated(GO:0006351);biological_process:regulation of transcription, DNA-templated(GO:00…
ENSMUSG00000056687	-0.440371	1.22611	0.0661688	1	Gm11696	_
ENSMUSG00000030156	-0.497819	6.41341	0.0662348	1	Cd69	molecular_function:calcium ion binding(GO:0005509);cellular_component:external side of plasma membrane(GO:0009897);cellular_component:integral component of membrane(GO:0016021);molecular_function:carbohydrate binding(GO:0030246);biological_process:cellular response to drug(GO:0035690);molecular_function:protein homodimerization activity(GO:0042803);cellular_component:protein complex(GO:0043234)
ENSMUSG00000058755	-0.209398	6.21981	0.0668297	1	Osm	molecular_function:cytokine activity(GO:0005125);molecular_function:oncostatin-M receptor binding(GO:0005147);cellular_component:extracellular space(GO:0005615);cellular_component:intracellular(GO:0005622);biological_process:immune response(GO:0006955);biological_process:tyrosine phosphorylation of STAT protein(GO:0007260);biological_process:peripheral nervous system development(GO:0007422);molec…
ENSMUSG00000049625	0.296586	3.39721	0.0669476	1	Tifab	molecular_function:molecular_function(GO:0003674);cellular_component:cellular_component(GO:0005575);cellular_component:intracellular(GO:0005622);biological_process:I-kappaB kinase/NF-kappaB signaling(GO:0007249);biological_process:thorax and anterior abdomen determination(GO:0007356);biological_process:trigeminal nerve development(GO:0021559);biological_process:vestibulocochlear nerve formation(G…
ENSMUSG00000036390	0.208859	7.66851	0.0669882	1	Gadd45a	biological_process:activation of MAPKKK activity(GO:0000185);molecular_function:core promoter binding(GO:0001047);molecular_function:protein binding(GO:0005515);cellular_component:nucleus(GO:0005634);cellular_component:cytoplasm(GO:0005737);biological_process:negative regulation of protein kinase activity(GO:0006469);biological_process:centrosome cycle(GO:0007098);cellular_component:nuclear speck…
ENSMUSG00000048562	0.785871	-0.340314	0.067194	1	Sp8	molecular_function:sequence-specific DNA binding RNA polymerase II transcription factor activity(GO:0000981);molecular_function:DNA binding(GO:0003677);cellular_component:nucleus(GO:0005634);biological_process:transcription, DNA-templated(GO:0006351);biological_process:regulation of transcription from RNA polymerase II promoter(GO:0006357);biological_process:dorsal/ventral pattern formation(GO:00…
ENSMUSG00000083477	-0.364431	1.96378	0.0672913	1	Gm5555	_
ENSMUSG00000059493	-2.38588	-2.25563	0.0673807	1	Nhs	biological_process:lens development in camera-type eye(GO:0002088);cellular_component:Golgi apparatus(GO:0005794);cellular_component:nuclear body(GO:0016604);cellular_component:cell junction(GO:0030054);biological_process:cell differentiation(GO:0030154)
ENSMUSG00000039318	0.229157	6.79789	0.0675103	1	Rab3gap2	molecular_function:GTPase activator activity(GO:0005096);cellular_component:cytosol(GO:0005829);cellular_component:plasma membrane(GO:0005886);biological_process:intracellular protein transport(GO:0006886);molecular_function:Rab guanyl-nucleotide exchange factor activity(GO:0017112);molecular_function:Rab GTPase binding(GO:0017137);molecular_function:enzyme regulator activity(GO:0030234);biologic…
ENSMUSG00000099517	-0.708896	-0.39216	0.0677019	1	Hist1h3g	_
ENSMUSG00000085750	-1.63758	-2.11896	0.0677421	1	Gm14009	_
ENSMUSG00000108825	-1.55384	-1.99318	0.0678868	1	Gm45838	_
ENSMUSG00000006675	-3.73896	-2.70237	0.0679367	1	P4htm	molecular_function:iron ion binding(GO:0005506);molecular_function:calcium ion binding(GO:0005509);cellular_component:cellular_component(GO:0005575);cellular_component:endoplasmic reticulum membrane(GO:0005789);cellular_component:integral component of membrane(GO:0016021);molecular_function:oxidoreductase activity, acting on paired donors, with incorporation or reduction of molecular oxygen, 2-ox…
ENSMUSG00000078300	-0.597896	0.102259	0.0679394	1	Gm2606	_
ENSMUSG00000032782	0.369938	3.45051	0.0680956	1	Cntrob	cellular_component:centrosome(GO:0005813);cellular_component:centriole(GO:0005814);cellular_component:cytosol(GO:0005829);biological_process:centriole replication(GO:0007099);molecular_function:protein domain specific binding(GO:0019904);biological_process:centrosome separation(GO:0051299);biological_process:mitotic cytokinetic process(GO:1902410)
ENSMUSG00000029228	0.7764	-0.563364	0.0682185	1	Lnx1	molecular_function:ubiquitin-protein transferase activity(GO:0004842);molecular_function:protein binding(GO:0005515);cellular_component:cytoplasm(GO:0005737);biological_process:ubiquitin-dependent protein catabolic process(GO:0006511);molecular_function:PDZ domain binding(GO:0030165);biological_process:protein ubiquitination involved in ubiquitin-dependent protein catabolic process(GO:0042787);mo…
ENSMUSG00000109781	-3.75821	-2.70175	0.0687235	1	Gm45509	_
ENSMUSG00000096210	0.20361	10.0862	0.0689351	1	H1f0	cellular_component:nucleosome(GO:0000786);cellular_component:nuclear chromatin(GO:0000790);molecular_function:AT DNA binding(GO:0003680);molecular_function:double-stranded DNA binding(GO:0003690);molecular_function:RNA binding(GO:0003723);cellular_component:nucleus(GO:0005634);cellular_component:nuclear euchromatin(GO:0005719);cellular_component:nucleolus(GO:0005730);cellular_component:Golgi appa…
ENSMUSG00000027784	0.257382	3.82709	0.0690069	1	Ppm1l	biological_process:MAPK cascade(GO:0000165);molecular_function:protein serine/threonine phosphatase activity(GO:0004722);molecular_function:protein binding(GO:0005515);cellular_component:intracellular(GO:0005622);biological_process:protein dephosphorylation(GO:0006470);biological_process:transmembrane receptor protein serine/threonine kinase signaling pathway(GO:0007178);cellular_component:integr…
ENSMUSG00000036381	-0.844033	-0.859162	0.0690194	1	P2ry14	cellular_component:integral component of plasma membrane(GO:0005887);biological_process:G-protein coupled purinergic nucleotide receptor signaling pathway(GO:0035589);molecular_function:G-protein coupled purinergic nucleotide receptor activity(GO:0045028)
ENSMUSG00000029490	0.640378	0.0154503	0.0693412	1	Mfsd7a	_
ENSMUSG00000053914	1.35752	-1.332	0.0695202	1	Kdm4d	biological_process:double-strand break repair via homologous recombination(GO:0000724);biological_process:regulation of protein phosphorylation(GO:0001932);molecular_function:damaged DNA binding(GO:0003684);cellular_component:nucleus(GO:0005634);cellular_component:pericentric heterochromatin(GO:0005721);biological_process:transcription, DNA-templated(GO:0006351);biological_process:regulation of t…
ENSMUSG00000002500	-0.855193	-1.01017	0.0695327	1	Rpl3l	biological_process:ribosomal large subunit assembly(GO:0000027);molecular_function:RNA binding(GO:0003723);molecular_function:structural constituent of ribosome(GO:0003735);biological_process:translation(GO:0006412);cellular_component:membrane(GO:0016020);cellular_component:cytosolic large ribosomal subunit(GO:0022625)
ENSMUSG00000073430	-3.7477	-2.70212	0.0695419	1	Gm10505	_
ENSMUSG00000013353	3.71454	-2.70242	0.0697374	1	4931406B18Rik	molecular_function:molecular_function(GO:0003674);cellular_component:cellular_component(GO:0005575);biological_process:biological_process(GO:0008150);cellular_component:integral component of membrane(GO:0016021)
ENSMUSG00000022211	2.14999	-2.30505	0.06999	1	Carmil3	molecular_function:molecular_function(GO:0003674);cellular_component:cytoplasm(GO:0005737);cellular_component:plasma membrane(GO:0005886);biological_process:biological_process(GO:0008150)
ENSMUSG00000096001	-1.4808	-1.87699	0.0700961	1	2610528A11Rik	molecular_function:molecular_function(GO:0003674);cellular_component:cellular_component(GO:0005575);cellular_component:extracellular region(GO:0005576);biological_process:biological_process(GO:0008150);biological_process:defense response to Gram-positive bacterium(GO:0050830);biological_process:defense response to fungus(GO:0050832);biological_process:negative regulation of cell division(GO:00517…
ENSMUSG00000010476	2.03835	-2.35571	0.0701759	1	Ebf3	molecular_function:RNA polymerase II core promoter proximal region sequence-specific DNA binding(GO:0000978);molecular_function:RNA polymerase II core promoter proximal region sequence-specific DNA binding transcription factor activity involved in positive regulation of transcription(GO:0001077);molecular_function:protein binding(GO:0005515);cellular_component:nucleus(GO:0005634);biological_proce…
ENSMUSG00000024403	0.885759	-1.18598	0.0702684	1	Atp6v1g2	molecular_function:protein binding(GO:0005515);molecular_function:hydrogen-exporting ATPase activity, phosphorylative mechanism(GO:0008553);cellular_component:vacuolar proton-transporting V-type ATPase complex(GO:0016471);molecular_function:ATPase activity(GO:0016887);cellular_component:integral component of synaptic vesicle membrane(GO:0030285);cellular_component:melanosome(GO:0042470);biologica…
ENSMUSG00000031714	0.758763	-0.461765	0.0705478	1	Gab1	biological_process:activation of MAPK activity(GO:0000187);molecular_function:signal transducer activity(GO:0004871);molecular_function:protein binding(GO:0005515);cellular_component:cytoplasm(GO:0005737);biological_process:response to oxidative stress(GO:0006979);biological_process:signal transduction(GO:0007165);biological_process:epidermal growth factor receptor signaling pathway(GO:0007173);b…
ENSMUSG00000025019	-0.516459	2.39719	0.0706432	1	Lcor	biological_process:negative regulation of transcription from RNA polymerase II promoter(GO:0000122);molecular_function:DNA binding(GO:0003677);molecular_function:sequence-specific DNA binding transcription factor activity(GO:0003700);cellular_component:nucleoplasm(GO:0005654);biological_process:regulation of transcription from RNA polymerase II promoter(GO:0006357);biological_process:transcriptio…
ENSMUSG00000074825	-0.22249	4.77339	0.070835	1	Itpripl1	molecular_function:molecular_function(GO:0003674);biological_process:biological_process(GO:0008150);cellular_component:membrane(GO:0016020);cellular_component:integral component of membrane(GO:0016021)
ENSMUSG00000095788	3.43449	-2.77093	0.0708366	1	Sirpb1a	molecular_function:molecular_function(GO:0003674);cellular_component:intracellular(GO:0005622);cellular_component:plasma membrane(GO:0005886);cellular_component:integral component of membrane(GO:0016021);biological_process:intracellular signal transduction(GO:0035556);biological_process:positive regulation of phagocytosis(GO:0050766);cellular_component:extracellular exosome(GO:0070062)
ENSMUSG00000097444	3.43449	-2.77093	0.0708441	1	Gm10489	_
ENSMUSG00000113645	3.43467	-2.7709	0.0709618	1	AC161117.2	_
ENSMUSG00000046275	0.968732	-1.21154	0.0710202	1	Tusc5	molecular_function:protein binding(GO:0005515);cellular_component:plasma membrane(GO:0005886);biological_process:response to biotic stimulus(GO:0009607);cellular_component:integral component of membrane(GO:0016021);cellular_component:cytoplasmic vesicle membrane(GO:0030659);biological_process:cellular response to insulin stimulus(GO:0032869);biological_process:glucose import in response to insuli…
ENSMUSG00000015829	-1.73666	-2.07322	0.0712191	1	Tnr	cellular_component:proteinaceous extracellular matrix(GO:0005578);biological_process:neuron cell-cell adhesion(GO:0007158);biological_process:associative learning(GO:0008306);cellular_component:cell surface(GO:0009986);biological_process:negative regulation of neuron projection development(GO:0010977);biological_process:telencephalon cell migration(GO:0022029);biological_process:negative regulati…
ENSMUSG00000043795	-1.49659	-1.87451	0.0714052	1	Prr33	molecular_function:molecular_function(GO:0003674);cellular_component:cellular_component(GO:0005575);biological_process:biological_process(GO:0008150)
ENSMUSG00000084260	1.05086	-1.49047	0.0721466	1	Gm12844	_
ENSMUSG00000018543	2.66445	-2.46125	0.0721568	1	1700001P01Rik	_
ENSMUSG00000105304	2.44641	-2.52039	0.0722822	1	Gm43696	_
ENSMUSG00000032193	0.386972	6.42215	0.0723318	1	Ldlr	biological_process:retinoid metabolic process(GO:0001523);molecular_function:beta-amyloid binding(GO:0001540);molecular_function:glycoprotein binding(GO:0001948);molecular_function:protease binding(GO:0002020);molecular_function:low-density lipoprotein receptor activity(GO:0005041);molecular_function:calcium ion binding(GO:0005509);molecular_function:protein binding(GO:0005515);cellular_component…
ENSMUSG00000054003	-4.14323	-2.57626	0.0726874	1	Tdrd9	molecular_function:RNA binding(GO:0003723);molecular_function:ATP-dependent RNA helicase activity(GO:0004004);molecular_function:protein binding(GO:0005515);molecular_function:ATP binding(GO:0005524);cellular_component:nucleus(GO:0005634);cellular_component:nucleoplasm(GO:0005654);cellular_component:mitochondrion(GO:0005739);cellular_component:cytosol(GO:0005829);biological_process:RNA processing…
ENSMUSG00000069607	-1.05481	0.692672	0.0726979	1	Cd300ld3	biological_process:immune system process(GO:0002376);molecular_function:protein binding(GO:0005515);cellular_component:lysosome(GO:0005764);cellular_component:endosome(GO:0005768);cellular_component:early endosome(GO:0005769);cellular_component:plasma membrane(GO:0005886);cellular_component:integral component of membrane(GO:0016021);biological_process:positive regulation of protein ubiquitination…
ENSMUSG00000028801	1.65729	-2.0736	0.0728728	1	Stpg1	molecular_function:molecular_function(GO:0003674);cellular_component:cellular_component(GO:0005575);cellular_component:nucleus(GO:0005634);cellular_component:mitochondrion(GO:0005739);biological_process:biological_process(GO:0008150);biological_process:positive regulation of apoptotic process(GO:0043065);biological_process:positive regulation of protein homodimerization activity(GO:0090073);biolo…
ENSMUSG00000020461	-1.39377	-1.91381	0.0730008	1	Clhc1	molecular_function:molecular_function(GO:0003674);cellular_component:cellular_component(GO:0005575);biological_process:biological_process(GO:0008150)
ENSMUSG00000028893	0.335153	6.43061	0.0731104	1	Sesn2	biological_process:regulation of protein phosphorylation(GO:0001932);molecular_function:GDP-dissociation inhibitor activity(GO:0005092);molecular_function:protein binding(GO:0005515);cellular_component:nucleus(GO:0005634);cellular_component:cytoplasm(GO:0005737);cellular_component:mitochondrion(GO:0005739);biological_process:fatty acid beta-oxidation(GO:0006635);biological_process:mitochondrion o…
ENSMUSG00000105769	0.996227	-0.732713	0.0732056	1	Gm43351	_
ENSMUSG00000102856	-1.39477	-1.91367	0.073475	1	Gm37084	_
ENSMUSG00000033967	-0.632609	-0.0960964	0.0736167	1	Rnf225	molecular_function:molecular_function(GO:0003674);cellular_component:cellular_component(GO:0005575);biological_process:biological_process(GO:0008150);cellular_component:integral component of membrane(GO:0016021);molecular_function:metal ion binding(GO:0046872)
ENSMUSG00000114172	0.643536	-0.120628	0.0736172	1	CT030240.1	_
ENSMUSG00000062432	-3.48702	-2.76973	0.0736416	1	Cyp26c1	molecular_function:retinoic acid binding(GO:0001972);molecular_function:monooxygenase activity(GO:0004497);molecular_function:iron ion binding(GO:0005506);biological_process:central nervous system development(GO:0007417);molecular_function:retinoic acid 4-hydroxylase activity(GO:0008401);biological_process:anterior/posterior pattern specification(GO:0009952);biological_process:neural crest cell d…
ENSMUSG00000053600	-0.255935	3.4913	0.0736787	1	Zfp472	molecular_function:molecular_function(GO:0003674);molecular_function:nucleic acid binding(GO:0003676);cellular_component:cellular_component(GO:0005575);cellular_component:intracellular(GO:0005622);biological_process:regulation of transcription, DNA-templated(GO:0006355);biological_process:biological_process(GO:0008150);molecular_function:metal ion binding(GO:0046872)
ENSMUSG00000036216	-2.54767	-2.51763	0.0737866	1	Leap2	cellular_component:extracellular region(GO:0005576);biological_process:defense response to bacterium(GO:0042742)
ENSMUSG00000028785	2.78015	-2.40816	0.0738976	1	Hpca	molecular_function:actin binding(GO:0003779);molecular_function:calcium ion binding(GO:0005509);molecular_function:protein binding(GO:0005515);cellular_component:cytoplasm(GO:0005737);cellular_component:cytosol(GO:0005829);biological_process:brain development(GO:0007420);biological_process:calcium-mediated signaling(GO:0019722);cellular_component:extrinsic component of membrane(GO:0019898);molecu…
ENSMUSG00000030752	-0.457056	0.683986	0.0740215	1	Kdm8	biological_process:G2/M transition of mitotic cell cycle(GO:0000086);molecular_function:molecular_function(GO:0003674);molecular_function:chromatin binding(GO:0003682);cellular_component:cellular_component(GO:0005575);cellular_component:nucleus(GO:0005634);cellular_component:nucleoplasm(GO:0005654);cellular_component:cytosol(GO:0005829);biological_process:transcription, DNA-templated(GO:0006351);…
ENSMUSG00000043872	-0.256779	3.98458	0.0741204	1	Zmym1	molecular_function:sequence-specific DNA binding RNA polymerase II transcription factor activity(GO:0000981);molecular_function:DNA binding(GO:0003677);cellular_component:nucleoplasm(GO:0005654);cellular_component:cytoplasm(GO:0005737);biological_process:regulation of transcription from RNA polymerase II promoter(GO:0006357);biological_process:biological_process(GO:0008150);molecular_function:zin…
ENSMUSG00000037432	0.373073	1.7508	0.0742078	1	Fer1l5	molecular_function:molecular_function(GO:0003674);cellular_component:cellular_component(GO:0005575);cellular_component:plasma membrane(GO:0005886);biological_process:myoblast fusion(GO:0007520);biological_process:biological_process(GO:0008150);cellular_component:integral component of membrane(GO:0016021)
ENSMUSG00000021608	-0.311937	4.07197	0.0745257	1	Lpcat1	cellular_component:Golgi membrane(GO:0000139);molecular_function:calcium ion binding(GO:0005509);cellular_component:endoplasmic reticulum(GO:0005783);cellular_component:endoplasmic reticulum membrane(GO:0005789);cellular_component:Golgi apparatus(GO:0005794);cellular_component:lipid particle(GO:0005811);biological_process:phospholipid biosynthetic process(GO:0008654);cellular_component:membrane(G…
ENSMUSG00000093930	0.261219	6.12085	0.074553	1	Hmgcs1	biological_process:liver development(GO:0001889);molecular_function:hydroxymethylglutaryl-CoA synthase activity(GO:0004421);cellular_component:cytosol(GO:0005829);biological_process:cholesterol biosynthetic process(GO:0006695);biological_process:brain development(GO:0007420);molecular_function:drug binding(GO:0008144);biological_process:isoprenoid biosynthetic process(GO:0008299);biological_proce…
ENSMUSG00000028680	-0.346258	5.54908	0.0745805	1	Plk3	biological_process:G1/S transition of mitotic cell cycle(GO:0000082);biological_process:negative regulation of transcription from RNA polymerase II promoter(GO:0000122);biological_process:response to reactive oxygen species(GO:0000302);cellular_component:chromatin(GO:0000785);molecular_function:p53 binding(GO:0002039);molecular_function:protein serine/threonine kinase activity(GO:0004674);molecul…
ENSMUSG00000109108	-1.16132	-1.57518	0.0749648	1	Gm44890	_
ENSMUSG00000062519	-0.251354	4.12101	0.074978	1	Zfp398	molecular_function:molecular_function(GO:0003674);molecular_function:nucleic acid binding(GO:0003676);cellular_component:cellular_component(GO:0005575);cellular_component:intracellular(GO:0005622);biological_process:regulation of transcription, DNA-templated(GO:0006355);biological_process:biological_process(GO:0008150);molecular_function:metal ion binding(GO:0046872)
ENSMUSG00000110545	-0.398868	2.08857	0.0750222	1	Gm7730	_
ENSMUSG00000028457	1.02394	-1.25682	0.0750276	1	Atp8b5	molecular_function:magnesium ion binding(GO:0000287);cellular_component:acrosomal vesicle(GO:0001669);cellular_component:acrosomal membrane(GO:0002080);molecular_function:phospholipid-translocating ATPase activity(GO:0004012);molecular_function:ATP binding(GO:0005524);molecular_function:phospholipid transporter activity(GO:0005548);cellular_component:Golgi apparatus(GO:0005794);cellular_component…
ENSMUSG00000039599	0.28275	3.63514	0.0751071	1	Fam149b	_
ENSMUSG00000024019	-0.258998	3.98179	0.0751436	1	Cmtr1	molecular_function:nucleic acid binding(GO:0003676);molecular_function:mRNA (nucleoside-2'-O-)-methyltransferase activity(GO:0004483);cellular_component:nucleus(GO:0005634);cellular_component:nucleoplasm(GO:0005654);cellular_component:cytosol(GO:0005829);biological_process:7-methylguanosine mRNA capping(GO:0006370);biological_process:mRNA methylation(GO:0080009);biological_process:cap1 mRNA methy…
ENSMUSG00000029319	-0.277437	3.34048	0.0751533	1	Coq2	molecular_function:4-hydroxybenzoate decaprenyltransferase activity(GO:0002083);molecular_function:prenyltransferase activity(GO:0004659);cellular_component:mitochondrion(GO:0005739);biological_process:glycerol metabolic process(GO:0006071);biological_process:ubiquinone biosynthetic process(GO:0006744);biological_process:isoprenoid biosynthetic process(GO:0008299);cellular_component:integral comp…
ENSMUSG00000025010	-0.373952	2.86588	0.0752197	1	Ccnj	molecular_function:molecular_function(GO:0003674);cellular_component:cellular_component(GO:0005575);cellular_component:nucleus(GO:0005634);biological_process:biological_process(GO:0008150)
ENSMUSG00000051817	-1.53822	-1.99202	0.0753998	1	Sox12	molecular_function:transcription regulatory region sequence-specific DNA binding(GO:0000976);molecular_function:RNA polymerase II core promoter proximal region sequence-specific DNA binding transcription factor activity involved in positive regulation of transcription(GO:0001077);molecular_function:RNA polymerase II transcription coactivator activity(GO:0001105);cellular_component:nucleoplasm(GO:…
ENSMUSG00000026117	-2.08814	-2.35533	0.075497	1	Zap70	cellular_component:immunological synapse(GO:0001772);biological_process:adaptive immune response(GO:0002250);molecular_function:protein kinase activity(GO:0004672);molecular_function:protein tyrosine kinase activity(GO:0004713);molecular_function:non-membrane spanning protein tyrosine kinase activity(GO:0004715);molecular_function:receptor binding(GO:0005102);molecular_function:protein binding(GO…
ENSMUSG00000081787	0.448118	1.18984	0.0756458	1	Gm13991	_
ENSMUSG00000087364	2.44153	-2.52006	0.0760874	1	Gm13398	_
ENSMUSG00000045100	-0.339299	2.7052	0.0761294	1	Slc25a26	molecular_function:S-adenosyl-L-methionine transmembrane transporter activity(GO:0000095);cellular_component:mitochondrion(GO:0005739);cellular_component:mitochondrial inner membrane(GO:0005743);biological_process:mitochondrial transport(GO:0006839);biological_process:S-adenosyl-L-methionine transport(GO:0015805);cellular_component:integral component of membrane(GO:0016021);biological_process:S-a…
ENSMUSG00000097047	0.926587	-1.16269	0.0762964	1	1110020A21Rik	_
ENSMUSG00000087547	1.04462	-1.49138	0.0764478	1	Platr27	_
ENSMUSG00000036062	1.11473	-1.54844	0.07646	1	Phf24	molecular_function:calcium ion binding(GO:0005509);molecular_function:protein binding(GO:0005515);cellular_component:cellular_component(GO:0005575);biological_process:gamma-aminobutyric acid signaling pathway(GO:0007214);biological_process:regulation of G-protein coupled receptor protein signaling pathway(GO:0008277);biological_process:regulation of synaptic transmission, GABAergic(GO:0032228);bi…
ENSMUSG00000052056	-0.37104	4.08925	0.076723	1	Zfp217	cellular_component:histone deacetylase complex(GO:0000118);biological_process:negative regulation of transcription from RNA polymerase II promoter(GO:0000122);molecular_function:RNA polymerase II core promoter proximal region sequence-specific DNA binding(GO:0000978);molecular_function:RNA polymerase II core promoter proximal region sequence-specific DNA binding transcription factor activity invo…
ENSMUSG00000052407	0.773093	-0.530701	0.0768569	1	Ccdc171	molecular_function:molecular_function(GO:0003674);cellular_component:cellular_component(GO:0005575);biological_process:biological_process(GO:0008150)
ENSMUSG00000084932	0.790748	-0.738228	0.0770508	1	Gm15156	_
ENSMUSG00000041729	-0.90486	-0.541303	0.0772479	1	Coro2b	cellular_component:cytoplasm(GO:0005737);cellular_component:actin cytoskeleton(GO:0015629);cellular_component:membrane(GO:0016020);biological_process:actin cytoskeleton organization(GO:0030036);molecular_function:actin filament binding(GO:0051015)
ENSMUSG00000029096	1.1997	-1.60733	0.0772747	1	Htra3	biological_process:regulation of cell growth(GO:0001558);molecular_function:endopeptidase activity(GO:0004175);molecular_function:serine-type endopeptidase activity(GO:0004252);molecular_function:protein binding(GO:0005515);molecular_function:insulin-like growth factor binding(GO:0005520);cellular_component:extracellular region(GO:0005576);biological_process:proteolysis(GO:0006508);molecular_func…
ENSMUSG00000049396	-0.616228	0.876444	0.0772995	1	Gemin4	biological_process:spliceosomal snRNP assembly(GO:0000387);cellular_component:nucleolus(GO:0005730);cellular_component:cytosol(GO:0005829);biological_process:rRNA processing(GO:0006364);cellular_component:Cajal body(GO:0015030);cellular_component:membrane(GO:0016020);cellular_component:nuclear body(GO:0016604);cellular_component:small nuclear ribonucleoprotein complex(GO:0030532);cellular_compone…
ENSMUSG00000037606	1.63432	-2.07576	0.0773608	1	Osbpl5	molecular_function:phosphatidylserine binding(GO:0001786);molecular_function:phospholipid transporter activity(GO:0005548);cellular_component:endoplasmic reticulum membrane(GO:0005789);molecular_function:cholesterol binding(GO:0015485);biological_process:phospholipid transport(GO:0015914);cellular_component:membrane(GO:0016020);cellular_component:integral component of membrane(GO:0016021);cellula…
ENSMUSG00000004044	2.02165	-2.35698	0.0774888	1	Ptrf	_
ENSMUSG00000097353	0.864735	-0.753916	0.0775378	1	A430046D13Rik	_
ENSMUSG00000027470	-1.24144	-1.73547	0.0776109	1	Mylk2	molecular_function:myosin light chain kinase activity(GO:0004687);molecular_function:protein binding(GO:0005515);molecular_function:calmodulin binding(GO:0005516);molecular_function:ATP binding(GO:0005524);cellular_component:nucleus(GO:0005634);cellular_component:cytoplasm(GO:0005737);biological_process:striated muscle contraction(GO:0006941);biological_process:neuromuscular synaptic transmission…
ENSMUSG00000040380	-1.15129	-1.40626	0.0778242	1	Cbln3	molecular_function:protein binding(GO:0005515);cellular_component:extracellular space(GO:0005615);cellular_component:endoplasmic reticulum(GO:0005783);cellular_component:Golgi apparatus(GO:0005794);biological_process:biological_process(GO:0008150);cellular_component:cell junction(GO:0030054);cellular_component:synapse(GO:0045202)
ENSMUSG00000084796	-0.600554	0.10804	0.0779786	1	Mir142hg	_
ENSMUSG00000030256	0.368619	4.34817	0.0779901	1	Bhlhe41	biological_process:negative regulation of transcription from RNA polymerase II promoter(GO:0000122);molecular_function:RNA polymerase II core promoter proximal region sequence-specific DNA binding(GO:0000978);molecular_function:sequence-specific DNA binding RNA polymerase II transcription factor activity(GO:0000981);molecular_function:RNA polymerase II core promoter proximal region sequence-speci…
ENSMUSG00000026866	0.534729	0.674194	0.0780131	1	Kynu	cellular_component:mitochondrion(GO:0005739);cellular_component:cytosol(GO:0005829);biological_process:tryptophan catabolic process(GO:0006569);biological_process:NAD biosynthetic process(GO:0009435);biological_process:tryptophan catabolic process to kynurenine(GO:0019441);biological_process:quinolinate biosynthetic process(GO:0019805);molecular_function:pyridoxal phosphate binding(GO:0030170);mo…
ENSMUSG00000107352	-0.651177	0.0610111	0.0780441	1	Gm43660	_
ENSMUSG00000014158	-0.97733	-1.25559	0.0781313	1	Trpv4	biological_process:negative regulation of transcription from RNA polymerase II promoter(GO:0000122);biological_process:diet induced thermogenesis(GO:0002024);molecular_function:osmosensor activity(GO:0005034);molecular_function:protein kinase C binding(GO:0005080);molecular_function:cation channel activity(GO:0005261);molecular_function:calcium channel activity(GO:0005262);molecular_function:prot…
ENSMUSG00000027074	0.220536	6.0359	0.0781437	1	Slc43a3	cellular_component:integral component of membrane(GO:0016021);biological_process:transmembrane transport(GO:0055085)
ENSMUSG00000024298	-0.268503	5.22268	0.0783836	1	Zfp871	molecular_function:molecular_function(GO:0003674);molecular_function:nucleic acid binding(GO:0003676);cellular_component:cellular_component(GO:0005575);cellular_component:intracellular(GO:0005622);biological_process:regulation of transcription, DNA-templated(GO:0006355);biological_process:biological_process(GO:0008150);molecular_function:metal ion binding(GO:0046872)
ENSMUSG00000074754	-0.337256	2.53654	0.0783946	1	Smim26	molecular_function:molecular_function(GO:0003674);cellular_component:mitochondrion(GO:0005739);biological_process:biological_process(GO:0008150)
ENSMUSG00000000531	-0.470753	1.73277	0.0784248	1	Grasp	molecular_function:protein binding(GO:0005515);cellular_component:nuclear envelope lumen(GO:0005641);cellular_component:cytoplasm(GO:0005737);cellular_component:plasma membrane(GO:0005886);biological_process:intracellular protein transport(GO:0006886);biological_process:signal transduction(GO:0007165);molecular_function:PDZ domain binding(GO:0030165);molecular_function:ADP-ribosylation factor bin…
ENSMUSG00000103983	-0.590638	0.0299646	0.0784555	1	Gm20045	_
ENSMUSG00000086165	-1.89416	-2.2062	0.0787923	1	Gm15690	_
ENSMUSG00000074269	-2.12298	-2.35549	0.0790073	1	Rec114	molecular_function:protein binding(GO:0005515);cellular_component:cellular_component(GO:0005575);biological_process:DNA recombination(GO:0006310);biological_process:biological_process(GO:0008150);biological_process:meiotic cell cycle(GO:0051321)
ENSMUSG00000104348	1.2935	-1.91554	0.079218	1	Gm37691	_
ENSMUSG00000027353	0.26379	4.42107	0.0793211	1	Mcm8	biological_process:double-strand break repair via homologous recombination(GO:0000724);molecular_function:molecular_function(GO:0003674);molecular_function:DNA binding(GO:0003677);molecular_function:helicase activity(GO:0004386);molecular_function:ATP binding(GO:0005524);cellular_component:nucleus(GO:0005634);biological_process:DNA replication initiation(GO:0006270);biological_process:cellular re…
ENSMUSG00000082160	-1.30909	-1.51617	0.0793865	1	Gm11578	_
ENSMUSG00000039958	0.399472	1.34755	0.0795303	1	Etfbkmt	_
ENSMUSG00000098404	0.462016	0.696536	0.0795811	1	Mrip-ps	_
ENSMUSG00000051716	2.43489	-2.52089	0.0797903	1	Apon	molecular_function:molecular_function(GO:0003674);cellular_component:extracellular space(GO:0005615);cellular_component:cytoplasm(GO:0005737);biological_process:biological_process(GO:0008150)
ENSMUSG00000002771	0.493674	0.568213	0.0798983	1	Grin2d	biological_process:startle response(GO:0001964);molecular_function:ionotropic glutamate receptor activity(GO:0004970);molecular_function:N-methyl-D-aspartate selective glutamate receptor activity(GO:0004972);biological_process:adult locomotory behavior(GO:0008344);cellular_component:integral component of membrane(GO:0016021);cellular_component:cell junction(GO:0030054);biological_process:ion tran…
ENSMUSG00000033257	-0.202729	5.15621	0.0799122	1	Ttll4	molecular_function:protein binding(GO:0005515);molecular_function:ATP binding(GO:0005524);cellular_component:cellular_component(GO:0005575);cellular_component:cytoplasm(GO:0005737);cellular_component:microtubule(GO:0005874);cellular_component:cilium(GO:0005929);molecular_function:tubulin binding(GO:0015631);biological_process:protein polyglutamylation(GO:0018095);biological_process:peptidyl-gluta…
ENSMUSG00000104342	-0.546327	0.143058	0.0799616	1	Gm36401	_
ENSMUSG00000105233	1.04229	-1.40729	0.0800894	1	Gm20568	_
ENSMUSG00000036192	0.726112	0.119671	0.0801636	1	Rorb	molecular_function:RNA polymerase II core promoter proximal region sequence-specific DNA binding(GO:0000978);molecular_function:RNA polymerase II core promoter proximal region sequence-specific DNA binding transcription factor activity involved in positive regulation of transcription(GO:0001077);molecular_function:sequence-specific DNA binding transcription factor activity(GO:0003700);molecular_f…
ENSMUSG00000068587	-1.56663	-1.99226	0.0803422	1	Mgam	biological_process:maltose metabolic process(GO:0000023);molecular_function:alpha-1,4-glucosidase activity(GO:0004558);cellular_component:integral component of membrane(GO:0016021);molecular_function:amylase activity(GO:0016160);molecular_function:carbohydrate binding(GO:0030246);molecular_function:maltose alpha-glucosidase activity(GO:0032450);cellular_component:extracellular exosome(GO:0070062)
ENSMUSG00000108506	-1.62894	-2.11902	0.0804275	1	Gm44705	_
ENSMUSG00000035202	-0.213979	6.93225	0.0804795	1	Lars2	molecular_function:aminoacyl-tRNA editing activity(GO:0002161);molecular_function:leucine-tRNA ligase activity(GO:0004823);molecular_function:ATP binding(GO:0005524);cellular_component:mitochondrion(GO:0005739);cellular_component:mitochondrial matrix(GO:0005759);biological_process:leucyl-tRNA aminoacylation(GO:0006429);biological_process:regulation of translational fidelity(GO:0006450);biological…
ENSMUSG00000112009	1.37091	-1.87941	0.0805933	1	AC140264.2	_
ENSMUSG00000001588	0.23093	4.16469	0.0806571	1	Acap1	molecular_function:molecular_function(GO:0003674);molecular_function:signal transducer activity(GO:0004871);molecular_function:GTPase activator activity(GO:0005096);biological_process:signal transduction(GO:0007165);biological_process:biological_process(GO:0008150);cellular_component:membrane(GO:0016020);biological_process:lipid catabolic process(GO:0016042);molecular_function:hydrolase activity(…
ENSMUSG00000044150	-0.327947	3.21323	0.0806954	1	A830080D01Rik	_
ENSMUSG00000004473	0.879616	-0.0954632	0.0807117	1	Clec11a	biological_process:ossification(GO:0001503);cellular_component:extracellular region(GO:0005576);cellular_component:extracellular space(GO:0005615);cellular_component:cytoplasm(GO:0005737);molecular_function:growth factor activity(GO:0008083);biological_process:positive regulation of cell proliferation(GO:0008284);molecular_function:carbohydrate binding(GO:0030246)
ENSMUSG00000027797	1.05425	-1.577	0.0810315	1	Dclk1	biological_process:neuron migration(GO:0001764);molecular_function:protein kinase activity(GO:0004672);molecular_function:protein serine/threonine kinase activity(GO:0004674);molecular_function:ATP binding(GO:0005524);cellular_component:intracellular(GO:0005622);biological_process:axonogenesis(GO:0007409);biological_process:brain development(GO:0007420);biological_process:response to virus(GO:000…
ENSMUSG00000004768	-0.280962	3.07581	0.0811445	1	Rab23	biological_process:autophagosome assembly(GO:0000045);biological_process:neural tube closure(GO:0001843);molecular_function:GTPase activity(GO:0003924);molecular_function:GTP binding(GO:0005525);cellular_component:cytoplasm(GO:0005737);cellular_component:autophagosome(GO:0005776);cellular_component:centrosome(GO:0005813);cellular_component:cytosol(GO:0005829);cellular_component:plasma membrane(GO…
ENSMUSG00000113238	0.990323	-1.07295	0.0814722	1	AC154552.2	_
ENSMUSG00000002028	-0.274121	4.58798	0.0816014	1	Kmt2a	molecular_function:core promoter sequence-specific DNA binding(GO:0001046);molecular_function:DNA binding(GO:0003677);molecular_function:chromatin binding(GO:0003682);molecular_function:protein binding(GO:0005515);cellular_component:nucleus(GO:0005634);cellular_component:nucleoplasm(GO:0005654);cellular_component:cytosol(GO:0005829);biological_process:DNA methylation(GO:0006306);biological_proces…
ENSMUSG00000029828	0.648835	-0.243162	0.0817466	1	4921507P07Rik	_
ENSMUSG00000052911	2.03107	-2.35453	0.0818291	1	Lamb2	biological_process:cell morphogenesis involved in differentiation(GO:0000904);molecular_function:integrin binding(GO:0005178);cellular_component:extracellular region(GO:0005576);cellular_component:basement membrane(GO:0005604);cellular_component:basal lamina(GO:0005605);cellular_component:laminin-3 complex(GO:0005608);cellular_component:extracellular space(GO:0005615);biological_process:receptor-…
ENSMUSG00000026980	-0.626044	0.245574	0.0820713	1	Ly75	molecular_function:transmembrane signaling receptor activity(GO:0004888);cellular_component:integral component of plasma membrane(GO:0005887);biological_process:endocytosis(GO:0006897);biological_process:signal transduction(GO:0007165);cellular_component:external side of plasma membrane(GO:0009897);molecular_function:carbohydrate binding(GO:0030246);cellular_component:extracellular exosome(GO:007…
ENSMUSG00000021363	-0.988958	-0.912172	0.0820987	1	Mak	cellular_component:photoreceptor outer segment(GO:0001750);cellular_component:photoreceptor inner segment(GO:0001917);molecular_function:transcription coactivator activity(GO:0003713);molecular_function:protein kinase activity(GO:0004672);molecular_function:protein serine/threonine kinase activity(GO:0004674);molecular_function:protein binding(GO:0005515);molecular_function:ATP binding(GO:0005524…
ENSMUSG00000035109	0.316282	3.54215	0.0821409	1	Shc4	cellular_component:intracellular(GO:0005622);cellular_component:plasma membrane(GO:0005886);biological_process:apoptotic process(GO:0006915);biological_process:transmembrane receptor protein tyrosine kinase signaling pathway(GO:0007169);biological_process:positive regulation of cell proliferation(GO:0008284);biological_process:regulation of gene expression(GO:0010468);molecular_function:protein d…
ENSMUSG00000100826	-0.983231	-0.988476	0.0821437	1	Snhg14	_
ENSMUSG00000019831	0.438485	0.976883	0.0822555	1	Wasf1	molecular_function:actin binding(GO:0003779);molecular_function:protein binding(GO:0005515);cellular_component:cytoplasm(GO:0005737);cellular_component:mitochondrion(GO:0005739);cellular_component:mitochondrial outer membrane(GO:0005741);cellular_component:cytoskeleton(GO:0005856);cellular_component:focal adhesion(GO:0005925);biological_process:receptor-mediated endocytosis(GO:0006898);biological…
ENSMUSG00000079164	-0.444676	1.06762	0.0823039	1	Tlr5	biological_process:MyD88-dependent toll-like receptor signaling pathway(GO:0002755);molecular_function:transmembrane signaling receptor activity(GO:0004888);molecular_function:interleukin-1 receptor binding(GO:0005149);molecular_function:protein binding(GO:0005515);biological_process:inflammatory response(GO:0006954);cellular_component:integral component of membrane(GO:0016021);biological_process…
ENSMUSG00000020319	0.289683	2.63385	0.0825467	1	Wdpcp	biological_process:kidney development(GO:0001822);biological_process:auditory receptor cell morphogenesis(GO:0002093);molecular_function:protein binding(GO:0005515);cellular_component:plasma membrane(GO:0005886);cellular_component:axoneme(GO:0005930);cellular_component:cell cortex(GO:0005938);biological_process:smoothened signaling pathway(GO:0007224);biological_process:nervous system development…
ENSMUSG00000016087	0.216126	6.30839	0.082872	1	Fli1	molecular_function:RNA polymerase II core promoter proximal region sequence-specific DNA binding(GO:0000978);molecular_function:RNA polymerase II distal enhancer sequence-specific DNA binding(GO:0000980);molecular_function:RNA polymerase II core promoter proximal region sequence-specific DNA binding transcription factor activity involved in positive regulation of transcription(GO:0001077);molecul…
ENSMUSG00000050967	3.94309	-2.63793	0.0830071	1	Creg2	molecular_function:molecular_function(GO:0003674);cellular_component:extracellular region(GO:0005576);cellular_component:endoplasmic reticulum(GO:0005783);cellular_component:Golgi apparatus(GO:0005794);biological_process:biological_process(GO:0008150);molecular_function:cofactor binding(GO:0048037)
ENSMUSG00000098678	-1.65818	-1.95138	0.0831275	1	Mroh6	molecular_function:molecular_function(GO:0003674);cellular_component:cellular_component(GO:0005575);biological_process:biological_process(GO:0008150)
ENSMUSG00000031098	-1.77059	-2.25593	0.0833815	1	Syt8	cellular_component:acrosomal vesicle(GO:0001669);molecular_function:calcium ion binding(GO:0005509);molecular_function:calcium-dependent phospholipid binding(GO:0005544);cellular_component:cytoplasm(GO:0005737);cellular_component:plasma membrane(GO:0005886);biological_process:vesicle fusion(GO:0006906);biological_process:acrosome reaction(GO:0007340);cellular_component:integral component of membr…
ENSMUSG00000078681	-0.251581	3.98793	0.0833897	1	Tm2d3	molecular_function:molecular_function(GO:0003674);cellular_component:cellular_component(GO:0005575);biological_process:biological_process(GO:0008150);cellular_component:integral component of membrane(GO:0016021)
ENSMUSG00000020131	0.744016	-0.625959	0.0837832	1	Pcsk4	cellular_component:acrosomal vesicle(GO:0001669);cellular_component:acrosomal membrane(GO:0002080);molecular_function:serine-type endopeptidase activity(GO:0004252);cellular_component:endoplasmic reticulum lumen(GO:0005788);biological_process:binding of sperm to zona pellucida(GO:0007339);biological_process:acrosome reaction(GO:0007340);biological_process:fertilization(GO:0009566);biological_proc…
ENSMUSG00000047649	-0.239014	4.00816	0.0838524	1	Cd3eap	cellular_component:fibrillar center(GO:0001650);molecular_function:RNA binding(GO:0003723);molecular_function:protein binding(GO:0005515);cellular_component:nucleus(GO:0005634);cellular_component:nucleolus(GO:0005730);cellular_component:DNA-directed RNA polymerase I complex(GO:0005736);cellular_component:mitochondrion(GO:0005739);cellular_component:cytosol(GO:0005829);biological_process:rRNA tran…
ENSMUSG00000067642	1.66433	-2.25578	0.0841038	1	Adgrf3	_
ENSMUSG00000097585	-0.832563	-0.853595	0.0841176	1	E230029C05Rik	_
ENSMUSG00000039725	-0.214724	4.95841	0.0844654	1	Trp53rka	_
ENSMUSG00000103869	-2.56249	-2.51671	0.0846324	1	Gm37420	_
ENSMUSG00000105990	-1.8709	-2.20915	0.0846688	1	Gm43307	_
ENSMUSG00000057135	-0.713464	-0.500017	0.0848547	1	Scimp	cellular_component:immunological synapse(GO:0001772);molecular_function:protein binding(GO:0005515);biological_process:meiosis I(GO:0007127);cellular_component:membrane(GO:0016020);cellular_component:integral component of membrane(GO:0016021);cellular_component:leading edge membrane(GO:0031256);cellular_component:uropod membrane(GO:0031259);biological_process:positive regulation of ERK1 and ERK2 …
ENSMUSG00000109829	3.83624	-2.64092	0.0848755	1	Gm45605	_
ENSMUSG00000107151	2.28149	-2.57859	0.0849639	1	Gm43810	_
ENSMUSG00000048852	1.09242	-0.996207	0.085015	1	Gm12185	molecular_function:GTPase activity(GO:0003924);molecular_function:GTP binding(GO:0005525);cellular_component:endoplasmic reticulum membrane(GO:0005789);biological_process:defense response(GO:0006952);biological_process:cellular response to interferon-beta(GO:0035458)
ENSMUSG00000036766	0.674915	-0.394134	0.0850915	1	Dner	molecular_function:Notch binding(GO:0005112);molecular_function:calcium ion binding(GO:0005509);cellular_component:early endosome(GO:0005769);cellular_component:plasma membrane(GO:0005886);biological_process:Notch signaling pathway(GO:0007219);biological_process:Notch receptor processing(GO:0007220);biological_process:central nervous system development(GO:0007417);biological_process:glial cell di…
ENSMUSG00000067279	-1.97732	-2.40767	0.0852002	1	Ppp1r3c	cellular_component:intracellular(GO:0005622);biological_process:glycogen metabolic process(GO:0005977);biological_process:glycogen biosynthetic process(GO:0005978);biological_process:protein targeting(GO:0006605);molecular_function:protein phosphatase regulator activity(GO:0019888);molecular_function:protein phosphatase binding(GO:0019903);biological_process:regulation of catalytic activity(GO:00…
ENSMUSG00000081113	0.42751	0.896648	0.0853737	1	Gm7308	_
ENSMUSG00000107689	1.47078	-1.99232	0.0854473	1	Gm44386	_
ENSMUSG00000004508	0.225743	6.41293	0.0855542	1	Gab2	molecular_function:transmembrane receptor protein tyrosine kinase adaptor activity(GO:0005068);molecular_function:protein binding(GO:0005515);molecular_function:phosphatidylinositol-3,4,5-trisphosphate binding(GO:0005547);cellular_component:cytoplasm(GO:0005737);cellular_component:cytosol(GO:0005829);cellular_component:plasma membrane(GO:0005886);biological_process:transmembrane receptor protein …
ENSMUSG00000085321	0.792112	-0.93634	0.0855655	1	4930412F09Rik	_
ENSMUSG00000021758	3.42123	-2.77148	0.0857214	1	Ddx4	molecular_function:nucleic acid binding(GO:0003676);molecular_function:ATP-dependent RNA helicase activity(GO:0004004);molecular_function:protein binding(GO:0005515);molecular_function:ATP binding(GO:0005524);cellular_component:nucleus(GO:0005634);cellular_component:nucleolus(GO:0005730);cellular_component:cytoplasm(GO:0005737);cellular_component:cytosol(GO:0005829);biological_process:male meiosi…
ENSMUSG00000096991	1.88551	-2.40804	0.0858811	1	Gm26789	_
ENSMUSG00000016995	-1.00378	-1.03269	0.0859619	1	Matn4	molecular_function:calcium ion binding(GO:0005509);cellular_component:extracellular region(GO:0005576);biological_process:response to axon injury(GO:0048678)
ENSMUSG00000053030	1.88865	-2.40816	0.0861328	1	Spink2	cellular_component:acrosomal vesicle(GO:0001669);biological_process:male germ cell proliferation(GO:0002176);molecular_function:serine-type endopeptidase inhibitor activity(GO:0004867);cellular_component:extracellular space(GO:0005615);cellular_component:cytoplasm(GO:0005737);biological_process:apoptotic process(GO:0006915);biological_process:spermatogenesis(GO:0007283);biological_process:spermat…
ENSMUSG00000098320	-2.36933	-2.57725	0.0861498	1	Vis1	_
ENSMUSG00000041872	-1.12202	-1.05214	0.08627	1	Il17f	molecular_function:cytokine activity(GO:0005125);molecular_function:cytokine receptor binding(GO:0005126);cellular_component:extracellular space(GO:0005615);biological_process:inflammatory response(GO:0006954);biological_process:negative regulation of angiogenesis(GO:0016525);biological_process:regulation of transforming growth factor beta receptor signaling pathway(GO:0017015);molecular_function…
ENSMUSG00000107019	-0.412739	1.0107	0.0862855	1	Gm43682	_
ENSMUSG00000073435	-1.21652	-1.45981	0.086334	1	Nme3	molecular_function:nucleoside diphosphate kinase activity(GO:0004550);molecular_function:ATP binding(GO:0005524);cellular_component:mitochondrion(GO:0005739);biological_process:nucleoside diphosphate phosphorylation(GO:0006165);biological_process:GTP biosynthetic process(GO:0006183);biological_process:UTP biosynthetic process(GO:0006228);biological_process:CTP biosynthetic process(GO:0006241);bio…
ENSMUSG00000040040	0.298418	2.4298	0.0863416	1	Ift88	biological_process:eye development(GO:0001654);biological_process:kidney development(GO:0001822);biological_process:endothelial cell morphogenesis(GO:0001886);biological_process:liver development(GO:0001889);cellular_component:acrosomal membrane(GO:0002080);cellular_component:outer acrosomal membrane(GO:0002081);molecular_function:protein binding(GO:0005515);cellular_component:trans-Golgi network…
ENSMUSG00000038637	-0.429743	0.872754	0.0863796	1	Lrrc56	molecular_function:molecular_function(GO:0003674);cellular_component:cellular_component(GO:0005575);biological_process:biological_process(GO:0008150)
ENSMUSG00000074461	-3.68758	-2.70391	0.0865068	1	Gm10699	_
ENSMUSG00000052783	0.860488	-0.688891	0.0866347	1	Grk4	biological_process:G-protein coupled receptor internalization(GO:0002031);molecular_function:G-protein coupled receptor kinase activity(GO:0004703);molecular_function:ATP binding(GO:0005524);cellular_component:cytosol(GO:0005829);cellular_component:cell cortex(GO:0005938);biological_process:protein phosphorylation(GO:0006468);biological_process:signal transduction(GO:0007165);cellular_component:d…
ENSMUSG00000073640	0.372914	1.46425	0.0867727	1	Rpl27-ps3	_
ENSMUSG00000025780	-0.847407	-1.07489	0.0868149	1	Itih5	molecular_function:molecular_function(GO:0003674);molecular_function:serine-type endopeptidase inhibitor activity(GO:0004867);cellular_component:cellular_component(GO:0005575);cellular_component:extracellular region(GO:0005576);biological_process:biological_process(GO:0008150);biological_process:negative regulation of endopeptidase activity(GO:0010951);biological_process:hyaluronan metabolic proc…
ENSMUSG00000108354	-1.14182	-1.57769	0.0869118	1	4931431B13Rik	_
ENSMUSG00000052273	3.44201	-2.77046	0.0869751	1	Dnah3	biological_process:cilium movement(GO:0003341);molecular_function:ATP binding(GO:0005524);cellular_component:cytoplasm(GO:0005737);cellular_component:microtubule(GO:0005874);molecular_function:ATP-dependent microtubule motor activity, minus-end-directed(GO:0008569);cellular_component:inner dynein arm(GO:0036156);biological_process:inner dynein arm assembly(GO:0036159);molecular_function:dynein li…
ENSMUSG00000098931	1.08642	-1.46219	0.0871298	1	Mir8099-2	_
ENSMUSG00000082978	-3.47529	-2.77041	0.0871434	1	Rpsa-ps11	_
ENSMUSG00000065336	-3.47528	-2.77041	0.0871751	1	Snora34	_
ENSMUSG00000036721	-0.294998	2.7962	0.0871803	1	Zscan12	molecular_function:DNA binding(GO:0003677);molecular_function:sequence-specific DNA binding transcription factor activity(GO:0003700);cellular_component:nucleus(GO:0005634);biological_process:transcription, DNA-templated(GO:0006351);biological_process:regulation of transcription, DNA-templated(GO:0006355);molecular_function:metal ion binding(GO:0046872)
ENSMUSG00000100210	-0.871083	-0.992884	0.0873243	1	Hist1h3f	_
ENSMUSG00000087390	3.44507	-2.77032	0.0873735	1	Gm7598	_
ENSMUSG00000056069	0.216215	4.77396	0.0874304	1	Fam105a	molecular_function:molecular_function(GO:0003674);cellular_component:cellular_component(GO:0005575);biological_process:biological_process(GO:0008150)
ENSMUSG00000026923	0.304469	5.48537	0.0875001	1	Notch1	biological_process:negative regulation of transcription from RNA polymerase II promoter(GO:0000122);cellular_component:Golgi membrane(GO:0000139);molecular_function:core promoter binding(GO:0001047);molecular_function:RNA polymerase II transcription factor binding transcription factor activity involved in positive regulation of transcription(GO:0001190);cellular_component:acrosomal vesicle(GO:000…
ENSMUSG00000046404	-0.230192	4.66201	0.0875041	1	Yod1	molecular_function:nucleic acid binding(GO:0003676);molecular_function:ubiquitin-specific protease activity(GO:0004843);cellular_component:nucleus(GO:0005634);cellular_component:cytoplasm(GO:0005737);cellular_component:cytosol(GO:0005829);biological_process:macroautophagy(GO:0016236);biological_process:protein deubiquitination(GO:0016579);biological_process:ER-associated ubiquitin-dependent prote…
ENSMUSG00000106087	-3.4936	-2.76958	0.087572	1	Gm43609	_
ENSMUSG00000091983	0.762904	-0.658537	0.0875858	1	Olfr457	molecular_function:G-protein coupled receptor activity(GO:0004930);molecular_function:olfactory receptor activity(GO:0004984);cellular_component:plasma membrane(GO:0005886);biological_process:G-protein coupled receptor signaling pathway(GO:0007186);biological_process:sensory perception of smell(GO:0007608);cellular_component:integral component of membrane(GO:0016021);biological_process:detection …
ENSMUSG00000085105	-3.4936	-2.76958	0.0875875	1	Gm12758	_
ENSMUSG00000055897	-0.453163	0.902787	0.0876428	1	Ppp4r1l-ps	_
ENSMUSG00000069274	-1.5475	-1.9918	0.0878125	1	Hist1h4f	_
ENSMUSG00000028053	-0.211394	5.18454	0.087897	1	Ash1l	biological_process:skeletal system development(GO:0001501);biological_process:negative regulation of acute inflammatory response(GO:0002674);molecular_function:DNA binding(GO:0003677);molecular_function:chromatin binding(GO:0003682);cellular_component:nucleoplasm(GO:0005654);cellular_component:chromosome(GO:0005694);cellular_component:Golgi apparatus(GO:0005794);cellular_component:bicellular tigh…
ENSMUSG00000047747	0.246936	4.87633	0.0880118	1	Rnf150	molecular_function:molecular_function(GO:0003674);cellular_component:cellular_component(GO:0005575);biological_process:biological_process(GO:0008150);cellular_component:integral component of membrane(GO:0016021);molecular_function:metal ion binding(GO:0046872)
ENSMUSG00000043065	0.320668	2.43342	0.088064	1	Spice1	molecular_function:molecular_function(GO:0003674);cellular_component:centrosome(GO:0005813);cellular_component:centriole(GO:0005814);cellular_component:spindle(GO:0005819);biological_process:regulation of centriole replication(GO:0046599);biological_process:cell division(GO:0051301);biological_process:metaphase plate congression(GO:0051310);biological_process:mitotic spindle assembly(GO:0090307)
ENSMUSG00000112540	3.68695	-2.70341	0.0881154	1	AC160060.1	_
ENSMUSG00000021631	0.622119	-0.257321	0.0881199	1	Mrps36-ps1	_
ENSMUSG00000097842	-0.677055	-0.593195	0.0881818	1	9330104G04Rik	_
ENSMUSG00000046589	1.08274	-1.46638	0.0881977	1	Lrrc8e	molecular_function:volume-sensitive anion channel activity(GO:0005225);cellular_component:cytoplasm(GO:0005737);cellular_component:endoplasmic reticulum membrane(GO:0005789);cellular_component:plasma membrane(GO:0005886);cellular_component:integral component of plasma membrane(GO:0005887);biological_process:signal transduction(GO:0007165);cellular_component:ion channel complex(GO:0034702);biologi…
ENSMUSG00000020363	0.979073	-1.35698	0.0884652	1	Gfpt2	molecular_function:glutamine-fructose-6-phosphate transaminase (isomerizing) activity(GO:0004360);biological_process:fructose 6-phosphate metabolic process(GO:0006002);biological_process:UDP-N-acetylglucosamine metabolic process(GO:0006047);biological_process:UDP-N-acetylglucosamine biosynthetic process(GO:0006048);biological_process:protein N-linked glycosylation(GO:0006487);biological_process:g…
ENSMUSG00000026390	-0.444884	4.04453	0.0885525	1	Marco	molecular_function:G-protein coupled receptor binding(GO:0001664);molecular_function:scavenger receptor activity(GO:0005044);cellular_component:collagen trimer(GO:0005581);cellular_component:intracellular(GO:0005622);cellular_component:plasma membrane(GO:0005886);biological_process:endocytosis(GO:0006897);biological_process:receptor-mediated endocytosis(GO:0006898);biological_process:negative reg…
ENSMUSG00000096225	3.67639	-2.7037	0.0885815	1	Lhx8	cellular_component:female germ cell nucleus(GO:0001674);biological_process:transcription, DNA-templated(GO:0006351);biological_process:regulation of transcription, DNA-templated(GO:0006355);biological_process:learning or memory(GO:0007611);biological_process:female gonad development(GO:0008585);biological_process:forebrain neuron differentiation(GO:0021879);biological_process:forebrain neuron dev…
ENSMUSG00000019791	0.381933	1.48884	0.0885915	1	Hint3	molecular_function:nucleotide binding(GO:0000166);cellular_component:nucleus(GO:0005634);cellular_component:cytoplasm(GO:0005737);biological_process:biological_process(GO:0008150);molecular_function:hydrolase activity(GO:0016787);cellular_component:extracellular exosome(GO:0070062)
ENSMUSG00000113268	-0.82003	-0.880152	0.0885996	1	AC159243.2	_
ENSMUSG00000095913	3.43003	-2.77102	0.0886011	1	Gm21844	_
ENSMUSG00000034903	3.43003	-2.77102	0.0886105	1	Cobll1	molecular_function:actin monomer binding(GO:0003785);biological_process:actin filament polymerization(GO:0030041);molecular_function:cadherin binding(GO:0045296);biological_process:actin filament network formation(GO:0051639);cellular_component:extracellular exosome(GO:0070062)
ENSMUSG00000055882	-3.49877	-2.76936	0.0886162	1	Abhd16b	molecular_function:molecular_function(GO:0003674);cellular_component:cellular_component(GO:0005575);biological_process:biological_process(GO:0008150);molecular_function:hydrolase activity(GO:0016787)
ENSMUSG00000090264	-3.48565	-2.76995	0.0886271	1	Eif4ebp3	cellular_component:cytoplasm(GO:0005737);molecular_function:eukaryotic initiation factor 4E binding(GO:0008190);cellular_component:membrane(GO:0016020);biological_process:negative regulation of translational initiation(GO:0045947)
ENSMUSG00000086691	-1.09132	-1.60596	0.088701	1	Gm15432	_
ENSMUSG00000030616	3.6742	-2.70376	0.0887528	1	Sytl2	molecular_function:phosphatidylserine binding(GO:0001786);molecular_function:calcium ion binding(GO:0005509);molecular_function:protein binding(GO:0005515);molecular_function:calcium-dependent phospholipid binding(GO:0005544);molecular_function:phosphatidylinositol-4,5-bisphosphate binding(GO:0005546);cellular_component:cytoplasm(GO:0005737);cellular_component:plasma membrane(GO:0005886);biologic…
ENSMUSG00000055850	0.803374	1.70181	0.0888051	1	Rnf181	biological_process:protein polyubiquitination(GO:0000209);molecular_function:ubiquitin-protein transferase activity(GO:0004842);cellular_component:cellular_component(GO:0005575);biological_process:protein ubiquitination involved in ubiquitin-dependent protein catabolic process(GO:0042787);biological_process:proteasome-mediated ubiquitin-dependent protein catabolic process(GO:0043161);molecular_fu…
ENSMUSG00000084744	1.29159	-1.91608	0.0888899	1	Gm25291	_
ENSMUSG00000038372	0.252445	4.27548	0.08899	1	Gmds	cellular_component:cellular_component(GO:0005575);biological_process:Notch signaling pathway(GO:0007219);molecular_function:GDP-mannose 4,6-dehydratase activity(GO:0008446);biological_process:GDP-mannose metabolic process(GO:0019673);biological_process:'de novo' GDP-L-fucose biosynthetic process(GO:0042351);molecular_function:identical protein binding(GO:0042802);cellular_component:extracellular …
ENSMUSG00000091293	3.43429	-2.77083	0.0890864	1	Gm6047	_
ENSMUSG00000041773	-0.264322	4.31426	0.0891775	1	Enc1	cellular_component:nuclear chromatin(GO:0000790);molecular_function:actin binding(GO:0003779);cellular_component:nucleoplasm(GO:0005654);cellular_component:nucleolus(GO:0005730);cellular_component:cytoplasm(GO:0005737);cellular_component:cytoskeleton(GO:0005856);biological_process:proteasomal ubiquitin-independent protein catabolic process(GO:0010499);biological_process:positive regulation of neu…
ENSMUSG00000098692	-3.49559	-2.76952	0.0892482	1	Gm28041	_
ENSMUSG00000028636	-0.272049	3.30783	0.0894189	1	Ppcs	molecular_function:phosphopantothenate--cysteine ligase activity(GO:0004632);biological_process:coenzyme A biosynthetic process(GO:0015937);cellular_component:extracellular exosome(GO:0070062)
ENSMUSG00000093453	3.456	-2.76986	0.0895517	1	Vmn1r-ps146	_
ENSMUSG00000037104	-0.288539	2.71397	0.0896968	1	Socs5	molecular_function:protein kinase inhibitor activity(GO:0004860);molecular_function:epidermal growth factor receptor binding(GO:0005154);molecular_function:protein binding(GO:0005515);cellular_component:cytoplasm(GO:0005737);biological_process:negative regulation of protein kinase activity(GO:0006469);biological_process:epidermal growth factor receptor signaling pathway(GO:0007173);biological_pro…
ENSMUSG00000032890	-2.11982	-2.35578	0.0898216	1	Rims3	biological_process:calcium ion-dependent exocytosis(GO:0017156);cellular_component:cell junction(GO:0030054);biological_process:regulation of membrane potential(GO:0042391);molecular_function:ion channel binding(GO:0044325);cellular_component:presynaptic active zone(GO:0048786);biological_process:calcium ion-dependent exocytosis of neurotransmitter(GO:0048791);biological_process:regulation of syn…
ENSMUSG00000046203	0.879618	-0.995853	0.0899228	1	Sprr2g	cellular_component:cornified envelope(GO:0001533);molecular_function:structural molecule activity(GO:0005198);cellular_component:nucleus(GO:0005634);cellular_component:cytoplasm(GO:0005737);biological_process:epidermis development(GO:0008544);biological_process:peptide cross-linking(GO:0018149);biological_process:keratinocyte differentiation(GO:0030216);biological_process:keratinization(GO:003142…
ENSMUSG00000066270	-0.484295	1.0389	0.0901756	1	Gm10157	_
ENSMUSG00000098813	1.35558	-2.03517	0.0901995	1	Gm27326	_
ENSMUSG00000054280	-0.309993	4.59152	0.0905634	1	Prr14l	molecular_function:molecular_function(GO:0003674);cellular_component:cellular_component(GO:0005575);biological_process:biological_process(GO:0008150)
ENSMUSG00000039485	-2.35396	-2.57766	0.0905764	1	Tspyl4	molecular_function:molecular_function(GO:0003674);cellular_component:cellular_component(GO:0005575);cellular_component:nucleus(GO:0005634);biological_process:nucleosome assembly(GO:0006334);biological_process:biological_process(GO:0008150)
ENSMUSG00000098090	-0.386531	1.75317	0.0906685	1	2700099C18Rik	_
ENSMUSG00000103945	2.27465	-2.5789	0.0907261	1	Gm38228	_
ENSMUSG00000050856	-0.260505	3.46528	0.0908712	1	Atp5k	_
ENSMUSG00000020086	0.73175	-0.623142	0.0910748	1	H2afy2	biological_process:negative regulation of transcription from RNA polymerase II promoter(GO:0000122);cellular_component:nuclear chromosome, telomeric region(GO:0000784);cellular_component:nucleosome(GO:0000786);cellular_component:nuclear chromatin(GO:0000790);molecular_function:RNA polymerase II regulatory region sequence-specific DNA binding(GO:0000977);cellular_component:Barr body(GO:0001740);mo…
ENSMUSG00000071112	-1.95753	-2.40723	0.0911833	1	Spx	biological_process:positive regulation of systemic arterial blood pressure(GO:0003084);molecular_function:neuropeptide hormone activity(GO:0005184);cellular_component:extracellular space(GO:0005615);biological_process:negative regulation of heart rate(GO:0010459);cellular_component:transport vesicle(GO:0030133);cellular_component:dense core granule(GO:0031045);molecular_function:type 2 galanin re…
ENSMUSG00000086620	3.73219	-2.70212	0.0912151	1	Rspo4os	_
ENSMUSG00000090362	-3.76147	-2.70185	0.0912839	1	Vmn2r79	molecular_function:molecular_function(GO:0003674);molecular_function:G-protein coupled receptor activity(GO:0004930);cellular_component:cellular_component(GO:0005575);cellular_component:plasma membrane(GO:0005886);biological_process:G-protein coupled receptor signaling pathway(GO:0007186);biological_process:biological_process(GO:0008150);cellular_component:integral component of membrane(GO:001602…
ENSMUSG00000061723	-0.71652	-0.655541	0.09131	1	Tnnt3	biological_process:skeletal muscle contraction(GO:0003009);molecular_function:actin binding(GO:0003779);molecular_function:tropomyosin binding(GO:0005523);cellular_component:troponin complex(GO:0005861);biological_process:regulation of striated muscle contraction(GO:0006942);molecular_function:troponin C binding(GO:0030172);molecular_function:calcium-dependent ATPase activity(GO:0030899);molecula…
ENSMUSG00000027223	-1.97768	-2.40774	0.0913549	1	Mapk8ip1	molecular_function:MAP-kinase scaffold activity(GO:0005078);molecular_function:protein binding(GO:0005515);cellular_component:nucleus(GO:0005634);cellular_component:cytoplasm(GO:0005737);cellular_component:endoplasmic reticulum membrane(GO:0005789);cellular_component:cytosol(GO:0005829);biological_process:regulation of transcription, DNA-templated(GO:0006355);biological_process:signal transductio…
ENSMUSG00000035293	-0.300101	3.71127	0.0913601	1	G2e3	biological_process:protein polyubiquitination(GO:0000209);biological_process:blastocyst development(GO:0001824);cellular_component:nucleolus(GO:0005730);cellular_component:cytoplasm(GO:0005737);biological_process:apoptotic process(GO:0006915);molecular_function:metal ion binding(GO:0046872);molecular_function:ubiquitin protein ligase activity(GO:0061630);biological_process:negative regulation of …
ENSMUSG00000106290	0.851527	-0.900209	0.0914888	1	Gm43429	_
ENSMUSG00000029730	0.211996	7.42419	0.0918534	1	Mcm7	cellular_component:nuclear chromosome, telomeric region(GO:0000784);molecular_function:DNA helicase activity(GO:0003678);molecular_function:single-stranded DNA binding(GO:0003697);molecular_function:ATP-dependent DNA helicase activity(GO:0004003);molecular_function:protein binding(GO:0005515);molecular_function:ATP binding(GO:0005524);cellular_component:nucleus(GO:0005634);cellular_component:nucl…
ENSMUSG00000038344	0.281111	3.70642	0.0918979	1	Txlng	molecular_function:protein binding(GO:0005515);cellular_component:cytosol(GO:0005829);biological_process:transcription, DNA-templated(GO:0006351);biological_process:regulation of transcription, DNA-templated(GO:0006355);biological_process:cell cycle(GO:0007049);biological_process:regulation of cell cycle process(GO:0010564);molecular_function:syntaxin binding(GO:0019905);biological_process:regula…
ENSMUSG00000001663	-0.959943	-0.717052	0.0919729	1	Gstt1	molecular_function:glutathione transferase activity(GO:0004364);molecular_function:glutathione peroxidase activity(GO:0004602);cellular_component:nucleus(GO:0005634);cellular_component:cytoplasm(GO:0005737);cellular_component:cytosol(GO:0005829);biological_process:DNA modification(GO:0006304);biological_process:glutathione metabolic process(GO:0006749);biological_process:response to salicylic aci…
ENSMUSG00000103811	-3.74758	-2.70227	0.0920772	1	Gm38004	_
ENSMUSG00000078651	-0.441286	0.998957	0.0921382	1	Aoc2	molecular_function:copper ion binding(GO:0005507);cellular_component:cellular_component(GO:0005575);biological_process:catecholamine metabolic process(GO:0006584);biological_process:visual perception(GO:0007601);molecular_function:primary amine oxidase activity(GO:0008131);biological_process:amine metabolic process(GO:0009308);molecular_function:quinone binding(GO:0048038);molecular_function:tryp…
ENSMUSG00000070717	2.27683	-2.5782	0.0923441	1	Gm10300	molecular_function:molecular_function(GO:0003674);cellular_component:cellular_component(GO:0005575);biological_process:biological_process(GO:0008150)
ENSMUSG00000025280	-0.209515	4.61764	0.0924616	1	Polr3a	molecular_function:RNA polymerase III activity(GO:0001056);molecular_function:DNA binding(GO:0003677);molecular_function:chromatin binding(GO:0003682);cellular_component:nucleoplasm(GO:0005654);cellular_component:DNA-directed RNA polymerase III complex(GO:0005666);biological_process:transcription from RNA polymerase III promoter(GO:0006383);cellular_component:membrane(GO:0016020);biological_proce…
ENSMUSG00000070388	-3.70889	-2.70332	0.0925365	1	Fbxo39	molecular_function:molecular_function(GO:0003674);cellular_component:SCF ubiquitin ligase complex(GO:0019005);biological_process:SCF-dependent proteasomal ubiquitin-dependent protein catabolic process(GO:0031146)
ENSMUSG00000035237	-2.36868	-2.57746	0.0925397	1	Lcat	molecular_function:phosphatidylcholine-sterol O-acyltransferase activity(GO:0004607);cellular_component:extracellular space(GO:0005615);biological_process:phospholipid metabolic process(GO:0006644);biological_process:phosphatidylcholine biosynthetic process(GO:0006656);biological_process:cholesterol metabolic process(GO:0008203);biological_process:cholesterol transport(GO:0030301);molecular_funct…
ENSMUSG00000082253	-1.96146	-2.40823	0.0926591	1	Gm14639	_
ENSMUSG00000079480	-0.347687	1.98922	0.092741	1	Pin4	biological_process:protein peptidyl-prolyl isomerization(GO:0000413);molecular_function:bent DNA binding(GO:0003681);molecular_function:double-stranded DNA binding(GO:0003690);molecular_function:RNA binding(GO:0003723);molecular_function:peptidyl-prolyl cis-trans isomerase activity(GO:0003755);cellular_component:nucleus(GO:0005634);cellular_component:nucleolus(GO:0005730);cellular_component:cytop…
ENSMUSG00000023439	-3.6965	-2.70363	0.0929075	1	Gnb3	molecular_function:GTPase activity(GO:0003924);molecular_function:signal transducer activity(GO:0004871);cellular_component:heterotrimeric G-protein complex(GO:0005834);biological_process:G-protein coupled receptor signaling pathway(GO:0007186);cellular_component:dendrite(GO:0030425);molecular_function:spectrin binding(GO:0030507);cellular_component:cell body(GO:0044297);molecular_function:GTPase…
ENSMUSG00000024131	1.41411	-1.73625	0.0929538	1	Slc3a1	molecular_function:catalytic activity(GO:0003824);molecular_function:protein binding(GO:0005515);cellular_component:mitochondrial inner membrane(GO:0005743);cellular_component:vacuolar membrane(GO:0005774);cellular_component:integral component of plasma membrane(GO:0005887);biological_process:carbohydrate metabolic process(GO:0005975);biological_process:amino acid transport(GO:0006865);cellular_c…
ENSMUSG00000024258	-0.206321	4.70075	0.0930329	1	Polr2d	molecular_function:nucleotide binding(GO:0000166);biological_process:nuclear-transcribed mRNA catabolic process, deadenylation-dependent decay(GO:0000288);cellular_component:cytoplasmic mRNA processing body(GO:0000932);molecular_function:single-stranded DNA binding(GO:0003697);molecular_function:single-stranded RNA binding(GO:0003727);molecular_function:DNA-directed RNA polymerase activity(GO:000…
ENSMUSG00000105443	-3.68047	-2.70406	0.0932259	1	Gm43837	_
ENSMUSG00000050936	0.526401	1.95501	0.0933957	1	Gm42743	_
ENSMUSG00000105542	-2.53079	-2.51806	0.0935428	1	Gm34248	_
ENSMUSG00000078919	-0.302888	2.09827	0.0936817	1	Dpm1	molecular_function:dolichyl-phosphate-mannose-protein mannosyltransferase activity(GO:0004169);molecular_function:dolichyl-phosphate beta-D-mannosyltransferase activity(GO:0004582);cellular_component:nucleus(GO:0005634);cellular_component:endoplasmic reticulum(GO:0005783);cellular_component:endoplasmic reticulum membrane(GO:0005789);biological_process:GPI anchor biosynthetic process(GO:0006506);c…
ENSMUSG00000022324	-0.890705	-1.09396	0.0937397	1	Matn2	biological_process:neuron migration(GO:0001764);molecular_function:calcium ion binding(GO:0005509);cellular_component:proteinaceous extracellular matrix(GO:0005578);cellular_component:basement membrane(GO:0005604);cellular_component:extracellular space(GO:0005615);biological_process:axon guidance(GO:0007411);biological_process:glial cell migration(GO:0008347);cellular_component:extracellular matr…
ENSMUSG00000051306	-0.300507	4.10895	0.0938396	1	Usp42	molecular_function:ubiquitin-specific protease activity(GO:0004843);cellular_component:cellular_component(GO:0005575);biological_process:ubiquitin-dependent protein catabolic process(GO:0006511);biological_process:spermatogenesis(GO:0007283);biological_process:protein deubiquitination(GO:0016579);biological_process:cell differentiation(GO:0030154)
ENSMUSG00000026153	-0.21423	5.12894	0.0939724	1	Fam135a	cellular_component:cellular_component(GO:0005575);biological_process:cellular lipid metabolic process(GO:0044255);molecular_function:carboxylic ester hydrolase activity(GO:0052689)
ENSMUSG00000074899	2.63383	-2.46142	0.0940388	1	Sptbn5	molecular_function:opsin binding(GO:0002046);molecular_function:protein binding(GO:0005515);cellular_component:cytoplasm(GO:0005737);cellular_component:microtubule associated complex(GO:0005875);cellular_component:axoneme(GO:0005930);biological_process:Golgi organization(GO:0007030);biological_process:lysosomal transport(GO:0007041);molecular_function:protein C-terminus binding(GO:0008022);molecu…
ENSMUSG00000103364	-2.36701	-2.57655	0.0940874	1	Gm38157	_
ENSMUSG00000032578	-0.662656	3.27522	0.0943905	1	Cish	molecular_function:protein kinase inhibitor activity(GO:0004860);molecular_function:protein binding(GO:0005515);cellular_component:cytoplasm(GO:0005737);cellular_component:plasma membrane(GO:0005886);biological_process:negative regulation of protein kinase activity(GO:0006469);biological_process:protein kinase C-activating G-protein coupled receptor signaling pathway(GO:0007205);biological_proces…
ENSMUSG00000081810	-1.52292	-2.16181	0.0946061	1	Gm11878	_
ENSMUSG00000056418	0.958414	-1.14179	0.0946175	1	BC043934	_
ENSMUSG00000027676	-0.57329	0.0310823	0.094715	1	Ccdc39	biological_process:heart looping(GO:0001947);biological_process:cilium movement(GO:0003341);biological_process:regulation of cilium beat frequency(GO:0003356);molecular_function:molecular_function(GO:0003674);cellular_component:cytoplasm(GO:0005737);cellular_component:axoneme(GO:0005930);biological_process:determination of left/right symmetry(GO:0007368);biological_process:heart development(GO:00…
ENSMUSG00000016624	-0.500057	0.725438	0.0947874	1	Phf21b	molecular_function:RNA polymerase II regulatory region sequence-specific DNA binding(GO:0000977);molecular_function:chromatin binding(GO:0003682);molecular_function:transcription cofactor activity(GO:0003712);cellular_component:nucleus(GO:0005634);biological_process:regulation of transcription, DNA-templated(GO:0006355);molecular_function:histone binding(GO:0042393);molecular_function:metal ion b…
ENSMUSG00000112280	0.873504	-1.1871	0.0948964	1	AC153962.3	_
ENSMUSG00000107802	-1.17604	-1.30454	0.0950969	1	1700126G02Rik	_
ENSMUSG00000060708	-0.252461	4.27642	0.095127	1	Bloc1s4	molecular_function:protein binding(GO:0005515);cellular_component:cytoplasm(GO:0005737);biological_process:anterograde axon cargo transport(GO:0008089);cellular_component:BLOC-1 complex(GO:0031083);biological_process:neuron projection development(GO:0031175);biological_process:melanosome organization(GO:0032438);biological_process:anterograde synaptic vesicle transport(GO:0048490);biological_proc…
ENSMUSG00000085206	3.66402	-2.70406	0.0953115	1	Gm13380	_
ENSMUSG00000109369	1.6771	-2.25499	0.0954555	1	Vmn2r-ps88	_
ENSMUSG00000029334	-1.53696	-1.83959	0.0955905	1	Prkg2	molecular_function:cGMP-dependent protein kinase activity(GO:0004692);molecular_function:protein binding(GO:0005515);molecular_function:ATP binding(GO:0005524);cellular_component:plasma membrane(GO:0005886);biological_process:protein phosphorylation(GO:0006468);biological_process:circadian rhythm(GO:0007623);cellular_component:apical plasma membrane(GO:0016324);molecular_function:cGMP binding(GO:…
ENSMUSG00000111163	1.34137	-2.03448	0.0958494	1	AC125374.2	_
ENSMUSG00000020787	-2.30183	-2.30301	0.0958698	1	P2rx1	molecular_function:purinergic nucleotide receptor activity(GO:0001614);biological_process:serotonin secretion by platelet(GO:0002554);biological_process:regulation of vascular smooth muscle contraction(GO:0003056);molecular_function:extracellular ATP-gated cation channel activity(GO:0004931);molecular_function:cation channel activity(GO:0005261);molecular_function:ATP binding(GO:0005524);cellular…
ENSMUSG00000075031	1.06908	-1.67235	0.0958701	1	Hist1h2bb	cellular_component:nuclear chromosome, telomeric region(GO:0000784);cellular_component:nucleosome(GO:0000786);molecular_function:DNA binding(GO:0003677);cellular_component:nucleus(GO:0005634);cellular_component:nucleoplasm(GO:0005654);cellular_component:cytosol(GO:0005829);biological_process:nucleosome assembly(GO:0006334);molecular_function:protein heterodimerization activity(GO:0046982);cellula…
ENSMUSG00000054181	1.02275	-1.40777	0.0958849	1	A930012O16Rik	_
ENSMUSG00000023011	1.77627	-2.20956	0.0959189	1	Faim2	biological_process:response to ischemia(GO:0002931);molecular_function:protein binding(GO:0005515);cellular_component:endoplasmic reticulum(GO:0005783);cellular_component:Golgi apparatus(GO:0005794);biological_process:apoptotic process(GO:0006915);cellular_component:membrane(GO:0016020);cellular_component:integral component of membrane(GO:0016021);biological_process:cerebellum development(GO:0021…
ENSMUSG00000036867	0.358744	2.5096	0.0959628	1	Smad6	molecular_function:RNA polymerase II core promoter proximal region sequence-specific DNA binding(GO:0000978);biological_process:ureteric bud development(GO:0001657);biological_process:outflow tract septum morphogenesis(GO:0003148);biological_process:heart valve development(GO:0003170);biological_process:mitral valve morphogenesis(GO:0003183);biological_process:pulmonary valve morphogenesis(GO:000…
ENSMUSG00000023206	0.39412	1.81812	0.0959671	1	Il15ra	cellular_component:extracellular space(GO:0005615);cellular_component:plasma membrane(GO:0005886);biological_process:JAK-STAT cascade(GO:0007259);biological_process:negative regulation of neuron projection development(GO:0010977);cellular_component:integral component of membrane(GO:0016021);cellular_component:cytoplasmic vesicle(GO:0031410);biological_process:response to nutrient levels(GO:003166…
ENSMUSG00000097380	-1.4565	-2.03223	0.0964181	1	Gm26816	_
ENSMUSG00000026365	0.441579	2.16884	0.0969149	1	Cfh	molecular_function:complement component C3b binding(GO:0001851);molecular_function:protein binding(GO:0005515);cellular_component:extracellular space(GO:0005615);biological_process:complement activation(GO:0006956);biological_process:complement activation, alternative pathway(GO:0006957);molecular_function:heparin binding(GO:0008201);biological_process:regulation of complement activation(GO:00304…
ENSMUSG00000022489	-0.386406	2.60151	0.0969355	1	Pde1b	biological_process:regulation of neurotransmitter levels(GO:0001505);biological_process:response to amphetamine(GO:0001975);molecular_function:cyclic-nucleotide phosphodiesterase activity(GO:0004112);molecular_function:3',5'-cyclic-AMP phosphodiesterase activity(GO:0004115);molecular_function:calmodulin-dependent cyclic-nucleotide phosphodiesterase activity(GO:0004117);molecular_function:calmodul…
ENSMUSG00000026601	-1.76072	-2.25583	0.0972587	1	Axdnd1	molecular_function:molecular_function(GO:0003674);cellular_component:cellular_component(GO:0005575);biological_process:biological_process(GO:0008150)
ENSMUSG00000037344	0.240622	4.03686	0.0972716	1	Slc12a9	cellular_component:plasma membrane(GO:0005886);molecular_function:potassium:chloride symporter activity(GO:0015379);cellular_component:integral component of membrane(GO:0016021);molecular_function:potassium ion symporter activity(GO:0022820);cellular_component:extracellular exosome(GO:0070062);biological_process:potassium ion transmembrane transport(GO:0071805);biological_process:chloride transme…
ENSMUSG00000006464	-0.34336	1.46073	0.0974409	1	Bbs1	biological_process:microtubule cytoskeleton organization(GO:0000226);molecular_function:RNA polymerase II repressing transcription factor binding(GO:0001103);biological_process:neuron migration(GO:0001764);biological_process:retina homeostasis(GO:0001895);molecular_function:receptor binding(GO:0005102);molecular_function:patched binding(GO:0005113);molecular_function:smoothened binding(GO:0005119…
ENSMUSG00000092540	3.43078	-2.77095	0.0975008	1	Gm8738	_
ENSMUSG00000111116	-3.48576	-2.76995	0.0975231	1	AC153955.2	_
ENSMUSG00000023951	0.772774	-0.563621	0.0976839	1	Vegfa	biological_process:negative regulation of transcription from RNA polymerase II promoter(GO:0000122);biological_process:angiogenesis(GO:0001525);biological_process:ovarian follicle development(GO:0001541);biological_process:blood vessel development(GO:0001568);biological_process:patterning of blood vessels(GO:0001569);biological_process:response to hypoxia(GO:0001666);biological_process:in utero e…
ENSMUSG00000107406	-3.46768	-2.77062	0.0977461	1	1700040L08Rik	_
ENSMUSG00000097887	-1.08107	-1.51732	0.0978446	1	Gm26542	_
ENSMUSG00000054675	0.682617	-0.532933	0.0980754	1	Tmem119	biological_process:osteoblast differentiation(GO:0001649);molecular_function:protein binding(GO:0005515);cellular_component:endoplasmic reticulum(GO:0005783);cellular_component:endoplasmic reticulum membrane(GO:0005789);cellular_component:plasma membrane(GO:0005886);biological_process:spermatogenesis(GO:0007283);cellular_component:integral component of membrane(GO:0016021);biological_process:posi…
ENSMUSG00000079645	1.88761	-2.4077	0.0981157	1	Gm17193	_
ENSMUSG00000059610	1.89005	-2.40785	0.0981768	1	Olfr222	molecular_function:G-protein coupled receptor activity(GO:0004930);molecular_function:olfactory receptor activity(GO:0004984);cellular_component:plasma membrane(GO:0005886);biological_process:G-protein coupled receptor signaling pathway(GO:0007186);biological_process:sensory perception of smell(GO:0007608);cellular_component:integral component of membrane(GO:0016021);biological_process:detection …
ENSMUSG00000087595	1.88753	-2.40769	0.0982724	1	1810012K08Rik	_
ENSMUSG00000037857	-0.199298	6.38025	0.0986321	1	Nufip2	molecular_function:RNA binding(GO:0003723);cellular_component:nucleus(GO:0005634);cellular_component:nucleoplasm(GO:0005654);cellular_component:cytoplasm(GO:0005737);cellular_component:cytosol(GO:0005829);cellular_component:cytoplasmic stress granule(GO:0010494);cellular_component:membrane(GO:0016020);cellular_component:nuclear body(GO:0016604);cellular_component:polysomal ribosome(GO:0042788)
ENSMUSG00000021806	0.299268	3.34451	0.0988559	1	Nid2	molecular_function:calcium ion binding(GO:0005509);molecular_function:protein binding(GO:0005515);cellular_component:extracellular region(GO:0005576);cellular_component:proteinaceous extracellular matrix(GO:0005578);cellular_component:basement membrane(GO:0005604);cellular_component:extracellular space(GO:0005615);cellular_component:plasma membrane(GO:0005886);biological_process:cell-matrix adhes…
ENSMUSG00000000263	-3.47565	-2.77032	0.098877	1	Glra1	biological_process:action potential(GO:0001508);biological_process:startle response(GO:0001964);biological_process:regulation of respiratory gaseous exchange by neurological system process(GO:0002087);cellular_component:intracellular(GO:0005622);cellular_component:endoplasmic reticulum(GO:0005783);cellular_component:integral component of plasma membrane(GO:0005887);biological_process:ion transpor…
ENSMUSG00000083649	-0.750103	-0.590165	0.098903	1	Rasl2-9	biological_process:ribosomal subunit export from nucleus(GO:0000054);molecular_function:GTPase activity(GO:0003924);molecular_function:GTP binding(GO:0005525);cellular_component:nucleus(GO:0005634);cellular_component:cytoplasm(GO:0005737);biological_process:protein import into nucleus(GO:0006606);biological_process:signal transduction(GO:0007165)
ENSMUSG00000078894	-3.47102	-2.77048	0.0991948	1	2210418O10Rik	_
ENSMUSG00000025491	-3.47102	-2.77048	0.099203	1	Ifitm1	biological_process:ossification(GO:0001503);biological_process:somitogenesis(GO:0001756);molecular_function:molecular_function(GO:0003674);cellular_component:early endosome(GO:0005769);cellular_component:plasma membrane(GO:0005886);biological_process:negative regulation of cell proliferation(GO:0008285);biological_process:response to virus(GO:0009615);biological_process:anterior/posterior pattern…
ENSMUSG00000079177	-3.47101	-2.77048	0.0992103	1	Fam228a	molecular_function:molecular_function(GO:0003674);cellular_component:cellular_component(GO:0005575);biological_process:biological_process(GO:0008150)
ENSMUSG00000075592	-3.49796	-2.76952	0.0992283	1	Nynrin	molecular_function:molecular_function(GO:0003674);molecular_function:nucleic acid binding(GO:0003676);cellular_component:cellular_component(GO:0005575);biological_process:biological_process(GO:0008150);biological_process:DNA integration(GO:0015074);cellular_component:integral component of membrane(GO:0016021)
ENSMUSG00000022340	3.41919	-2.77137	0.0993318	1	Sybu	cellular_component:Golgi membrane(GO:0000139);cellular_component:microtubule(GO:0005874);molecular_function:microtubule binding(GO:0008017);cellular_component:integral component of membrane(GO:0016021);molecular_function:syntaxin-1 binding(GO:0017075);molecular_function:kinesin binding(GO:0019894);cellular_component:vesicle(GO:0031982);cellular_component:intracellular membrane-bounded organelle(G…
ENSMUSG00000091228	3.41919	-2.77137	0.0993325	1	Gm20390	molecular_function:nucleoside diphosphate kinase activity(GO:0004550);molecular_function:ATP binding(GO:0005524);cellular_component:intracellular(GO:0005622);biological_process:nucleoside diphosphate phosphorylation(GO:0006165);biological_process:GTP biosynthetic process(GO:0006183);biological_process:UTP biosynthetic process(GO:0006228);biological_process:CTP biosynthetic process(GO:0006241);bio…
ENSMUSG00000039543	3.41649	-2.77146	0.0993515	1	Cfap70	molecular_function:molecular_function(GO:0003674);biological_process:biological_process(GO:0008150);cellular_component:extracellular exosome(GO:0070062)
ENSMUSG00000063663	-0.244312	4.65743	0.0996853	1	Brwd3	molecular_function:molecular_function(GO:0003674);cellular_component:nucleus(GO:0005634);biological_process:regulation of transcription from RNA polymerase II promoter(GO:0006357);biological_process:cytoskeleton organization(GO:0007010);biological_process:regulation of cell shape(GO:0008360)
ENSMUSG00000086763	-0.518108	0.105974	0.0999376	1	Plxna4os1	_
ENSMUSG00000110159	-1.95946	-2.40701	0.0999423	1	Gm45501	_
ENSMUSG00000038526	-0.676036	-0.197723	0.0999429	1	Car14	_
ENSMUSG00000112895	-0.445839	1.40487	0.100083	1	AC122317.3	_
ENSMUSG00000063683	-3.49394	-2.76967	0.100129	1	Glyat	cellular_component:mitochondrion(GO:0005739);biological_process:glycine metabolic process(GO:0006544);biological_process:biological_process(GO:0008150);biological_process:response to toxic substance(GO:0009636);biological_process:monocarboxylic acid metabolic process(GO:0032787);molecular_function:glycine N-acyltransferase activity(GO:0047961);molecular_function:glycine N-benzoyltransferase activ…
ENSMUSG00000022986	1.15146	-1.43556	0.10031	1	Krt75	biological_process:hematopoietic progenitor cell differentiation(GO:0002244);molecular_function:structural molecule activity(GO:0005198);cellular_component:intracellular(GO:0005622);cellular_component:intermediate filament(GO:0005882);cellular_component:keratin filament(GO:0045095);cellular_component:extracellular exosome(GO:0070062)
ENSMUSG00000022701	0.329223	2.01699	0.100348	1	Ccdc191	molecular_function:molecular_function(GO:0003674);cellular_component:cellular_component(GO:0005575);biological_process:biological_process(GO:0008150)
ENSMUSG00000018339	-0.721409	-0.737853	0.100351	1	Gpx3	molecular_function:glutathione peroxidase activity(GO:0004602);cellular_component:extracellular space(GO:0005615);biological_process:response to oxidative stress(GO:0006979);molecular_function:selenium binding(GO:0008430);biological_process:hydrogen peroxide catabolic process(GO:0042744);biological_process:protein homotetramerization(GO:0051289);biological_process:oxidation-reduction process(GO:0…
ENSMUSG00000093565	-0.908927	-1.09662	0.100358	1	Rab26os	_
ENSMUSG00000035773	1.66857	-2.25559	0.1004	1	Kiss1r	molecular_function:G-protein coupled receptor activity(GO:0004930);molecular_function:protein binding(GO:0005515);cellular_component:plasma membrane(GO:0005886);cellular_component:integral component of plasma membrane(GO:0005887);biological_process:signal transduction(GO:0007165);biological_process:phospholipase C-activating G-protein coupled receptor signaling pathway(GO:0007200);biological_proc…
ENSMUSG00000036009	0.337914	2.17369	0.100507	1	Mettl25	molecular_function:molecular_function(GO:0003674);cellular_component:cellular_component(GO:0005575);biological_process:biological_process(GO:0008150);molecular_function:methyltransferase activity(GO:0008168);biological_process:methylation(GO:0032259)
ENSMUSG00000102117	-0.721419	-0.685712	0.10052	1	Rpsa-ps1	_
ENSMUSG00000030019	-0.200508	4.96146	0.100626	1	Fbxl14	molecular_function:ubiquitin-protein transferase activity(GO:0004842);cellular_component:cytoplasm(GO:0005737);biological_process:protein ubiquitination involved in ubiquitin-dependent protein catabolic process(GO:0042787)
ENSMUSG00000038128	0.928336	-1.30635	0.100667	1	Camk4	cellular_component:fibrillar center(GO:0001650);biological_process:adaptive immune response(GO:0002250);molecular_function:calmodulin-dependent protein kinase activity(GO:0004683);molecular_function:protein binding(GO:0005515);molecular_function:calmodulin binding(GO:0005516);molecular_function:ATP binding(GO:0005524);cellular_component:nucleus(GO:0005634);cellular_component:nucleoplasm(GO:000565…
ENSMUSG00000039496	0.609291	-0.00346985	0.101018	1	Cdnf	molecular_function:molecular_function(GO:0003674);cellular_component:extracellular space(GO:0005615);cellular_component:endoplasmic reticulum(GO:0005783);molecular_function:growth factor activity(GO:0008083);biological_process:neuron projection development(GO:0031175);biological_process:dopaminergic neuron differentiation(GO:0071542)
ENSMUSG00000083088	3.45823	-2.76996	0.101066	1	Gm14153	_
ENSMUSG00000053141	-1.28642	-1.84035	0.101208	1	Ptprt	molecular_function:protein tyrosine phosphatase activity(GO:0004725);cellular_component:plasma membrane(GO:0005886);biological_process:protein dephosphorylation(GO:0006470);biological_process:homophilic cell adhesion via plasma membrane adhesion molecules(GO:0007156);biological_process:transmembrane receptor protein tyrosine kinase signaling pathway(GO:0007169);molecular_function:beta-catenin bin…
ENSMUSG00000065687	3.45769	-2.76998	0.101271	1	Gm23734	_
ENSMUSG00000028919	0.871877	-1.32903	0.101295	1	Arhgef19	molecular_function:Rho guanyl-nucleotide exchange factor activity(GO:0005089);molecular_function:GTPase activator activity(GO:0005096);biological_process:regulation of actin cytoskeleton organization(GO:0032956);biological_process:regulation of Rho protein signal transduction(GO:0035023);biological_process:wound healing(GO:0042060);biological_process:positive regulation of GTPase activity(GO:0043…
ENSMUSG00000087794	3.4577	-2.76998	0.101302	1	Gm25966	_
ENSMUSG00000083588	-3.50374	-2.76936	0.101419	1	Gm8051	_
ENSMUSG00000026180	-3.50374	-2.76936	0.101423	1	Cxcr2	biological_process:acute inflammatory response to antigenic stimulus(GO:0002438);molecular_function:signal transducer activity(GO:0004871);molecular_function:interleukin-8 receptor activity(GO:0004918);molecular_function:chemokine receptor activity(GO:0004950);molecular_function:protein binding(GO:0005515);cellular_component:intracellular(GO:0005622);cellular_component:plasma membrane(GO:0005886)…
ENSMUSG00000097460	-1.45767	-2.03409	0.101668	1	Gm26734	_
ENSMUSG00000027398	-0.922582	7.49034	0.10189	1	Il1b	biological_process:MAPK cascade(GO:0000165);biological_process:activation of MAPK activity(GO:0000187);biological_process:fever generation(GO:0001660);biological_process:positive regulation of protein phosphorylation(GO:0001934);molecular_function:cytokine activity(GO:0005125);molecular_function:interleukin-1 receptor binding(GO:0005149);cellular_component:extracellular region(GO:0005576);cellula…
ENSMUSG00000105168	3.46361	-2.76979	0.101985	1	Gm43565	_
ENSMUSG00000098650	1.2058	-1.95426	0.102033	1	Gm28048	cellular_component:endosome(GO:0005768);biological_process:positive regulation of protein ubiquitination(GO:0031398);biological_process:regulation of proteasomal ubiquitin-dependent protein catabolic process(GO:0032434);biological_process:copper ion homeostasis(GO:0055070);biological_process:negative regulation of sodium ion transmembrane transport(GO:1902306);biological_process:negative regulati…
ENSMUSG00000026098	0.229606	3.70321	0.102072	1	Pms1	molecular_function:single-stranded DNA binding(GO:0003697);molecular_function:ATP binding(GO:0005524);biological_process:mismatch repair(GO:0006298);molecular_function:ATPase activity(GO:0016887);molecular_function:mismatched DNA binding(GO:0030983);cellular_component:MutLalpha complex(GO:0032389);biological_process:response to drug(GO:0042493)
ENSMUSG00000048154	-0.271376	5.53141	0.102357	1	Kmt2d	biological_process:oocyte growth(GO:0001555);biological_process:in utero embryonic development(GO:0001701);molecular_function:protein binding(GO:0005515);cellular_component:nucleoplasm(GO:0005654);biological_process:chromatin silencing(GO:0006342);biological_process:transcription, DNA-templated(GO:0006351);biological_process:positive regulation of cell proliferation(GO:0008284);biological_process…
ENSMUSG00000105471	1.1616	-1.73526	0.10237	1	A430073D23Rik	_
ENSMUSG00000040943	-0.321927	5.44814	0.102453	1	Tet2	biological_process:kidney development(GO:0001822);biological_process:myeloid progenitor cell differentiation(GO:0002318);molecular_function:DNA binding(GO:0003677);cellular_component:nucleus(GO:0005634);cellular_component:nucleoplasm(GO:0005654);biological_process:5-methylcytosine catabolic process(GO:0006211);biological_process:protein O-linked glycosylation(GO:0006493);biological_process:cell c…
ENSMUSG00000101585	-1.57241	-1.99251	0.10251	1	1600010M07Rik	_
ENSMUSG00000071226	-1.1491	-1.67073	0.102679	1	Cecr2	biological_process:neural fold formation(GO:0001842);biological_process:neural tube closure(GO:0001843);molecular_function:molecular_function(GO:0003674);cellular_component:nucleus(GO:0005634);cellular_component:nuclear euchromatin(GO:0005719);biological_process:single fertilization(GO:0007338);biological_process:neural tube development(GO:0021915);cellular_component:ISWI-type complex(GO:0031010)…
ENSMUSG00000071640	0.316754	1.75526	0.102782	1	Stxbp3-ps	_
ENSMUSG00000022947	0.283293	2.47425	0.102802	1	Cbr3	molecular_function:3-keto sterol reductase activity(GO:0000253);molecular_function:carbonyl reductase (NADPH) activity(GO:0004090);cellular_component:extracellular space(GO:0005615);cellular_component:nucleoplasm(GO:0005654);cellular_component:cytosol(GO:0005829);biological_process:phylloquinone catabolic process(GO:0042376);biological_process:cognition(GO:0050890);biological_process:oxidation-re…
ENSMUSG00000006575	-0.29836	2.4566	0.103334	1	Rundc3a	cellular_component:cytosol(GO:0005829);cellular_component:plasma membrane(GO:0005886);molecular_function:guanylate cyclase activator activity(GO:0030250);biological_process:positive regulation of guanylate cyclase activity(GO:0031284);molecular_function:peptide hormone receptor binding(GO:0051428)
ENSMUSG00000067158	-0.644077	-0.68711	0.103531	1	Col4a4	molecular_function:extracellular matrix structural constituent(GO:0005201);cellular_component:collagen type IV trimer(GO:0005587);cellular_component:basement membrane(GO:0005604);cellular_component:basal lamina(GO:0005605);biological_process:glomerular basement membrane development(GO:0032836)
ENSMUSG00000087519	3.44206	-2.77054	0.103606	1	AV039307	_
ENSMUSG00000102235	3.44206	-2.77054	0.10362	1	Gm37886	_
ENSMUSG00000104786	-0.96567	-1.11474	0.103627	1	Gm43573	_
ENSMUSG00000042644	0.182328	6.38062	0.103716	1	Itpr3	molecular_function:inositol 1,4,5-trisphosphate-sensitive calcium-release channel activity(GO:0005220);molecular_function:calcium ion binding(GO:0005509);molecular_function:protein binding(GO:0005515);cellular_component:nucleus(GO:0005634);cellular_component:nucleoplasm(GO:0005654);cellular_component:nucleolus(GO:0005730);cellular_component:cytoplasm(GO:0005737);cellular_component:endoplasmic ret…
ENSMUSG00000045917	0.276648	3.70562	0.103792	1	Tmem268	molecular_function:molecular_function(GO:0003674);cellular_component:cellular_component(GO:0005575);biological_process:biological_process(GO:0008150);cellular_component:integral component of membrane(GO:0016021)
ENSMUSG00000063820	-1.52599	-2.1627	0.104118	1	Arl9	molecular_function:molecular_function(GO:0003674);molecular_function:GTP binding(GO:0005525);cellular_component:cellular_component(GO:0005575);cellular_component:intracellular(GO:0005622);biological_process:small GTPase mediated signal transduction(GO:0007264);biological_process:biological_process(GO:0008150)
ENSMUSG00000030324	3.45089	-2.77025	0.104181	1	Rho	cellular_component:photoreceptor outer segment(GO:0001750);cellular_component:photoreceptor inner segment(GO:0001917);molecular_function:protein binding(GO:0005515);cellular_component:Golgi apparatus(GO:0005794);cellular_component:plasma membrane(GO:0005886);cellular_component:cell-cell junction(GO:0005911);biological_process:protein phosphorylation(GO:0006468);biological_process:G-protein couple…
ENSMUSG00000038304	-1.27602	-1.83763	0.104209	1	Cd160	molecular_function:receptor binding(GO:0005102);biological_process:signal transduction(GO:0007165);molecular_function:MHC class I receptor activity(GO:0032393);cellular_component:anchored component of plasma membrane(GO:0046658);biological_process:defense response to Gram-negative bacterium(GO:0050829)
ENSMUSG00000078706	-1.97062	-2.40743	0.104478	1	Gm53	_
ENSMUSG00000026615	0.194299	8.51026	0.104516	1	Eprs	molecular_function:glutamate-tRNA ligase activity(GO:0004818);molecular_function:proline-tRNA ligase activity(GO:0004827);molecular_function:ATP binding(GO:0005524);cellular_component:cytoplasm(GO:0005737);cellular_component:cytosol(GO:0005829);biological_process:glutamyl-tRNA aminoacylation(GO:0006424);biological_process:prolyl-tRNA aminoacylation(GO:0006433);molecular_function:zinc ion binding(…
ENSMUSG00000031706	0.258552	4.19745	0.10469	1	Rfx1	molecular_function:RNA polymerase II core promoter proximal region sequence-specific DNA binding(GO:0000978);molecular_function:DNA binding(GO:0003677);molecular_function:sequence-specific DNA binding transcription factor activity(GO:0003700);cellular_component:nucleus(GO:0005634);cellular_component:nucleoplasm(GO:0005654);biological_process:transcription, DNA-templated(GO:0006351);biological_pro…
ENSMUSG00000020380	0.194548	5.81351	0.10474	1	Rad50	molecular_function:single-stranded DNA endodeoxyribonuclease activity(GO:0000014);biological_process:regulation of mitotic recombination(GO:0000019);biological_process:telomere maintenance via recombination(GO:0000722);biological_process:double-strand break repair via homologous recombination(GO:0000724);cellular_component:nuclear chromosome, telomeric region(GO:0000784);cellular_component:nuclea…
ENSMUSG00000038777	0.460799	0.520407	0.104744	1	Sema6c	cellular_component:integral component of plasma membrane(GO:0005887);biological_process:nervous system development(GO:0007399);biological_process:cell differentiation(GO:0030154);molecular_function:semaphorin receptor binding(GO:0030215)
ENSMUSG00000036814	-2.36659	-2.57662	0.104872	1	Slc6a20a	molecular_function:neurotransmitter:sodium symporter activity(GO:0005328);cellular_component:integral component of plasma membrane(GO:0005887);biological_process:neurotransmitter transport(GO:0006836);biological_process:amino acid transport(GO:0006865);molecular_function:amino acid transmembrane transporter activity(GO:0015171);molecular_function:L-proline transmembrane transporter activity(GO:00…
ENSMUSG00000037466	0.339443	3.16728	0.104877	1	4930427A07Rik	_
ENSMUSG00000042010	0.34883	1.30682	0.104895	1	Acacb	molecular_function:acetyl-CoA carboxylase activity(GO:0003989);molecular_function:biotin carboxylase activity(GO:0004075);molecular_function:ATP binding(GO:0005524);cellular_component:nucleus(GO:0005634);cellular_component:mitochondrion(GO:0005739);biological_process:acetyl-CoA metabolic process(GO:0006084);biological_process:fatty acid biosynthetic process(GO:0006633);molecular_function:biotin b…
ENSMUSG00000037703	0.225554	4.0328	0.105119	1	Lzts3	cellular_component:cytoplasm(GO:0005737);cellular_component:cytoskeleton(GO:0005856);cellular_component:postsynaptic density(GO:0014069);cellular_component:cell junction(GO:0030054);cellular_component:postsynaptic membrane(GO:0045211)
ENSMUSG00000030699	2.26515	-2.5788	0.105145	1	Tbx6	biological_process:negative regulation of transcription from RNA polymerase II promoter(GO:0000122);molecular_function:RNA polymerase II distal enhancer sequence-specific DNA binding(GO:0000980);molecular_function:RNA polymerase II transcription factor binding(GO:0001085);molecular_function:RNA polymerase II activating transcription factor binding(GO:0001102);molecular_function:RNA polymerase II …
ENSMUSG00000029439	-0.231147	4.54315	0.105378	1	Sfswap	biological_process:alternative mRNA splicing, via spliceosome(GO:0000380);biological_process:mRNA 5'-splice site recognition(GO:0000395);molecular_function:RNA binding(GO:0003723);molecular_function:protein binding(GO:0005515);cellular_component:nucleus(GO:0005634);biological_process:transcription, DNA-templated(GO:0006351);biological_process:regulation of transcription, DNA-templated(GO:0006355)…
ENSMUSG00000042814	0.539311	-0.0481792	0.105425	1	Mcts2	biological_process:formation of translation preinitiation complex(GO:0001731);biological_process:translation reinitiation(GO:0002188);molecular_function:RNA binding(GO:0003723);biological_process:transcription, DNA-templated(GO:0006351);biological_process:regulation of transcription, DNA-templated(GO:0006355);cellular_component:cytosolic small ribosomal subunit(GO:0022627)
ENSMUSG00000109005	-0.884943	-1.05201	0.105687	1	Gm45221	_
ENSMUSG00000073716	-2.38085	-2.57686	0.105815	1	Gm13241	_
ENSMUSG00000022822	0.326866	2.87485	0.105944	1	Abcc5	molecular_function:ATP binding(GO:0005524);cellular_component:integral component of plasma membrane(GO:0005887);molecular_function:organic anion transmembrane transporter activity(GO:0008514);biological_process:organic anion transport(GO:0015711);cellular_component:membrane(GO:0016020);molecular_function:ATPase activity, coupled to transmembrane movement of substances(GO:0042626);biological_proce…
ENSMUSG00000009108	0.753525	-0.577882	0.10622	1	Gnat2	biological_process:detection of chemical stimulus involved in sensory perception of bitter taste(GO:0001580);molecular_function:G-protein coupled receptor binding(GO:0001664);cellular_component:photoreceptor outer segment(GO:0001750);cellular_component:photoreceptor inner segment(GO:0001917);molecular_function:GTPase activity(GO:0003924);molecular_function:signal transducer activity(GO:0004871);m…
ENSMUSG00000108926	1.05922	-1.66997	0.106359	1	Gm10988	_
ENSMUSG00000050240	-0.363859	2.20131	0.106671	1	Hic2	molecular_function:DNA binding(GO:0003677);cellular_component:nucleus(GO:0005634);biological_process:transcription, DNA-templated(GO:0006351);biological_process:regulation of transcription, DNA-templated(GO:0006355);molecular_function:protein C-terminus binding(GO:0008022);molecular_function:metal ion binding(GO:0046872)
ENSMUSG00000108180	-1.09494	-1.6102	0.106695	1	Gm44141	_
ENSMUSG00000055923	0.429955	1.40343	0.106863	1	Aasdh	molecular_function:molecular_function(GO:0003674);molecular_function:L-aminoadipate-semialdehyde dehydrogenase activity(GO:0004043);molecular_function:ATP binding(GO:0005524);cellular_component:cellular_component(GO:0005575);biological_process:fatty acid metabolic process(GO:0006631);molecular_function:acid-thiol ligase activity(GO:0016878);biological_process:beta-alanine metabolic process(GO:001…
ENSMUSG00000026736	1.01814	-1.03541	0.106942	1	4930426L09Rik	molecular_function:molecular_function(GO:0003674);cellular_component:cellular_component(GO:0005575);biological_process:biological_process(GO:0008150)
ENSMUSG00000087230	2.29285	-2.57717	0.10699	1	Mroh3	molecular_function:molecular_function(GO:0003674);cellular_component:cellular_component(GO:0005575);biological_process:biological_process(GO:0008150)
ENSMUSG00000041837	-0.196051	4.5452	0.107055	1	Pdcd7	molecular_function:molecular_function(GO:0003674);cellular_component:U12-type spliceosomal complex(GO:0005689);biological_process:apoptotic process(GO:0006915);biological_process:response to glucocorticoid(GO:0051384);biological_process:positive regulation of T cell apoptotic process(GO:0070234);biological_process:positive regulation of apoptotic signaling pathway(GO:2001235)
ENSMUSG00000020599	-0.867665	-1.18382	0.107549	1	Rgs9	cellular_component:photoreceptor outer segment(GO:0001750);cellular_component:photoreceptor inner segment(GO:0001917);molecular_function:signal transducer activity(GO:0004871);molecular_function:GTPase activator activity(GO:0005096);molecular_function:protein binding(GO:0005515);cellular_component:nucleus(GO:0005634);cellular_component:cytoplasm(GO:0005737);cellular_component:heterotrimeric G-pro…
ENSMUSG00000025407	2.16365	-2.30449	0.10777	1	Gli1	molecular_function:RNA polymerase II regulatory region sequence-specific DNA binding(GO:0000977);molecular_function:RNA polymerase II core promoter proximal region sequence-specific DNA binding(GO:0000978);biological_process:osteoblast differentiation(GO:0001649);molecular_function:DNA binding(GO:0003677);molecular_function:chromatin binding(GO:0003682);molecular_function:RNA polymerase II distal…
ENSMUSG00000086942	1.89486	-2.40728	0.107923	1	Gm15489	_
ENSMUSG00000039809	0.95746	-1.35813	0.108137	1	Gabbr2	molecular_function:G-protein coupled GABA receptor activity(GO:0004965);molecular_function:protein binding(GO:0005515);cellular_component:cytoplasm(GO:0005737);cellular_component:integral component of plasma membrane(GO:0005887);biological_process:gamma-aminobutyric acid signaling pathway(GO:0007214);cellular_component:cell junction(GO:0030054);cellular_component:G-protein coupled receptor hetero…
ENSMUSG00000085761	-0.387108	1.60552	0.10816	1	4930455G09Rik	_
ENSMUSG00000040265	1.00485	-1.4326	0.108227	1	Dnm3	biological_process:mitochondrial fission(GO:0000266);cellular_component:photoreceptor inner segment(GO:0001917);biological_process:dynamin polymerization involved in mitochondrial fission(GO:0003374);molecular_function:GTPase activity(GO:0003924);molecular_function:protein binding(GO:0005515);molecular_function:GTP binding(GO:0005525);cellular_component:mitochondrion(GO:0005739);cellular_componen…
ENSMUSG00000052131	0.879907	-1.05607	0.108718	1	Akr1b7	molecular_function:alditol:NADP+ 1-oxidoreductase activity(GO:0004032);cellular_component:mitochondrion(GO:0005739);biological_process:cellular lipid metabolic process(GO:0044255);biological_process:oxidation-reduction process(GO:0055114)
ENSMUSG00000073242	0.756336	-0.751747	0.10885	1	Dnmt3aos	_
ENSMUSG00000004317	0.27045	4.69345	0.108965	1	Clcn5	cellular_component:Golgi membrane(GO:0000139);molecular_function:voltage-gated chloride channel activity(GO:0005247);molecular_function:chloride channel activity(GO:0005254);molecular_function:ATP binding(GO:0005524);cellular_component:lysosomal membrane(GO:0005765);cellular_component:endosome(GO:0005768);cellular_component:Golgi apparatus(GO:0005794);cellular_component:cytosol(GO:0005829);cellul…
ENSMUSG00000036768	0.266097	5.16024	0.109013	1	Kif15	molecular_function:microtubule motor activity(GO:0003777);molecular_function:ATP binding(GO:0005524);cellular_component:cytoplasm(GO:0005737);cellular_component:spindle(GO:0005819);cellular_component:kinesin complex(GO:0005871);cellular_component:microtubule(GO:0005874);biological_process:microtubule-based movement(GO:0007018);molecular_function:microtubule binding(GO:0008017);cellular_component:…
ENSMUSG00000074553	1.04119	-0.912399	0.109102	1	Eif1-ps1	_
ENSMUSG00000055216	1.04663	-1.58081	0.109194	1	9430025C20Rik	_
ENSMUSG00000085408	0.989163	-1.60694	0.109211	1	C530005A16Rik	_
ENSMUSG00000045165	-0.207793	4.34227	0.10925	1	AI467606	_
ENSMUSG00000043670	-2.92879	-2.3555	0.109258	1	Diras1	molecular_function:GTPase activity(GO:0003924);molecular_function:GTP binding(GO:0005525);cellular_component:plasma membrane(GO:0005886);biological_process:signal transduction(GO:0007165)
ENSMUSG00000086240	-0.298557	2.8304	0.109331	1	Gm7846	_
ENSMUSG00000103726	-0.629207	0.294642	0.109352	1	Gm30074	_
ENSMUSG00000070304	1.90863	-2.40727	0.109375	1	Scn2b	cellular_component:voltage-gated sodium channel complex(GO:0001518);biological_process:nervous system development(GO:0007399);molecular_function:sodium channel regulator activity(GO:0017080);biological_process:sodium ion transmembrane transport(GO:0035725);biological_process:response to pyrethroid(GO:0046684);biological_process:cardiac muscle contraction(GO:0060048);biological_process:regulation …
ENSMUSG00000025380	-1.50878	-2.16233	0.109467	1	Fscn2	molecular_function:actin binding(GO:0003779);cellular_component:cytoplasm(GO:0005737);biological_process:establishment or maintenance of cell polarity(GO:0007163);cellular_component:actin cytoskeleton(GO:0015629);biological_process:cell migration(GO:0016477);biological_process:actin cytoskeleton organization(GO:0030036);molecular_function:protein binding, bridging(GO:0030674);cellular_component:f…
ENSMUSG00000021669	-0.220906	4.81327	0.109475	1	Col4a3bp	biological_process:cell morphogenesis(GO:0000902);biological_process:in utero embryonic development(GO:0001701);biological_process:heart morphogenesis(GO:0003007);cellular_component:nucleoplasm(GO:0005654);cellular_component:mitochondrion(GO:0005739);cellular_component:endoplasmic reticulum(GO:0005783);cellular_component:Golgi apparatus(GO:0005794);cellular_component:cytosol(GO:0005829);biologica…
ENSMUSG00000058773	0.399314	1.99312	0.109592	1	Hist1h1b	cellular_component:nucleosome(GO:0000786);molecular_function:DNA binding(GO:0003677);molecular_function:protein binding(GO:0005515);cellular_component:nucleus(GO:0005634);biological_process:nucleosome assembly(GO:0006334);biological_process:muscle organ development(GO:0007517)
ENSMUSG00000031165	0.188651	5.66631	0.110096	1	Was	biological_process:regulation of T cell antigen processing and presentation(GO:0002625);molecular_function:actin binding(GO:0003779);molecular_function:protein binding(GO:0005515);cellular_component:cytosol(GO:0005829);cellular_component:actin filament(GO:0005884);cellular_component:cell-cell junction(GO:0005911);biological_process:immune response(GO:0006955);biological_process:regulation of acti…
ENSMUSG00000097551	1.44867	-1.99326	0.110579	1	Gm7976	_
ENSMUSG00000106089	-2.24372	-2.30431	0.110662	1	Gm9419	_
ENSMUSG00000030276	-0.432982	1.26585	0.110714	1	Ttll3	molecular_function:ATP binding(GO:0005524);cellular_component:cytoplasm(GO:0005737);cellular_component:microtubule(GO:0005874);cellular_component:cilium(GO:0005929);cellular_component:axoneme(GO:0005930);cellular_component:microtubule cytoskeleton(GO:0015630);biological_process:protein polyglycylation(GO:0018094);biological_process:axoneme assembly(GO:0035082);biological_process:cilium morphogene…
ENSMUSG00000051682	-0.615116	0.0399644	0.110716	1	Treml4	biological_process:T cell antigen processing and presentation(GO:0002457);molecular_function:protein binding(GO:0005515);biological_process:phagocytosis, engulfment(GO:0006911);cellular_component:integral component of membrane(GO:0016021)
ENSMUSG00000025375	0.429356	1.30945	0.110729	1	Aatk	molecular_function:protein serine/threonine kinase activity(GO:0004674);molecular_function:protein tyrosine kinase activity(GO:0004713);molecular_function:protein binding(GO:0005515);molecular_function:ATP binding(GO:0005524);cellular_component:endoplasmic reticulum(GO:0005783);biological_process:apoptotic process(GO:0006915);biological_process:brain development(GO:0007420);cellular_component:int…
ENSMUSG00000022534	-1.26695	-1.35427	0.110776	1	Mefv	cellular_component:ruffle(GO:0001726);molecular_function:actin binding(GO:0003779);cellular_component:nucleus(GO:0005634);cellular_component:cytoplasm(GO:0005737);cellular_component:autophagosome(GO:0005776);cellular_component:microtubule(GO:0005874);cellular_component:microtubule associated complex(GO:0005875);biological_process:inflammatory response(GO:0006954);molecular_function:zinc ion bindi…
ENSMUSG00000079606	1.28556	-1.18742	0.110847	1	Gm595	molecular_function:molecular_function(GO:0003674);cellular_component:mitochondrion(GO:0005739);biological_process:biological_process(GO:0008150)
ENSMUSG00000054342	0.208913	6.11837	0.110856	1	Kcnn4	biological_process:immune system process(GO:0002376);molecular_function:potassium channel activity(GO:0005267);molecular_function:calmodulin binding(GO:0005516);cellular_component:plasma membrane(GO:0005886);cellular_component:integral component of plasma membrane(GO:0005887);biological_process:calcium ion transport(GO:0006816);biological_process:cell volume homeostasis(GO:0006884);molecular_func…
ENSMUSG00000025650	-1.51929	-2.1625	0.110914	1	Col7a1	molecular_function:serine-type endopeptidase inhibitor activity(GO:0004867);cellular_component:extracellular region(GO:0005576);cellular_component:collagen trimer(GO:0005581);cellular_component:basement membrane(GO:0005604);cellular_component:extracellular space(GO:0005615);biological_process:cell adhesion(GO:0007155);biological_process:negative regulation of endopeptidase activity(GO:0010951);bi…
ENSMUSG00000074671	-0.59834	0.0301373	0.111032	1	Tspyl3	molecular_function:molecular_function(GO:0003674);cellular_component:cellular_component(GO:0005575);cellular_component:nucleus(GO:0005634);biological_process:nucleosome assembly(GO:0006334);biological_process:biological_process(GO:0008150)
ENSMUSG00000052384	-0.23793	6.27419	0.111061	1	Nrros	molecular_function:protein binding(GO:0005515);cellular_component:endoplasmic reticulum(GO:0005783);cellular_component:endoplasmic reticulum membrane(GO:0005789);cellular_component:plasma membrane(GO:0005886);biological_process:superoxide metabolic process(GO:0006801);biological_process:inflammatory response(GO:0006954);biological_process:immune response(GO:0006955);cellular_component:integral co…
ENSMUSG00000013150	-0.394664	1.57112	0.111088	1	Gfod2	cellular_component:proteinaceous extracellular matrix(GO:0005578);molecular_function:oxidoreductase activity(GO:0016491);biological_process:extracellular matrix organization(GO:0030198);biological_process:oxidation-reduction process(GO:0055114)
ENSMUSG00000026959	0.571949	-0.281923	0.111202	1	Grin1	biological_process:conditioned taste aversion(GO:0001661);biological_process:startle response(GO:0001964);biological_process:suckling behavior(GO:0001967);biological_process:response to amphetamine(GO:0001975);molecular_function:N-methyl-D-aspartate selective glutamate receptor activity(GO:0004972);molecular_function:receptor binding(GO:0005102);molecular_function:extracellular-glutamate-gated io…
ENSMUSG00000102717	-3.71524	-2.70308	0.11143	1	Gm37759	_
ENSMUSG00000022034	0.241852	5.22068	0.111596	1	Esco2	cellular_component:chromatin(GO:0000785);cellular_component:XY body(GO:0001741);biological_process:hematopoietic progenitor cell differentiation(GO:0002244);molecular_function:lysine N-acetyltransferase activity, acting on acetyl phosphate as donor(GO:0004468);cellular_component:nucleus(GO:0005634);cellular_component:Golgi apparatus(GO:0005794);biological_process:regulation of DNA replication(GO:…
ENSMUSG00000029279	-0.413053	1.64232	0.111606	1	Brdt	biological_process:histone displacement(GO:0001207);molecular_function:protein binding(GO:0005515);cellular_component:nucleus(GO:0005634);biological_process:chromatin remodeling(GO:0006338);biological_process:transcription, DNA-templated(GO:0006351);biological_process:mRNA processing(GO:0006397);biological_process:male meiosis(GO:0007140);biological_process:male meiosis I(GO:0007141);biological_p…
ENSMUSG00000027217	0.522917	0.316019	0.111681	1	Tspan18	molecular_function:molecular_function(GO:0003674);cellular_component:integral component of plasma membrane(GO:0005887);biological_process:cell surface receptor signaling pathway(GO:0007166)
ENSMUSG00000079299	-3.78568	-2.70138	0.112037	1	Klrb1	molecular_function:receptor activity(GO:0004872);molecular_function:protein binding(GO:0005515);cellular_component:integral component of membrane(GO:0016021);molecular_function:carbohydrate binding(GO:0030246)
ENSMUSG00000078532	-3.78569	-2.70138	0.112065	1	Nkain1	biological_process:regulation of sodium ion transport(GO:0002028);cellular_component:plasma membrane(GO:0005886);cellular_component:integral component of membrane(GO:0016021);molecular_function:ATPase binding(GO:0051117)
ENSMUSG00000047603	-0.301814	2.33542	0.112108	1	Zfp235	molecular_function:nucleic acid binding(GO:0003676);molecular_function:sequence-specific DNA binding transcription factor activity(GO:0003700);cellular_component:cellular_component(GO:0005575);cellular_component:intracellular(GO:0005622);biological_process:regulation of transcription, DNA-templated(GO:0006355);molecular_function:metal ion binding(GO:0046872)
ENSMUSG00000058818	-0.452788	0.604339	0.112235	1	Pirb	_
ENSMUSG00000097816	-0.672171	-0.719472	0.112447	1	Gm26811	_
ENSMUSG00000069206	0.379451	1.43473	0.112451	1	Zfp874a	molecular_function:nucleic acid binding(GO:0003676);molecular_function:sequence-specific DNA binding transcription factor activity(GO:0003700);cellular_component:cellular_component(GO:0005575);cellular_component:intracellular(GO:0005622);biological_process:regulation of transcription, DNA-templated(GO:0006355);molecular_function:metal ion binding(GO:0046872)
ENSMUSG00000031833	-1.50786	-2.16154	0.112489	1	Mast3	molecular_function:magnesium ion binding(GO:0000287);molecular_function:protein serine/threonine kinase activity(GO:0004674);molecular_function:ATP binding(GO:0005524);cellular_component:intracellular(GO:0005622);biological_process:cytoskeleton organization(GO:0007010);biological_process:peptidyl-serine phosphorylation(GO:0018105);biological_process:intracellular signal transduction(GO:0035556)
ENSMUSG00000066809	1.43169	-2.16249	0.112617	1	Gm10180	_
ENSMUSG00000102038	-0.657561	-0.139995	0.11262	1	Gm12345	_
ENSMUSG00000082070	0.35866	1.80153	0.112882	1	Gm1866	_
ENSMUSG00000054910	1.54509	-1.95307	0.113292	1	4931415C17Rik	_
ENSMUSG00000112276	-1.30421	-1.95099	0.11357	1	AC117236.1	_
ENSMUSG00000107526	3.73266	-2.7023	0.113777	1	1700003I16Rik	_
ENSMUSG00000042672	-0.733498	-1.01272	0.113861	1	Dcst1	molecular_function:molecular_function(GO:0003674);cellular_component:cellular_component(GO:0005575);biological_process:biological_process(GO:0008150);cellular_component:integral component of membrane(GO:0016021);molecular_function:metal ion binding(GO:0046872)
ENSMUSG00000020212	0.279212	3.58599	0.114109	1	Mdm1	cellular_component:nucleus(GO:0005634);cellular_component:centrosome(GO:0005813);cellular_component:centriole(GO:0005814);cellular_component:cytosol(GO:0005829);cellular_component:microtubule(GO:0005874);molecular_function:microtubule binding(GO:0008017);biological_process:photoreceptor cell maintenance(GO:0045494);biological_process:negative regulation of centriole replication(GO:0046600);biolog…
ENSMUSG00000051721	-0.319789	1.63252	0.11438	1	Wdcp	cellular_component:cellular_component(GO:0005575);molecular_function:kinase binding(GO:0019900);biological_process:protein oligomerization(GO:0051259)
ENSMUSG00000107111	0.882235	-1.25727	0.114439	1	Gm42747	_
ENSMUSG00000100182	1.17339	-1.84016	0.114451	1	1810006J02Rik	_
ENSMUSG00000097007	3.71264	-2.70277	0.1148	1	4930432B10Rik	_
ENSMUSG00000072980	0.27479	3.65052	0.11482	1	Oip5	cellular_component:chromosome, centromeric region(GO:0000775);cellular_component:chromatin(GO:0000785);cellular_component:nucleus(GO:0005634);cellular_component:nucleoplasm(GO:0005654);cellular_component:cytosol(GO:0005829);biological_process:cell cycle(GO:0007049);biological_process:chromosome segregation(GO:0007059);cellular_component:chromocenter(GO:0010369);cellular_component:Cajal body(GO:00…
ENSMUSG00000089854	1.43697	-2.16194	0.114857	1	Gm16133	_
ENSMUSG00000109754	-3.68543	-2.70384	0.114925	1	Gm45423	_
ENSMUSG00000063656	-2.34146	-2.57787	0.115119	1	Gm10135	molecular_function:molecular_function(GO:0003674);cellular_component:cellular_component(GO:0005575);biological_process:biological_process(GO:0008150)
ENSMUSG00000048720	-0.222179	3.75168	0.115158	1	Tbc1d12	molecular_function:GTPase activator activity(GO:0005096);cellular_component:autophagosome(GO:0005776);biological_process:intracellular protein transport(GO:0006886);molecular_function:Rab GTPase binding(GO:0017137);biological_process:regulation of vesicle fusion(GO:0031338);cellular_component:recycling endosome(GO:0055037);biological_process:activation of GTPase activity(GO:0090630);biological_pr…
ENSMUSG00000021047	0.303143	2.38135	0.115247	1	Nova1	biological_process:mRNA splicing, via spliceosome(GO:0000398);molecular_function:RNA binding(GO:0003723);molecular_function:mRNA binding(GO:0003729);cellular_component:nucleus(GO:0005634);cellular_component:nucleolus(GO:0005730);cellular_component:intracellular membrane-bounded organelle(GO:0043231);biological_process:regulation of RNA metabolic process(GO:0051252)
ENSMUSG00000097823	1.16102	-1.33085	0.115339	1	Gm16701	_
ENSMUSG00000089706	-0.630098	-0.430643	0.115525	1	B230216N24Rik	_
ENSMUSG00000010205	-1.78996	-2.2529	0.115547	1	Raver1	biological_process:mRNA splicing, via spliceosome(GO:0000398);molecular_function:nucleic acid binding(GO:0003676);molecular_function:RNA binding(GO:0003723);cellular_component:nucleus(GO:0005634);cellular_component:cytoplasm(GO:0005737)
ENSMUSG00000040423	-0.213292	7.04391	0.115632	1	Rc3h1	biological_process:nuclear-transcribed mRNA catabolic process, deadenylation-dependent decay(GO:0000288);cellular_component:cytoplasmic mRNA processing body(GO:0000932);biological_process:nuclear-transcribed mRNA catabolic process(GO:0000956);biological_process:B cell homeostasis(GO:0001782);biological_process:regulation of germinal center formation(GO:0002634);biological_process:negative regulat…
ENSMUSG00000026709	0.224038	5.14286	0.115784	1	Dars2	molecular_function:nucleic acid binding(GO:0003676);molecular_function:aspartate-tRNA ligase activity(GO:0004815);molecular_function:ATP binding(GO:0005524);cellular_component:nucleus(GO:0005634);cellular_component:mitochondrion(GO:0005739);cellular_component:mitochondrial matrix(GO:0005759);molecular_function:protein homodimerization activity(GO:0042803);biological_process:tRNA aminoacylation(GO…
ENSMUSG00000025154	0.657249	-0.405617	0.116077	1	Arhgap19	molecular_function:molecular_function(GO:0003674);molecular_function:GTPase activator activity(GO:0005096);biological_process:signal transduction(GO:0007165);biological_process:positive regulation of GTPase activity(GO:0043547)
ENSMUSG00000085355	-0.317759	1.63925	0.116148	1	3010003L21Rik	_
ENSMUSG00000049866	0.19304	9.15118	0.116151	1	Arl4c	molecular_function:GTP binding(GO:0005525);cellular_component:cytoplasm(GO:0005737);cellular_component:cytosol(GO:0005829);cellular_component:plasma membrane(GO:0005886);biological_process:small GTPase mediated signal transduction(GO:0007264);cellular_component:filopodium(GO:0030175);biological_process:endocytic recycling(GO:0032456);molecular_function:alpha-tubulin binding(GO:0043014)
ENSMUSG00000114166	1.53827	-2.305	0.116393	1	AC159315.4	_
ENSMUSG00000002661	0.249116	3.10087	0.116628	1	Alkbh7	cellular_component:mitochondrion(GO:0005739);cellular_component:mitochondrial matrix(GO:0005759);biological_process:fatty acid metabolic process(GO:0006631);biological_process:cellular response to DNA damage stimulus(GO:0006974);biological_process:regulation of lipid storage(GO:0010883);molecular_function:oxidoreductase activity, acting on paired donors, with incorporation or reduction of molecul…
ENSMUSG00000066149	-0.253325	3.74414	0.116741	1	Cdc26	molecular_function:molecular_function(GO:0003674);cellular_component:anaphase-promoting complex(GO:0005680);biological_process:cell cycle(GO:0007049);biological_process:regulation of mitotic metaphase/anaphase transition(GO:0030071);biological_process:anaphase-promoting complex-dependent proteasomal ubiquitin-dependent protein catabolic process(GO:0031145);biological_process:cell division(GO:0051…
ENSMUSG00000007216	-0.56485	0.514198	0.116857	1	Zfp775	_
ENSMUSG00000055963	-0.504353	1.01363	0.116892	1	Triqk	cellular_component:endoplasmic reticulum membrane(GO:0005789);cellular_component:integral component of membrane(GO:0016021)
ENSMUSG00000045689	-1.51096	-2.16286	0.116897	1	Pcdhb4	molecular_function:molecular_function(GO:0003674);molecular_function:calcium ion binding(GO:0005509);cellular_component:integral component of plasma membrane(GO:0005887);biological_process:cell adhesion(GO:0007155);biological_process:homophilic cell adhesion via plasma membrane adhesion molecules(GO:0007156);biological_process:synaptic transmission(GO:0007268);biological_process:synapse assembly(…
ENSMUSG00000101439	0.659684	-0.671873	0.116953	1	Gm336	_
ENSMUSG00000108935	3.63504	-2.70473	0.117011	1	4930588G17Rik	_
ENSMUSG00000038508	0.311859	3.04425	0.117067	1	Gdf15	molecular_function:cytokine activity(GO:0005125);molecular_function:transforming growth factor beta receptor binding(GO:0005160);cellular_component:extracellular space(GO:0005615);cellular_component:nucleus(GO:0005634);cellular_component:cytoplasm(GO:0005737);molecular_function:growth factor activity(GO:0008083);biological_process:positive regulation of pathway-restricted SMAD protein phosphoryla…
ENSMUSG00000007877	3.63921	-2.70462	0.11712	1	Tcap	biological_process:somitogenesis(GO:0001756);biological_process:skeletal muscle contraction(GO:0003009);biological_process:cardiac muscle hypertrophy(GO:0003300);molecular_function:protein binding(GO:0005515);biological_process:adult heart development(GO:0007512);molecular_function:structural constituent of muscle(GO:0008307);biological_process:cardiac muscle hypertrophy in response to stress(GO:…
ENSMUSG00000033032	-0.677088	-0.75336	0.117209	1	Afap1l1	cellular_component:podosome(GO:0002102);molecular_function:protein binding(GO:0005515);cellular_component:cytoplasm(GO:0005737);biological_process:biological_process(GO:0008150);cellular_component:cell junction(GO:0030054);cellular_component:invadopodium(GO:0071437)
ENSMUSG00000078868	3.63915	-2.70464	0.11735	1	Gm14412	molecular_function:nucleic acid binding(GO:0003676);molecular_function:sequence-specific DNA binding transcription factor activity(GO:0003700);cellular_component:cellular_component(GO:0005575);cellular_component:intracellular(GO:0005622);biological_process:regulation of transcription, DNA-templated(GO:0006355);molecular_function:metal ion binding(GO:0046872)
ENSMUSG00000074215	-1.07031	-1.60564	0.11741	1	Gm10643	molecular_function:molecular_function(GO:0003674);cellular_component:cellular_component(GO:0005575);biological_process:biological_process(GO:0008150)
ENSMUSG00000079265	0.742247	-1.01403	0.117425	1	Gm8257	cellular_component:integral component of membrane(GO:0016021)
ENSMUSG00000036480	1.41272	-2.16368	0.117472	1	Prss56	molecular_function:serine-type endopeptidase activity(GO:0004252);cellular_component:endoplasmic reticulum(GO:0005783);cellular_component:endoplasmic reticulum membrane(GO:0005789);biological_process:proteolysis(GO:0006508);biological_process:camera-type eye development(GO:0043010)
ENSMUSG00000112850	2.28261	-2.57738	0.117864	1	AC117232.5	_
ENSMUSG00000024420	2.28129	-2.57744	0.117876	1	Zfp521	_
ENSMUSG00000024378	0.187877	5.58824	0.117938	1	Stard4	cellular_component:mitochondrion(GO:0005739);cellular_component:endoplasmic reticulum(GO:0005783);cellular_component:cytosol(GO:0005829);biological_process:positive regulation of cholesterol esterification(GO:0010873);biological_process:cholesterol transport involved in cholesterol storage(GO:0010879);molecular_function:cholesterol binding(GO:0015485);molecular_function:cholesterol transporter ac…
ENSMUSG00000022462	0.334019	9.6583	0.118181	1	Slc38a2	biological_process:amino acid transmembrane transport(GO:0003333);cellular_component:plasma membrane(GO:0005886);cellular_component:integral component of plasma membrane(GO:0005887);cellular_component:brush border(GO:0005903);biological_process:sodium ion transport(GO:0006814);biological_process:amino acid transport(GO:0006865);biological_process:female pregnancy(GO:0007565);molecular_function:am…
ENSMUSG00000112229	1.42969	-2.16475	0.118333	1	AC122197.1	_
ENSMUSG00000021492	-2.34928	-2.5772	0.118558	1	F12	biological_process:plasma kallikrein-kinin cascade(GO:0002353);biological_process:Factor XII activation(GO:0002542);molecular_function:serine-type endopeptidase activity(GO:0004252);molecular_function:calcium ion binding(GO:0005509);cellular_component:extracellular space(GO:0005615);biological_process:blood coagulation(GO:0007596);molecular_function:peptidase activity(GO:0008233);biological_proce…
ENSMUSG00000001827	1.85674	-2.40837	0.118686	1	Folr1	biological_process:heart looping(GO:0001947);biological_process:neural crest cell migration involved in heart formation(GO:0003147);biological_process:cardiac neural crest cell migration involved in outflow tract morphogenesis(GO:0003253);molecular_function:receptor activity(GO:0004872);molecular_function:folic acid binding(GO:0005542);cellular_component:nucleus(GO:0005634);cellular_component:end…
ENSMUSG00000112558	3.61599	-2.70519	0.11878	1	AC153379.3	_
ENSMUSG00000032727	-0.224945	4.42105	0.118787	1	Mier3	molecular_function:molecular_function(GO:0003674);molecular_function:DNA binding(GO:0003677);cellular_component:nucleoplasm(GO:0005654);biological_process:transcription, DNA-templated(GO:0006351);biological_process:regulation of transcription, DNA-templated(GO:0006355);biological_process:biological_process(GO:0008150);cellular_component:protein complex(GO:0043234)
ENSMUSG00000032591	0.980171	-1.4353	0.118884	1	Mst1	molecular_function:serine-type endopeptidase activity(GO:0004252);cellular_component:extracellular space(GO:0005615);cellular_component:vacuole(GO:0005773);biological_process:proteolysis(GO:0006508);biological_process:spermatogenesis(GO:0007283);biological_process:embryo implantation(GO:0007566);biological_process:positive regulation of gene expression(GO:0010628);biological_process:regulation of…
ENSMUSG00000045404	0.202083	6.32911	0.119116	1	Kcnk13	molecular_function:voltage-gated ion channel activity(GO:0005244);cellular_component:integral component of plasma membrane(GO:0005887);molecular_function:potassium ion leak channel activity(GO:0022841);biological_process:stabilization of membrane potential(GO:0030322);biological_process:regulation of ion transmembrane transport(GO:0034765);biological_process:potassium ion transmembrane transport(…
ENSMUSG00000021846	-0.374732	1.33856	0.119163	1	Peli2	biological_process:protein polyubiquitination(GO:0000209);biological_process:positive regulation of protein phosphorylation(GO:0001934);molecular_function:protein binding(GO:0005515);cellular_component:cytosol(GO:0005829);biological_process:immune response(GO:0006955);biological_process:Toll signaling pathway(GO:0008063);cellular_component:membrane(GO:0016020);cellular_component:protein complex(G…
ENSMUSG00000031951	-0.918621	-1.35474	0.11952	1	Tmem231	biological_process:in utero embryonic development(GO:0001701);biological_process:vasculature development(GO:0001944);molecular_function:protein binding(GO:0005515);biological_process:smoothened signaling pathway(GO:0007224);cellular_component:membrane(GO:0016020);cellular_component:integral component of membrane(GO:0016021);biological_process:regulation of protein localization(GO:0032880);cellula…
ENSMUSG00000036636	0.192963	6.03292	0.120083	1	Clcn7	molecular_function:voltage-gated chloride channel activity(GO:0005247);molecular_function:protein binding(GO:0005515);molecular_function:ATP binding(GO:0005524);cellular_component:lysosomal membrane(GO:0005765);biological_process:response to pH(GO:0009268);molecular_function:antiporter activity(GO:0015297);cellular_component:membrane(GO:0016020);cellular_component:integral component of membrane(G…
ENSMUSG00000035246	0.888989	-1.05693	0.120209	1	Pcyt1b	biological_process:ovarian follicle development(GO:0001541);molecular_function:choline-phosphate cytidylyltransferase activity(GO:0004105);cellular_component:endoplasmic reticulum(GO:0005783);biological_process:CDP-choline pathway(GO:0006657);biological_process:spermatogenesis(GO:0007283)
ENSMUSG00000043157	0.278854	4.72911	0.12044	1	Arl11	biological_process:hematopoietic progenitor cell differentiation(GO:0002244);molecular_function:GTP binding(GO:0005525);cellular_component:cellular_component(GO:0005575);cellular_component:intracellular(GO:0005622);biological_process:small GTPase mediated signal transduction(GO:0007264)
ENSMUSG00000090086	-1.53056	-2.16118	0.120462	1	AI480526	_
ENSMUSG00000097997	2.26617	-2.57814	0.120479	1	Gm27017	_
ENSMUSG00000093579	0.932035	-1.46175	0.120533	1	Gm20036	_
ENSMUSG00000101309	-0.752125	-0.802705	0.120627	1	Gm29397	_
ENSMUSG00000047591	0.603468	-0.506018	0.120637	1	Mafa	molecular_function:RNA polymerase II core promoter proximal region sequence-specific DNA binding(GO:0000978);molecular_function:RNA polymerase II core promoter proximal region sequence-specific DNA binding transcription factor activity involved in positive regulation of transcription(GO:0001077);molecular_function:DNA binding(GO:0003677);cellular_component:nucleus(GO:0005634);biological_process:t…
ENSMUSG00000028280	0.812464	-0.919556	0.120712	1	Gabrr1	molecular_function:GABA-A receptor activity(GO:0004890);molecular_function:extracellular ligand-gated ion channel activity(GO:0005230);molecular_function:chloride channel activity(GO:0005254);biological_process:signal transduction(GO:0007165);cellular_component:cell junction(GO:0030054);cellular_component:chloride channel complex(GO:0034707);cellular_component:postsynaptic membrane(GO:0045211);bi…
ENSMUSG00000043572	-0.308016	2.29859	0.121057	1	Pars2	molecular_function:proline-tRNA ligase activity(GO:0004827);molecular_function:ATP binding(GO:0005524);cellular_component:mitochondrion(GO:0005739);cellular_component:mitochondrial matrix(GO:0005759);biological_process:prolyl-tRNA aminoacylation(GO:0006433)
ENSMUSG00000089998	-0.904252	-1.22905	0.121229	1	Phtf1os	_
ENSMUSG00000104253	2.30731	-2.57662	0.121375	1	Gm37174	_
ENSMUSG00000092416	-0.301931	2.01032	0.121428	1	Zfp141	molecular_function:nucleic acid binding(GO:0003676);molecular_function:sequence-specific DNA binding transcription factor activity(GO:0003700);cellular_component:cellular_component(GO:0005575);cellular_component:intracellular(GO:0005622);biological_process:regulation of transcription, DNA-templated(GO:0006355);molecular_function:metal ion binding(GO:0046872)
ENSMUSG00000039376	0.46106	0.46433	0.121623	1	Synpo2l	molecular_function:actin binding(GO:0003779);molecular_function:protein binding(GO:0005515);cellular_component:nucleus(GO:0005634);cellular_component:cytosol(GO:0005829);cellular_component:actin cytoskeleton(GO:0015629);cellular_component:nuclear speck(GO:0016607);cellular_component:Z disc(GO:0030018);biological_process:positive regulation of actin filament bundle assembly(GO:0032233)
ENSMUSG00000010342	0.317545	2.68716	0.121636	1	Tex14	cellular_component:kinetochore(GO:0000776);cellular_component:condensed chromosome kinetochore(GO:0000777);molecular_function:protein kinase activity(GO:0004672);molecular_function:protein binding(GO:0005515);molecular_function:ATP binding(GO:0005524);cellular_component:cell(GO:0005623);cellular_component:cytoplasm(GO:0005737);biological_process:protein phosphorylation(GO:0006468);biological_proc…
ENSMUSG00000020128	-0.204871	4.99924	0.121698	1	Vps54	cellular_component:GARP complex(GO:0000938);cellular_component:nucleoplasm(GO:0005654);cellular_component:Golgi apparatus(GO:0005794);cellular_component:trans-Golgi network(GO:0005802);cellular_component:cytosol(GO:0005829);biological_process:Golgi to vacuole transport(GO:0006896);biological_process:lysosomal transport(GO:0007041);biological_process:protein transport(GO:0015031);molecular_functio…
ENSMUSG00000034744	0.218565	4.68188	0.121784	1	Nagk	molecular_function:ATP binding(GO:0005524);biological_process:N-acetylglucosamine metabolic process(GO:0006044);molecular_function:N-acylmannosamine kinase activity(GO:0009384);biological_process:N-acetylneuraminate catabolic process(GO:0019262);molecular_function:N-acetylglucosamine kinase activity(GO:0045127);biological_process:carbohydrate phosphorylation(GO:0046835);cellular_component:extrace…
ENSMUSG00000004552	-0.650416	-0.769728	0.121862	1	Ctse	molecular_function:aspartic-type endopeptidase activity(GO:0004190);cellular_component:endosome(GO:0005768);biological_process:protein autoprocessing(GO:0016540);biological_process:antigen processing and presentation of exogenous peptide antigen via MHC class II(GO:0019886);biological_process:protein catabolic process(GO:0030163);molecular_function:protein homodimerization activity(GO:0042803);ce…
ENSMUSG00000058761	-0.215027	4.73797	0.121958	1	Rnf169	cellular_component:nucleus(GO:0005634);cellular_component:nucleoplasm(GO:0005654);biological_process:cellular response to DNA damage stimulus(GO:0006974);biological_process:protein ubiquitination(GO:0016567);cellular_component:nuclear speck(GO:0016607);molecular_function:transferase activity(GO:0016740);molecular_function:nucleosome binding(GO:0031491);cellular_component:site of double-strand bre…
ENSMUSG00000062773	1.427	-2.16305	0.12201	1	Tex101	cellular_component:acrosomal membrane(GO:0002080);molecular_function:protein binding(GO:0005515);cellular_component:plasma membrane(GO:0005886);cellular_component:anchored component of membrane(GO:0031225)
ENSMUSG00000086001	-2.52747	-2.51797	0.122244	1	Gm13448	_
ENSMUSG00000016493	-0.902547	-1.51989	0.12226	1	Cd46	molecular_function:complement binding(GO:0001848);cellular_component:inner acrosomal membrane(GO:0002079);biological_process:T cell mediated immunity(GO:0002456);molecular_function:endopeptidase activity(GO:0004175);molecular_function:enzyme inhibitor activity(GO:0004857);cellular_component:Golgi apparatus(GO:0005794);cellular_component:plasma membrane(GO:0005886);cellular_component:focal adhesio…
ENSMUSG00000105613	-1.98776	-2.40753	0.122309	1	Gm43684	_
ENSMUSG00000073607	-2.53278	-2.51807	0.122359	1	Gm10548	_
ENSMUSG00000040021	-0.19098	6.04536	0.122569	1	Lats1	biological_process:G1/S transition of mitotic cell cycle(GO:0000082);biological_process:G2/M transition of mitotic cell cycle(GO:0000086);molecular_function:magnesium ion binding(GO:0000287);biological_process:sister chromatid segregation(GO:0000819);cellular_component:spindle pole(GO:0000922);biological_process:inner cell mass cell fate commitment(GO:0001827);biological_process:inner cell mass c…
ENSMUSG00000082361	0.758612	-0.954365	0.122648	1	Btc	molecular_function:epidermal growth factor receptor binding(GO:0005154);cellular_component:extracellular space(GO:0005615);cellular_component:plasma membrane(GO:0005886);biological_process:epidermal growth factor receptor signaling pathway(GO:0007173);molecular_function:growth factor activity(GO:0008083);biological_process:positive regulation of cell proliferation(GO:0008284);cellular_component:m…
ENSMUSG00000061046	0.245455	3.36845	0.122689	1	Haghl	molecular_function:molecular_function(GO:0003674);molecular_function:hydroxyacylglutathione hydrolase activity(GO:0004416);cellular_component:cellular_component(GO:0005575);biological_process:biological_process(GO:0008150);biological_process:methylglyoxal catabolic process to D-lactate(GO:0019243);molecular_function:metal ion binding(GO:0046872)
ENSMUSG00000038059	0.204515	6.15917	0.122728	1	Smim3	molecular_function:molecular_function(GO:0003674);cellular_component:cellular_component(GO:0005575);biological_process:biological_process(GO:0008150);cellular_component:integral component of membrane(GO:0016021)
ENSMUSG00000029648	-1.28615	-1.83973	0.122872	1	Flt1	biological_process:angiogenesis(GO:0001525);biological_process:patterning of blood vessels(GO:0001569);biological_process:response to hypoxia(GO:0001666);biological_process:sprouting angiogenesis(GO:0002040);biological_process:monocyte chemotaxis(GO:0002548);molecular_function:vascular endothelial growth factor-activated receptor activity(GO:0005021);molecular_function:ATP binding(GO:0005524);cel…
ENSMUSG00000050675	0.790478	-0.93553	0.12291	1	Gp1ba	biological_process:cell morphogenesis(GO:0000902);molecular_function:protein kinase inhibitor activity(GO:0004860);cellular_component:cytoplasm(GO:0005737);cellular_component:plasma membrane(GO:0005886);cellular_component:integral component of plasma membrane(GO:0005887);biological_process:negative regulation of protein kinase activity(GO:0006469);biological_process:cell adhesion(GO:0007155);biol…
ENSMUSG00000105962	2.27357	-2.57818	0.122928	1	Gm42432	_
ENSMUSG00000027805	-0.494187	0.17814	0.123014	1	Pfn2	molecular_function:actin binding(GO:0003779);molecular_function:actin monomer binding(GO:0003785);molecular_function:protein binding(GO:0005515);molecular_function:phosphatidylinositol-4,5-bisphosphate binding(GO:0005546);cellular_component:cytoplasm(GO:0005737);cellular_component:cytosol(GO:0005829);cellular_component:cytoskeleton(GO:0005856);biological_process:negative regulation of epithelial …
ENSMUSG00000047415	-1.00226	-1.46081	0.123111	1	Gpr68	molecular_function:G-protein coupled receptor activity(GO:0004930);cellular_component:plasma membrane(GO:0005886);biological_process:G-protein coupled receptor signaling pathway(GO:0007186);cellular_component:integral component of membrane(GO:0016021);biological_process:positive regulation of insulin secretion(GO:0032024);biological_process:positive regulation of insulin secretion involved in cel…
ENSMUSG00000097033	-1.18807	-1.87668	0.123127	1	Gm26819	_
ENSMUSG00000070942	2.28293	-2.5783	0.123208	1	Il1rl2	molecular_function:cytokine receptor activity(GO:0004896);molecular_function:interleukin-1, Type I, activating receptor activity(GO:0004909);cellular_component:cellular_component(GO:0005575);biological_process:inflammatory response(GO:0006954);cellular_component:integral component of membrane(GO:0016021);biological_process:positive regulation of interleukin-6 production(GO:0032755);biological_pro…
ENSMUSG00000036158	-0.608617	-0.446688	0.123318	1	Prickle1	biological_process:neural tube closure(GO:0001843);molecular_function:protein binding(GO:0005515);cellular_component:nucleus(GO:0005634);cellular_component:cytosol(GO:0005829);biological_process:protein import into nucleus(GO:0006606);molecular_function:zinc ion binding(GO:0008270);biological_process:positive regulation of protein ubiquitination(GO:0031398);cellular_component:nuclear membrane(GO:…
ENSMUSG00000024136	-1.95585	-2.40664	0.123319	1	Dnase1l2	biological_process:hair follicle development(GO:0001942);biological_process:corneocyte development(GO:0003335);molecular_function:endonuclease activity(GO:0004519);molecular_function:deoxyribonuclease activity(GO:0004536);cellular_component:extracellular region(GO:0005576);cellular_component:nucleus(GO:0005634);cellular_component:cytoplasm(GO:0005737);biological_process:DNA catabolic process(GO:0…
ENSMUSG00000103857	2.27028	-2.57793	0.123481	1	Gm37249	_
ENSMUSG00000097217	-0.65683	-0.638185	0.123726	1	Gm26549	_
ENSMUSG00000092354	2.24615	-2.57903	0.123757	1	Gm20548	_
ENSMUSG00000082896	0.384851	1.18783	0.123794	1	Gm5844	_
ENSMUSG00000027947	0.197871	5.58068	0.123801	1	Il6ra	molecular_function:ciliary neurotrophic factor receptor activity(GO:0004897);molecular_function:interleukin-6 receptor activity(GO:0004915);molecular_function:interleukin-6 receptor binding(GO:0005138);cellular_component:extracellular region(GO:0005576);cellular_component:extracellular space(GO:0005615);cellular_component:interleukin-6 receptor complex(GO:0005896);biological_process:positive regu…
ENSMUSG00000029062	0.174012	5.53707	0.123853	1	Cdk11b	biological_process:blastocyst development(GO:0001824);molecular_function:protein serine/threonine kinase activity(GO:0004674);molecular_function:cyclin-dependent protein serine/threonine kinase activity(GO:0004693);molecular_function:ATP binding(GO:0005524);cellular_component:nucleus(GO:0005634);cellular_component:nucleoplasm(GO:0005654);biological_process:protein phosphorylation(GO:0006468);biol…
ENSMUSG00000026768	0.706418	-0.737288	0.123939	1	Itga8	biological_process:metanephros development(GO:0001656);biological_process:kidney development(GO:0001822);cellular_component:endoplasmic reticulum(GO:0005783);cellular_component:plasma membrane(GO:0005886);cellular_component:focal adhesion(GO:0005925);biological_process:cell-matrix adhesion(GO:0007160);biological_process:integrin-mediated signaling pathway(GO:0007229);biological_process:brain deve…
ENSMUSG00000111148	-2.35973	-2.57813	0.124029	1	AC242682.1	_
ENSMUSG00000031605	-0.203761	4.85876	0.124392	1	Klhl2	cellular_component:stress fiber(GO:0001725);cellular_component:ruffle(GO:0001726);molecular_function:actin binding(GO:0003779);molecular_function:ubiquitin-protein transferase activity(GO:0004842);cellular_component:cytoplasm(GO:0005737);cellular_component:cytosol(GO:0005829);cellular_component:actin cytoskeleton(GO:0015629);biological_process:protein ubiquitination(GO:0016567);cellular_component…
ENSMUSG00000031789	1.76222	-2.2093	0.124463	1	Cngb1	cellular_component:photoreceptor outer segment(GO:0001750);molecular_function:intracellular cAMP activated cation channel activity(GO:0005222);molecular_function:intracellular cGMP activated cation channel activity(GO:0005223);molecular_function:voltage-gated potassium channel activity(GO:0005249);cellular_component:integral component of plasma membrane(GO:0005887);biological_process:phototransdu…
ENSMUSG00000047643	-0.511381	0.197691	0.12447	1	Gm5454	_
ENSMUSG00000022382	-3.75308	-2.70216	0.124545	1	Wnt7b	biological_process:angiogenesis(GO:0001525);biological_process:in utero embryonic development(GO:0001701);biological_process:vasculature development(GO:0001944);biological_process:metanephros morphogenesis(GO:0003338);molecular_function:frizzled binding(GO:0005109);cellular_component:proteinaceous extracellular matrix(GO:0005578);cellular_component:extracellular space(GO:0005615);cellular_compone…
ENSMUSG00000056296	-3.66143	-2.70437	0.124545	1	Synpr	molecular_function:transporter activity(GO:0005215);biological_process:transport(GO:0006810);cellular_component:cell junction(GO:0030054);cellular_component:integral component of synaptic vesicle membrane(GO:0030285);cellular_component:neuron projection(GO:0043005)
ENSMUSG00000101750	-3.66143	-2.70437	0.124545	1	Olfr1392	molecular_function:G-protein coupled receptor activity(GO:0004930);molecular_function:olfactory receptor activity(GO:0004984);cellular_component:plasma membrane(GO:0005886);biological_process:G-protein coupled receptor signaling pathway(GO:0007186);biological_process:sensory perception of smell(GO:0007608);cellular_component:integral component of membrane(GO:0016021);biological_process:detection …
ENSMUSG00000112991	3.61906	-2.70508	0.124545	1	AC152065.1	_
ENSMUSG00000033255	0.918685	-1.46385	0.12458	1	Gm5134	molecular_function:glucose:sodium symporter activity(GO:0005412);cellular_component:integral component of plasma membrane(GO:0005887);biological_process:sodium ion transport(GO:0006814)
ENSMUSG00000079038	-0.367347	1.06101	0.12469	1	D130040H23Rik	molecular_function:molecular_function(GO:0003674);cellular_component:cellular_component(GO:0005575);biological_process:biological_process(GO:0008150)
ENSMUSG00000031737	0.758905	-0.955553	0.125204	1	Irx5	biological_process:regulation of heart rate(GO:0002027);cellular_component:nucleus(GO:0005634);biological_process:transcription, DNA-templated(GO:0006351);biological_process:regulation of transcription, DNA-templated(GO:0006355);biological_process:visual perception(GO:0007601);biological_process:gonad development(GO:0008406);biological_process:regulation of gene expression(GO:0010468);biological_…
ENSMUSG00000082220	-2.36111	-2.57686	0.125477	1	Gm12943	_
ENSMUSG00000027007	0.20299	6.99295	0.125589	1	Ssfa2	molecular_function:receptor binding(GO:0005102);cellular_component:nucleus(GO:0005634);cellular_component:cytosol(GO:0005829);cellular_component:plasma membrane(GO:0005886);molecular_function:actin filament binding(GO:0051015)
ENSMUSG00000022788	0.291337	3.92033	0.125708	1	Fgd4	molecular_function:actin binding(GO:0003779);molecular_function:Rho guanyl-nucleotide exchange factor activity(GO:0005089);cellular_component:cytoplasm(GO:0005737);cellular_component:cytoskeleton(GO:0005856);biological_process:activation of JUN kinase activity(GO:0007257);cellular_component:lamellipodium(GO:0030027);biological_process:lamellipodium assembly(GO:0030032);biological_process:microspi…
ENSMUSG00000042918	-0.904352	-1.30246	0.125854	1	Mamstr	molecular_function:RNA polymerase II transcription factor binding transcription factor activity(GO:0001076);molecular_function:protein binding(GO:0005515);cellular_component:nucleus(GO:0005634);biological_process:transcription, DNA-templated(GO:0006351);biological_process:positive regulation of myotube differentiation(GO:0010831);biological_process:positive regulation of transcription from RNA po…
ENSMUSG00000038751	-1.74843	-2.25512	0.126309	1	Ptk6	cellular_component:ruffle(GO:0001726);molecular_function:protein tyrosine kinase activity(GO:0004713);molecular_function:non-membrane spanning protein tyrosine kinase activity(GO:0004715);molecular_function:receptor binding(GO:0005102);molecular_function:ATP binding(GO:0005524);cellular_component:nucleus(GO:0005634);cellular_component:nucleoplasm(GO:0005654);cellular_component:cytoplasm(GO:000573…
ENSMUSG00000074794	0.261447	6.27504	0.126347	1	Arrdc3	biological_process:temperature homeostasis(GO:0001659);cellular_component:lysosome(GO:0005764);cellular_component:endosome(GO:0005768);cellular_component:early endosome(GO:0005769);cellular_component:plasma membrane(GO:0005886);biological_process:negative regulation of heat generation(GO:0031651);molecular_function:beta-3 adrenergic receptor binding(GO:0031699);biological_process:skin development…
ENSMUSG00000019189	-0.352819	5.10328	0.126574	1	Rnf145	biological_process:protein polyubiquitination(GO:0000209);cellular_component:cellular_component(GO:0005575);molecular_function:zinc ion binding(GO:0008270);cellular_component:integral component of membrane(GO:0016021);biological_process:protein ubiquitination involved in ubiquitin-dependent protein catabolic process(GO:0042787);biological_process:proteasome-mediated ubiquitin-dependent protein ca…
ENSMUSG00000074149	-2.57086	-2.51649	0.126739	1	Gm10634	_
ENSMUSG00000035914	0.502056	1.58295	0.126768	1	Cd276	molecular_function:receptor binding(GO:0005102);cellular_component:external side of plasma membrane(GO:0009897);cellular_component:integral component of membrane(GO:0016021);biological_process:positive regulation of bone mineralization(GO:0030501);biological_process:positive regulation of T cell proliferation(GO:0042102);biological_process:T cell activation(GO:0042110);biological_process:negative…
ENSMUSG00000085184	-0.622968	-0.240369	0.126812	1	4933439K11Rik	_
ENSMUSG00000020213	0.854191	-1.13908	0.127005	1	Glipr1l1	cellular_component:acrosomal vesicle(GO:0001669);molecular_function:molecular_function(GO:0003674);cellular_component:extracellular region(GO:0005576);biological_process:binding of sperm to zona pellucida(GO:0007339);cellular_component:sperm connecting piece(GO:0097224)
ENSMUSG00000102018	0.950718	-1.28346	0.127026	1	K230010J24Rik	_
ENSMUSG00000032611	-0.974842	-1.25695	0.12721	1	1700102P08Rik	_
ENSMUSG00000038594	-0.243182	2.80444	0.127252	1	Cep85l	molecular_function:molecular_function(GO:0003674);biological_process:biological_process(GO:0008150)
ENSMUSG00000097713	-2.53141	-2.51949	0.127437	1	Gm7741	_
ENSMUSG00000078127	-0.963599	-1.40903	0.127538	1	Fam170b	cellular_component:acrosomal vesicle(GO:0001669);cellular_component:outer acrosomal membrane(GO:0002081);molecular_function:molecular_function(GO:0003674);biological_process:regulation of fertilization(GO:0080154);biological_process:positive regulation of acrosome reaction(GO:2000344)
ENSMUSG00000013646	-0.251289	4.13075	0.127574	1	Sh3bp5l	molecular_function:protein kinase inhibitor activity(GO:0004860);cellular_component:cytoplasm(GO:0005737);molecular_function:SH3 domain binding(GO:0017124);biological_process:intracellular signal transduction(GO:0035556);biological_process:negative regulation of protein tyrosine kinase activity(GO:0061099)
ENSMUSG00000096351	0.434162	1.20625	0.127957	1	Samd11	biological_process:negative regulation of transcription from RNA polymerase II promoter(GO:0000122);cellular_component:nucleus(GO:0005634);molecular_function:SAM domain binding(GO:0032093);molecular_function:PH domain binding(GO:0042731);molecular_function:protein self-association(GO:0043621)
ENSMUSG00000041945	0.457778	1.04885	0.12796	1	Mfsd9	molecular_function:transporter activity(GO:0005215);cellular_component:integral component of membrane(GO:0016021);biological_process:transmembrane transport(GO:0055085)
ENSMUSG00000031779	-0.793688	2.05909	0.128149	1	Ccl22	biological_process:monocyte chemotaxis(GO:0002548);cellular_component:extracellular space(GO:0005615);biological_process:inflammatory response(GO:0006954);biological_process:G-protein coupled receptor signaling pathway(GO:0007186);molecular_function:chemokine activity(GO:0008009);biological_process:neutrophil chemotaxis(GO:0030593);biological_process:positive regulation of GTPase activity(GO:0043…
ENSMUSG00000036835	-0.22742	4.28536	0.128175	1	Psenen	molecular_function:protein binding(GO:0005515);cellular_component:endoplasmic reticulum(GO:0005783);cellular_component:endoplasmic reticulum membrane(GO:0005789);cellular_component:Golgi apparatus(GO:0005794);cellular_component:plasma membrane(GO:0005886);cellular_component:integral component of plasma membrane(GO:0005887);biological_process:membrane protein ectodomain proteolysis(GO:0006509);bio…
ENSMUSG00000019326	-1.34816	-2.07438	0.128503	1	Aoc3	molecular_function:copper ion binding(GO:0005507);molecular_function:calcium ion binding(GO:0005509);cellular_component:cytoplasm(GO:0005737);cellular_component:early endosome(GO:0005769);cellular_component:endoplasmic reticulum(GO:0005783);cellular_component:Golgi apparatus(GO:0005794);cellular_component:plasma membrane(GO:0005886);cellular_component:microvillus(GO:0005902);biological_process:ce…
ENSMUSG00000004864	-0.380531	1.05335	0.128644	1	Mapk13	biological_process:MAPK cascade(GO:0000165);molecular_function:protein serine/threonine kinase activity(GO:0004674);molecular_function:MAP kinase activity(GO:0004707);molecular_function:ATP binding(GO:0005524);cellular_component:nucleus(GO:0005634);cellular_component:nucleoplasm(GO:0005654);cellular_component:cytoplasm(GO:0005737);biological_process:transcription, DNA-templated(GO:0006351);biolog…
ENSMUSG00000028906	0.181322	6.96431	0.128648	1	Epb41	molecular_function:actin binding(GO:0003779);molecular_function:structural constituent of cytoskeleton(GO:0005200);molecular_function:calmodulin binding(GO:0005516);molecular_function:1-phosphatidylinositol binding(GO:0005545);cellular_component:nucleus(GO:0005634);cellular_component:cytosol(GO:0005829);cellular_component:plasma membrane(GO:0005886);biological_process:protein complex assembly(GO:…
ENSMUSG00000026988	0.297031	1.8916	0.128727	1	Wdsub1	molecular_function:molecular_function(GO:0003674);molecular_function:ubiquitin-protein transferase activity(GO:0004842);cellular_component:cellular_component(GO:0005575);biological_process:biological_process(GO:0008150);biological_process:protein ubiquitination(GO:0016567)
ENSMUSG00000097912	2.53587	-2.51747	0.128792	1	6330403N20Rik	_
ENSMUSG00000075327	0.367319	3.50468	0.1289	1	Zbtb2	biological_process:negative regulation of transcription from RNA polymerase II promoter(GO:0000122);molecular_function:RNA polymerase II core promoter proximal region sequence-specific DNA binding(GO:0000978);molecular_function:molecular_function(GO:0003674);cellular_component:cellular_component(GO:0005575);biological_process:biological_process(GO:0008150)
ENSMUSG00000092368	-0.562137	-0.279621	0.129026	1	A930015D03Rik	_
ENSMUSG00000039154	-1.79367	-2.2553	0.129087	1	Shd	molecular_function:SH3/SH2 adaptor activity(GO:0005070);cellular_component:cellular_component(GO:0005575);biological_process:signal transduction(GO:0007165);biological_process:positive regulation of signal transduction(GO:0009967)
ENSMUSG00000031791	-0.282254	2.3061	0.129264	1	Tmem38a	molecular_function:calcium-activated potassium channel activity(GO:0015269);cellular_component:integral component of membrane(GO:0016021);cellular_component:nuclear membrane(GO:0031965);cellular_component:sarcoplasmic reticulum membrane(GO:0033017);cellular_component:extracellular exosome(GO:0070062);biological_process:potassium ion transmembrane transport(GO:0071805)
ENSMUSG00000033400	-0.176171	4.93997	0.129299	1	Agl	molecular_function:glycogen debranching enzyme activity(GO:0004133);molecular_function:4-alpha-glucanotransferase activity(GO:0004134);molecular_function:amylo-alpha-1,6-glucosidase activity(GO:0004135);molecular_function:protein binding(GO:0005515);cellular_component:nucleus(GO:0005634);cellular_component:cytoplasm(GO:0005737);biological_process:glycogen metabolic process(GO:0005977);biological_…
ENSMUSG00000036181	0.278851	9.62606	0.129419	1	Hist1h1c	biological_process:negative regulation of transcription from RNA polymerase II promoter(GO:0000122);cellular_component:nucleosome(GO:0000786);molecular_function:DNA binding(GO:0003677);molecular_function:RNA binding(GO:0003723);molecular_function:protein binding(GO:0005515);cellular_component:nucleus(GO:0005634);cellular_component:nuclear euchromatin(GO:0005719);biological_process:nucleosome asse…
ENSMUSG00000032035	0.403379	2.8849	0.129614	1	Ets1	molecular_function:RNA polymerase II core promoter proximal region sequence-specific DNA binding(GO:0000978);molecular_function:sequence-specific DNA binding RNA polymerase II transcription factor activity(GO:0000981);molecular_function:RNA polymerase II core promoter proximal region sequence-specific DNA binding transcription factor activity(GO:0000982);biological_process:response to hypoxia(GO:…
ENSMUSG00000027505	0.757882	-1.18492	0.129793	1	Fam209	molecular_function:molecular_function(GO:0003674);cellular_component:nucleus(GO:0005634);biological_process:biological_process(GO:0008150);cellular_component:integral component of membrane(GO:0016021)
ENSMUSG00000072618	-1.2709	-1.83691	0.1298	1	Gm10384	molecular_function:molecular_function(GO:0003674);cellular_component:cellular_component(GO:0005575);biological_process:biological_process(GO:0008150)
ENSMUSG00000035498	-0.536603	-0.150564	0.129865	1	Cdcp1	molecular_function:molecular_function(GO:0003674);cellular_component:cellular_component(GO:0005575);cellular_component:plasma membrane(GO:0005886);biological_process:biological_process(GO:0008150);cellular_component:integral component of membrane(GO:0016021)
ENSMUSG00000036864	0.41929	1.05461	0.129916	1	Proser3	molecular_function:molecular_function(GO:0003674);cellular_component:cellular_component(GO:0005575);biological_process:biological_process(GO:0008150)
ENSMUSG00000074570	0.327102	1.9967	0.130027	1	Cass4	cellular_component:cytoplasm(GO:0005737);cellular_component:cytoskeleton(GO:0005856);cellular_component:focal adhesion(GO:0005925);biological_process:cell adhesion(GO:0007155)
ENSMUSG00000086539	-0.608103	-0.123433	0.130047	1	Gm16759	_
ENSMUSG00000058743	-0.738888	-0.855326	0.130202	1	Kcnj14	molecular_function:inward rectifier potassium channel activity(GO:0005242);cellular_component:integral component of plasma membrane(GO:0005887);biological_process:potassium ion import(GO:0010107);cellular_component:dendrite(GO:0030425);biological_process:regulation of ion transmembrane transport(GO:0034765);cellular_component:neuronal cell body(GO:0043025)
ENSMUSG00000107182	0.62562	-0.448422	0.130222	1	Gm43268	_
ENSMUSG00000079509	-0.176564	6.24764	0.130342	1	Zfx	biological_process:ovarian follicle development(GO:0001541);molecular_function:DNA binding(GO:0003677);cellular_component:nucleoplasm(GO:0005654);cellular_component:nucleolus(GO:0005730);biological_process:transcription, DNA-templated(GO:0006351);biological_process:regulation of transcription, DNA-templated(GO:0006355);biological_process:germ cell development(GO:0007281);biological_process:sperma…
ENSMUSG00000044534	0.856299	-1.1441	0.130411	1	Ackr2	molecular_function:scavenger receptor activity(GO:0005044);molecular_function:protein binding(GO:0005515);cellular_component:nucleoplasm(GO:0005654);cellular_component:early endosome(GO:0005769);cellular_component:cytosol(GO:0005829);cellular_component:actin filament(GO:0005884);cellular_component:plasma membrane(GO:0005886);cellular_component:integral component of plasma membrane(GO:0005887);bio…
ENSMUSG00000086324	0.884138	-1.33107	0.13051	1	Gm15564	_
ENSMUSG00000102097	2.49416	-2.5185	0.130815	1	A930006L05Rik	_
ENSMUSG00000023079	0.253027	2.72297	0.131133	1	Gtf2ird1	molecular_function:sequence-specific DNA binding RNA polymerase II transcription factor activity(GO:0000981);molecular_function:DNA binding(GO:0003677);molecular_function:sequence-specific DNA binding transcription factor activity(GO:0003700);cellular_component:nucleus(GO:0005634);cellular_component:nucleoplasm(GO:0005654);cellular_component:cytoplasm(GO:0005737);cellular_component:cytosol(GO:000…
ENSMUSG00000090733	0.312649	2.02702	0.131216	1	Rps27	biological_process:ribosomal small subunit assembly(GO:0000028);molecular_function:structural constituent of ribosome(GO:0003735);molecular_function:protein binding(GO:0005515);biological_process:rRNA processing(GO:0006364);biological_process:translation(GO:0006412);cellular_component:cytosolic small ribosomal subunit(GO:0022627);molecular_function:metal ion binding(GO:0046872)
ENSMUSG00000097058	2.28402	-2.57731	0.131288	1	4930556M19Rik	_
ENSMUSG00000086788	-3.51871	-2.76915	0.131376	1	1700029M20Rik	_
ENSMUSG00000030031	-0.249851	4.26063	0.131447	1	Kbtbd8	molecular_function:ubiquitin-protein transferase activity(GO:0004842);cellular_component:Golgi apparatus(GO:0005794);cellular_component:spindle(GO:0005819);biological_process:regulation of translation(GO:0006417);biological_process:protein monoubiquitination(GO:0006513);biological_process:neural crest formation(GO:0014029);biological_process:neural crest cell development(GO:0014032);cellular_comp…
ENSMUSG00000055632	0.34752	1.33163	0.1315	1	Hmcn2	molecular_function:calcium ion binding(GO:0005509);cellular_component:extracellular region(GO:0005576);cellular_component:basement membrane(GO:0005604);cellular_component:cell cortex(GO:0005938);biological_process:smooth muscle contraction(GO:0006939);cellular_component:cell junction(GO:0030054);biological_process:positive regulation of cell migration(GO:0030335);cellular_component:cleavage furro…
ENSMUSG00000108954	-3.50837	-2.76942	0.131674	1	Gm44901	_
ENSMUSG00000026447	-3.50837	-2.76942	0.13171	1	Pik3c2b	molecular_function:lipid kinase activity(GO:0001727);molecular_function:protein binding(GO:0005515);cellular_component:nucleoplasm(GO:0005654);cellular_component:cytosol(GO:0005829);cellular_component:plasma membrane(GO:0005886);cellular_component:phosphatidylinositol 3-kinase complex(GO:0005942);biological_process:cellular response to starvation(GO:0009267);biological_process:phosphatidylinosito…
ENSMUSG00000098101	3.49148	-2.7693	0.131761	1	Gm27006	_
ENSMUSG00000028389	3.4915	-2.7693	0.131809	1	Zfp37	molecular_function:DNA binding(GO:0003677);cellular_component:nucleus(GO:0005634);biological_process:transcription, DNA-templated(GO:0006351);biological_process:regulation of transcription, DNA-templated(GO:0006355);biological_process:multicellular organismal development(GO:0007275);biological_process:germ cell development(GO:0007281);biological_process:spermatogenesis(GO:0007283);molecular_funct…
ENSMUSG00000075254	-0.708864	-0.243161	0.132057	1	Heg1	biological_process:vasculogenesis(GO:0001570);biological_process:in utero embryonic development(GO:0001701);biological_process:endothelial cell development(GO:0001885);biological_process:endothelial cell morphogenesis(GO:0001886);biological_process:vasculature development(GO:0001944);biological_process:lymph vessel development(GO:0001945);biological_process:lymph circulation(GO:0003017);biologica…
ENSMUSG00000057193	0.171259	5.49317	0.132164	1	Slc44a2	molecular_function:signal transducer activity(GO:0004871);molecular_function:protein binding(GO:0005515);cellular_component:lysosomal membrane(GO:0005765);biological_process:transport(GO:0006810);biological_process:signal transduction(GO:0007165);cellular_component:integral component of membrane(GO:0016021);biological_process:positive regulation of I-kappaB kinase/NF-kappaB signaling(GO:0043123);…
ENSMUSG00000025194	1.34554	-2.03559	0.132288	1	Abcc2	molecular_function:protein binding(GO:0005515);molecular_function:ATP binding(GO:0005524);cellular_component:integral component of plasma membrane(GO:0005887);biological_process:drug transmembrane transport(GO:0006855);biological_process:response to oxidative stress(GO:0006979);biological_process:female pregnancy(GO:0007565);molecular_function:organic anion transmembrane transporter activity(GO:0…
ENSMUSG00000103182	-2.0587	-2.35594	0.132301	1	Gm37091	_
ENSMUSG00000063754	-0.605741	-0.34133	0.132389	1	Gm10136	_
ENSMUSG00000060862	-0.312403	2.14656	0.132517	1	Zbtb40	molecular_function:molecular_function(GO:0003674);molecular_function:nucleic acid binding(GO:0003676);cellular_component:nucleus(GO:0005634);biological_process:cellular response to DNA damage stimulus(GO:0006974)
ENSMUSG00000097369	-2.63153	-2.5166	0.132666	1	Gm26545	_
ENSMUSG00000073102	-3.19354	-2.84047	0.132772	1	Drc1	molecular_function:molecular_function(GO:0003674);cellular_component:cellular_component(GO:0005575);cellular_component:cytoplasm(GO:0005737);cellular_component:axoneme(GO:0005930);biological_process:determination of left/right symmetry(GO:0007368);biological_process:heart development(GO:0007507);biological_process:cilium-dependent cell motility(GO:0060285);biological_process:axonemal dynein compl…
ENSMUSG00000030779	-0.159661	7.21185	0.132856	1	Rbbp6	biological_process:in utero embryonic development(GO:0001701);molecular_function:RNA binding(GO:0003723);molecular_function:ubiquitin-protein transferase activity(GO:0004842);cellular_component:chromosome(GO:0005694);cellular_component:nucleolus(GO:0005730);cellular_component:cytoplasm(GO:0005737);cellular_component:centrosome(GO:0005813);biological_process:DNA replication(GO:0006260);biological_…
ENSMUSG00000044042	-0.2619	5.69971	0.132887	1	Fmn1	biological_process:kidney development(GO:0001822);molecular_function:actin binding(GO:0003779);molecular_function:protein binding(GO:0005515);cellular_component:nucleus(GO:0005634);cellular_component:cytoplasm(GO:0005737);cellular_component:actin filament(GO:0005884);cellular_component:plasma membrane(GO:0005886);cellular_component:adherens junction(GO:0005912);molecular_function:microtubule bind…
ENSMUSG00000112581	-3.49701	-2.76973	0.133171	1	AC124421.2	_
ENSMUSG00000081611	0.918129	-1.63935	0.133212	1	Gm13651	_
ENSMUSG00000064390	1.72544	-2.46286	0.133228	1	Rnu73b	_
ENSMUSG00000025963	-3.44543	-2.771	0.133303	1	Mdh1b	cellular_component:cytoplasm(GO:0005737);biological_process:carbohydrate metabolic process(GO:0005975);biological_process:tricarboxylic acid cycle(GO:0006099);biological_process:oxaloacetate metabolic process(GO:0006107);biological_process:malate metabolic process(GO:0006108);biological_process:NADH metabolic process(GO:0006734);molecular_function:L-malate dehydrogenase activity(GO:0030060)
ENSMUSG00000085433	0.266338	3.03108	0.13373	1	Gm16001	_
ENSMUSG00000067071	-0.22479	3.40473	0.133919	1	Hes6	biological_process:negative regulation of transcription from RNA polymerase II promoter(GO:0000122);molecular_function:RNA polymerase II regulatory region sequence-specific DNA binding(GO:0000977);molecular_function:RNA polymerase II transcription regulatory region sequence-specific DNA binding transcription factor activity involved in negative regulation of transcription(GO:0001227);molecular_fu…
ENSMUSG00000052446	-0.275902	3.44945	0.134068	1	Zfp961	molecular_function:molecular_function(GO:0003674);molecular_function:nucleic acid binding(GO:0003676);cellular_component:cellular_component(GO:0005575);cellular_component:intracellular(GO:0005622);biological_process:regulation of transcription, DNA-templated(GO:0006355);biological_process:biological_process(GO:0008150);molecular_function:metal ion binding(GO:0046872)
ENSMUSG00000026578	0.259311	2.74439	0.134073	1	Ccdc181	cellular_component:manchette(GO:0002177);molecular_function:protein binding(GO:0005515);cellular_component:cytoplasm(GO:0005737);cellular_component:microtubule(GO:0005874);molecular_function:microtubule binding(GO:0008017);biological_process:biological_process(GO:0008150);cellular_component:sperm flagellum(GO:0036126)
ENSMUSG00000079722	1.91588	-2.40606	0.134553	1	Ttll2	molecular_function:molecular_function(GO:0003674);molecular_function:ATP binding(GO:0005524);cellular_component:cellular_component(GO:0005575);biological_process:cellular protein modification process(GO:0006464);biological_process:biological_process(GO:0008150);molecular_function:ligase activity(GO:0016874)
ENSMUSG00000054951	1.4301	-2.16416	0.134763	1	9130008F23Rik	molecular_function:molecular_function(GO:0003674);cellular_component:cellular_component(GO:0005575);biological_process:biological_process(GO:0008150)
ENSMUSG00000026520	-0.171701	5.76954	0.134924	1	Pycr2	molecular_function:pyrroline-5-carboxylate reductase activity(GO:0004735);cellular_component:mitochondrion(GO:0005739);biological_process:proline biosynthetic process(GO:0006561);biological_process:cellular response to oxidative stress(GO:0034599);biological_process:oxidation-reduction process(GO:0055114);biological_process:L-proline biosynthetic process(GO:0055129)
ENSMUSG00000083878	1.08201	-1.87853	0.134979	1	Gm12034	_
ENSMUSG00000035765	0.1993	5.17573	0.135032	1	Dym	cellular_component:cytoplasm(GO:0005737);cellular_component:Golgi apparatus(GO:0005794);biological_process:Golgi organization(GO:0007030);cellular_component:membrane(GO:0016020);molecular_function:enzyme binding(GO:0019899);biological_process:bone development(GO:0060348)
ENSMUSG00000109783	3.42675	-2.77098	0.135259	1	Gm45338	_
ENSMUSG00000059486	-0.169972	6.21172	0.135337	1	Kbtbd2	molecular_function:ubiquitin-protein transferase activity(GO:0004842);biological_process:protein ubiquitination(GO:0016567);cellular_component:Cul3-RING ubiquitin ligase complex(GO:0031463)
ENSMUSG00000033377	1.72774	-2.46219	0.135392	1	Palmd	molecular_function:protein binding(GO:0005515);cellular_component:cytoplasm(GO:0005737);biological_process:regulation of cell shape(GO:0008360);cellular_component:membrane(GO:0016020);cellular_component:dendritic spine(GO:0043197)
ENSMUSG00000040229	1.08865	-1.66833	0.135549	1	Gpr34	cellular_component:integral component of plasma membrane(GO:0005887);biological_process:G-protein coupled purinergic nucleotide receptor signaling pathway(GO:0035589);molecular_function:G-protein coupled purinergic nucleotide receptor activity(GO:0045028)
ENSMUSG00000054945	-0.873817	-1.3035	0.135619	1	Gm9958	molecular_function:molecular_function(GO:0003674);cellular_component:cellular_component(GO:0005575);biological_process:biological_process(GO:0008150);cellular_component:integral component of membrane(GO:0016021)
ENSMUSG00000031325	3.44483	-2.77051	0.135727	1	4930519F16Rik	_
ENSMUSG00000067225	3.44318	-2.77056	0.135742	1	Cyp2c54	molecular_function:iron ion binding(GO:0005506);cellular_component:endoplasmic reticulum membrane(GO:0005789);molecular_function:arachidonic acid epoxygenase activity(GO:0008392);molecular_function:steroid hydroxylase activity(GO:0008395);biological_process:arachidonic acid metabolic process(GO:0019369);biological_process:epoxygenase P450 pathway(GO:0019373);molecular_function:heme binding(GO:002…
ENSMUSG00000026999	0.21241	3.75434	0.135874	1	Nup35	molecular_function:single-stranded DNA binding(GO:0003697);molecular_function:nucleocytoplasmic transporter activity(GO:0005487);molecular_function:phospholipid binding(GO:0005543);cellular_component:nucleoplasm(GO:0005654);cellular_component:plasma membrane(GO:0005886);biological_process:regulation of transcription, DNA-templated(GO:0006355);biological_process:NLS-bearing protein import into nuc…
ENSMUSG00000032306	0.234178	3.99463	0.135888	1	Mpi	biological_process:cell wall mannoprotein biosynthetic process(GO:0000032);molecular_function:mannose-6-phosphate isomerase activity(GO:0004476);cellular_component:cytoplasm(GO:0005737);biological_process:protein glycosylation(GO:0006486);molecular_function:zinc ion binding(GO:0008270);biological_process:GDP-mannose biosynthetic process(GO:0009298);biological_process:mannose to fructose-6-phospha…
ENSMUSG00000020669	0.567609	-0.31766	0.136055	1	Sh3yl1	molecular_function:protein binding(GO:0005515);biological_process:phosphatidylinositol biosynthetic process(GO:0006661);molecular_function:phosphatase binding(GO:0019902);cellular_component:ruffle membrane(GO:0032587);molecular_function:phosphatidylinositol binding(GO:0035091);biological_process:regulation of ruffle assembly(GO:1900027)
ENSMUSG00000064125	0.626396	-0.564319	0.136108	1	Prr36	molecular_function:molecular_function(GO:0003674);cellular_component:cellular_component(GO:0005575);biological_process:biological_process(GO:0008150)
ENSMUSG00000056612	-0.211176	4.94394	0.13614	1	Ppp1r14b	molecular_function:protein phosphatase inhibitor activity(GO:0004864);cellular_component:cytoplasm(GO:0005737);biological_process:regulation of phosphorylation(GO:0042325);biological_process:negative regulation of catalytic activity(GO:0043086);biological_process:innate immune response(GO:0045087)
ENSMUSG00000030386	-0.290606	2.17821	0.136258	1	Zfp606	molecular_function:nucleic acid binding(GO:0003676);molecular_function:sequence-specific DNA binding transcription factor activity(GO:0003700);cellular_component:nucleus(GO:0005634);biological_process:regulation of transcription, DNA-templated(GO:0006355);molecular_function:metal ion binding(GO:0046872)
ENSMUSG00000091514	0.912955	-1.63885	0.136356	1	Gm17484	_
ENSMUSG00000049871	0.219225	3.97891	0.136412	1	Nlrc3	molecular_function:molecular_function(GO:0003674);molecular_function:protein binding(GO:0005515);molecular_function:ATP binding(GO:0005524);cellular_component:cytoplasm(GO:0005737);cellular_component:microtubule organizing center(GO:0005815);cellular_component:cytosol(GO:0005829);biological_process:I-kappaB kinase/NF-kappaB signaling(GO:0007249);biological_process:negative regulation of phosphati…
ENSMUSG00000032641	0.283033	2.44326	0.136601	1	Gpr19	molecular_function:G-protein coupled receptor activity(GO:0004930);cellular_component:plasma membrane(GO:0005886);biological_process:neuropeptide signaling pathway(GO:0007218);biological_process:synaptic transmission(GO:0007268);biological_process:feeding behavior(GO:0007631);cellular_component:integral component of membrane(GO:0016021)
ENSMUSG00000049515	-0.681351	-0.700607	0.136697	1	Espnl	cellular_component:cytoplasm(GO:0005737);cellular_component:filamentous actin(GO:0031941);molecular_function:actin filament binding(GO:0051015);biological_process:actin filament bundle assembly(GO:0051017)
ENSMUSG00000096056	-0.682083	-0.804752	0.136746	1	Gm21986	_
ENSMUSG00000056735	0.911769	-1.6394	0.136938	1	A930024E05Rik	_
ENSMUSG00000063108	-0.197536	4.76193	0.137123	1	Zfp26	molecular_function:DNA binding(GO:0003677);molecular_function:sequence-specific DNA binding transcription factor activity(GO:0003700);cellular_component:nucleus(GO:0005634);biological_process:regulation of transcription, DNA-templated(GO:0006355);molecular_function:metal ion binding(GO:0046872)
ENSMUSG00000090194	-0.806202	-0.974157	0.137301	1	Gm16161	_
ENSMUSG00000110424	0.650851	-0.806649	0.137352	1	1700012D14Rik	_
ENSMUSG00000109214	-0.78173	-1.09585	0.137454	1	Gm44659	_
ENSMUSG00000084808	-0.313906	1.59673	0.137592	1	9430091E24Rik	_
ENSMUSG00000008307	0.745127	-0.755094	0.137612	1	1700109H08Rik	molecular_function:molecular_function(GO:0003674);molecular_function:calcium ion binding(GO:0005509);cellular_component:cellular_component(GO:0005575);biological_process:biological_process(GO:0008150)
ENSMUSG00000110388	0.298512	1.67787	0.13788	1	Gm30329	_
ENSMUSG00000005882	0.193104	4.77141	0.138054	1	Uqcc1	molecular_function:molecular_function(GO:0003674);cellular_component:mitochondrion(GO:0005739);cellular_component:mitochondrial inner membrane(GO:0005743);cellular_component:cytoplasmic vesicle(GO:0031410);biological_process:mitochondrial respiratory chain complex III assembly(GO:0034551);biological_process:positive regulation of mitochondrial translation(GO:0070131)
ENSMUSG00000022286	0.378065	1.21895	0.138084	1	Grhl2	molecular_function:intronic transcription regulatory region sequence-specific DNA binding(GO:0001161);molecular_function:RNA polymerase II transcription regulatory region sequence-specific DNA binding transcription factor activity involved in positive regulation of transcription(GO:0001228);biological_process:in utero embryonic development(GO:0001701);biological_process:neural tube closure(GO:000…
ENSMUSG00000022041	0.689904	-1.09604	0.138117	1	Chrna2	cellular_component:acetylcholine-gated channel complex(GO:0005892);biological_process:signal transduction(GO:0007165);biological_process:synaptic transmission, cholinergic(GO:0007271);biological_process:neuromuscular synaptic transmission(GO:0007274);molecular_function:drug binding(GO:0008144);molecular_function:acetylcholine receptor activity(GO:0015464);molecular_function:acetylcholine-gated ca…
ENSMUSG00000067189	-0.448389	0.753208	0.138179	1	Gm7335	_
ENSMUSG00000037216	-0.288716	1.95593	0.138328	1	Lipt1	cellular_component:mitochondrion(GO:0005739);biological_process:protein lipoylation(GO:0009249);molecular_function:transferase activity, transferring acyl groups(GO:0016746);molecular_function:lipoate-protein ligase activity(GO:0016979)
ENSMUSG00000028076	0.471276	1.31647	0.138437	1	Cd1d1	biological_process:NK T cell differentiation(GO:0001865);biological_process:positive regulation of T cell mediated cytotoxicity(GO:0001916);molecular_function:protein binding(GO:0005515);cellular_component:cytoplasm(GO:0005737);cellular_component:lysosome(GO:0005764);cellular_component:lysosomal membrane(GO:0005765);cellular_component:early endosome(GO:0005769);cellular_component:late endosome(GO…
ENSMUSG00000031803	1.1908	-1.70314	0.138642	1	B3gnt3	cellular_component:Golgi membrane(GO:0000139);cellular_component:cellular_component(GO:0005575);biological_process:protein glycosylation(GO:0006486);molecular_function:galactosyltransferase activity(GO:0008378);molecular_function:N-acetyllactosaminide beta-1,3-N-acetylglucosaminyltransferase activity(GO:0008532);cellular_component:integral component of membrane(GO:0016021);biological_process:poly…
ENSMUSG00000086405	1.43984	-2.16279	0.138914	1	9330198N18Rik	_
ENSMUSG00000021932	-0.219351	4.07371	0.138988	1	Rnaseh2b	biological_process:in utero embryonic development(GO:0001701);molecular_function:RNA-DNA hybrid ribonuclease activity(GO:0004523);cellular_component:nucleus(GO:0005634);biological_process:RNA catabolic process(GO:0006401);biological_process:ribonucleotide metabolic process(GO:0009259);biological_process:regulation of G2/M transition of mitotic cell cycle(GO:0010389);biological_process:negative re…
ENSMUSG00000096156	-1.8074	-2.462	0.139482	1	Gm9242	molecular_function:mRNA binding(GO:0003729);cellular_component:nucleoplasm(GO:0005654);cellular_component:cytoplasm(GO:0005737);cellular_component:ribonucleoprotein granule(GO:0035770);cellular_component:neuron projection(GO:0043005);biological_process:mRNA transport(GO:0051028);molecular_function:RNA transmembrane transporter activity(GO:0051033);cellular_component:catalytic step 2 spliceosome(G…
ENSMUSG00000050705	0.235208	3.97449	0.139553	1	2310061I04Rik	molecular_function:molecular_function(GO:0003674);cellular_component:mitochondrion(GO:0005739);biological_process:biological_process(GO:0008150)
ENSMUSG00000034462	-0.24521	4.24477	0.139715	1	Pkd2	biological_process:branching involved in ureteric bud morphogenesis(GO:0001658);biological_process:kidney development(GO:0001822);biological_process:liver development(GO:0001889);biological_process:embryonic placenta development(GO:0001892);biological_process:heart looping(GO:0001947);cellular_component:polycystin complex(GO:0002133);biological_process:detection of nodal flow(GO:0003127);molecula…
ENSMUSG00000005237	1.74452	-2.20988	0.139919	1	Dnah2	molecular_function:ATP binding(GO:0005524);cellular_component:cytoplasm(GO:0005737);cellular_component:microtubule(GO:0005874);biological_process:microtubule-based movement(GO:0007018);molecular_function:ATP-dependent microtubule motor activity, minus-end-directed(GO:0008569);cellular_component:dynein complex(GO:0030286);cellular_component:motile cilium(GO:0031514);cellular_component:inner dynein…
ENSMUSG00000032763	0.212495	3.62205	0.140176	1	Ilvbl	molecular_function:magnesium ion binding(GO:0000287);biological_process:biological_process(GO:0008150);cellular_component:membrane(GO:0016020);cellular_component:integral component of membrane(GO:0016021);molecular_function:transferase activity(GO:0016740);molecular_function:thiamine pyrophosphate binding(GO:0030976)
ENSMUSG00000051984	-0.725957	-0.488376	0.140239	1	Sec31b	molecular_function:molecular_function(GO:0003674);cellular_component:endoplasmic reticulum membrane(GO:0005789);biological_process:biological_process(GO:0008150);cellular_component:ER to Golgi transport vesicle membrane(GO:0012507);biological_process:protein transport(GO:0015031);biological_process:vesicle-mediated transport(GO:0016192);cellular_component:vesicle coat(GO:0030120)
ENSMUSG00000081370	0.872295	-1.0763	0.140628	1	Gm9105	_
ENSMUSG00000038987	-0.559346	-0.221367	0.140792	1	Cfap157	molecular_function:protein binding(GO:0005515);cellular_component:cytosol(GO:0005829);cellular_component:plasma membrane(GO:0005886);biological_process:sperm axoneme assembly(GO:0007288);molecular_function:microtubule binding(GO:0008017);cellular_component:ciliary basal body(GO:0036064);cellular_component:intracellular membrane-bounded organelle(GO:0043231)
ENSMUSG00000051550	-0.279132	1.95416	0.140799	1	Zfp579	_
ENSMUSG00000020628	0.186503	4.91694	0.141053	1	Trappc12	cellular_component:kinetochore(GO:0000776);molecular_function:endopeptidase activity(GO:0004175);cellular_component:nucleus(GO:0005634);cellular_component:endoplasmic reticulum-Golgi intermediate compartment(GO:0005793);biological_process:proteolysis(GO:0006508);biological_process:ER to Golgi vesicle-mediated transport(GO:0006888);biological_process:Golgi organization(GO:0007030);cellular_compone…
ENSMUSG00000021838	-0.287694	1.72313	0.141262	1	Samd4	_
ENSMUSG00000014243	-0.245881	2.97982	0.141329	1	Zswim7	biological_process:double-strand break repair via homologous recombination(GO:0000724);molecular_function:molecular_function(GO:0003674);cellular_component:nucleus(GO:0005634);molecular_function:zinc ion binding(GO:0008270);biological_process:protein stabilization(GO:0050821);cellular_component:Shu complex(GO:0097196)
ENSMUSG00000072809	-0.654903	-0.720718	0.141339	1	9330160F10Rik	_
ENSMUSG00000033508	-1.16662	-1.77105	0.141351	1	Asprv1	molecular_function:aspartic-type endopeptidase activity(GO:0004190);cellular_component:integral component of membrane(GO:0016021);biological_process:protein processing(GO:0016485);biological_process:skin development(GO:0043588)
ENSMUSG00000110830	0.991636	-1.80719	0.141432	1	AC153912.2	_
ENSMUSG00000045886	-0.603489	-0.286591	0.141726	1	Gm9803	_
ENSMUSG00000038201	1.51619	-2.30624	0.141974	1	Kcna7	molecular_function:voltage-gated potassium channel activity(GO:0005249);cellular_component:voltage-gated potassium channel complex(GO:0008076);cellular_component:integral component of membrane(GO:0016021);biological_process:regulation of ion transmembrane transport(GO:0034765);biological_process:protein homooligomerization(GO:0051260);biological_process:potassium ion transmembrane transport(GO:00…
ENSMUSG00000074909	-0.2497	3.90306	0.142113	1	Ranbp6	biological_process:protein import into nucleus, translocation(GO:0000060);cellular_component:cytoplasm(GO:0005737);biological_process:NLS-bearing protein import into nucleus(GO:0006607);biological_process:ribosomal protein import into nucleus(GO:0006610);molecular_function:nuclear localization sequence binding(GO:0008139);molecular_function:protein transporter activity(GO:0008565);cellular_compon…
ENSMUSG00000087365	0.488511	-0.0455306	0.142298	1	C430049B03Rik	_
ENSMUSG00000005045	0.75941	-0.900116	0.142375	1	Chd5	cellular_component:heterochromatin(GO:0000792);molecular_function:DNA binding(GO:0003677);molecular_function:helicase activity(GO:0004386);molecular_function:protein binding(GO:0005515);molecular_function:ATP binding(GO:0005524);cellular_component:nucleus(GO:0005634);cellular_component:nucleoplasm(GO:0005654);cellular_component:cytosol(GO:0005829);biological_process:transcription, DNA-templated(G…
ENSMUSG00000111090	0.767879	-1.38089	0.142588	1	AC153912.3	_
ENSMUSG00000031732	-0.266292	3.26584	0.142857	1	Phlpp2	cellular_component:photoreceptor inner segment(GO:0001917);molecular_function:protein serine/threonine phosphatase activity(GO:0004722);cellular_component:nucleus(GO:0005634);cellular_component:cytoplasm(GO:0005737);biological_process:protein dephosphorylation(GO:0006470);biological_process:signal transduction(GO:0007165);cellular_component:photoreceptor outer segment membrane(GO:0042622);molecul…
ENSMUSG00000030270	-1.8191	-2.46094	0.143006	1	Cpne9	molecular_function:molecular_function(GO:0003674);cellular_component:extracellular space(GO:0005615);cellular_component:extracellular exosome(GO:0070062);biological_process:positive regulation of dendrite extension(GO:1903861)
ENSMUSG00000036833	0.195785	4.7074	0.143202	1	Pnpla7	molecular_function:lysophospholipase activity(GO:0004622);cellular_component:lysosomal membrane(GO:0005765);cellular_component:endoplasmic reticulum(GO:0005783);cellular_component:endoplasmic reticulum membrane(GO:0005789);cellular_component:integral component of membrane(GO:0016021);cellular_component:nuclear membrane(GO:0031965);cellular_component:mitochondrial membrane(GO:0031966);biological_p…
ENSMUSG00000056078	-1.44373	-1.77034	0.143501	1	Lipm	molecular_function:molecular_function(GO:0003674);cellular_component:cellular_component(GO:0005575);cellular_component:extracellular region(GO:0005576);biological_process:biological_process(GO:0008150);biological_process:lipid catabolic process(GO:0016042);molecular_function:hydrolase activity, acting on ester bonds(GO:0016788)
ENSMUSG00000002996	0.203137	4.89017	0.143512	1	Hbp1	molecular_function:DNA binding(GO:0003677);molecular_function:RNA binding(GO:0003723);molecular_function:protein binding(GO:0005515);cellular_component:nucleoplasm(GO:0005654);biological_process:transcription, DNA-templated(GO:0006351);biological_process:regulation of transcription, DNA-templated(GO:0006355);biological_process:negative regulation of macrophage derived foam cell differentiation(GO…
ENSMUSG00000024208	-0.173125	5.12974	0.143564	1	Uqcc2	biological_process:regulation of oxidative phosphorylation(GO:0002082);molecular_function:molecular_function(GO:0003674);cellular_component:mitochondrion(GO:0005739);cellular_component:mitochondrial inner membrane(GO:0005743);cellular_component:mitochondrial intermembrane space(GO:0005758);cellular_component:mitochondrial matrix(GO:0005759);cellular_component:nuclear body(GO:0016604);biological_p…
ENSMUSG00000111929	0.692955	-0.878604	0.143581	1	AC154585.1	_
ENSMUSG00000109255	1.25116	-2.07427	0.143684	1	Gm7407	_
ENSMUSG00000053740	-0.22111	3.48072	0.143738	1	Gm6457	_
ENSMUSG00000020248	-0.186764	5.1973	0.143811	1	Nfyb	molecular_function:RNA polymerase II distal enhancer sequence-specific DNA binding(GO:0000980);molecular_function:DNA binding(GO:0003677);molecular_function:sequence-specific DNA binding transcription factor activity(GO:0003700);cellular_component:nucleus(GO:0005634);cellular_component:nucleoplasm(GO:0005654);cellular_component:transcription factor complex(GO:0005667);biological_process:transcrip…
ENSMUSG00000028063	0.157768	9.29408	0.143865	1	Lmna	molecular_function:structural molecule activity(GO:0005198);molecular_function:protein binding(GO:0005515);cellular_component:nucleus(GO:0005634);cellular_component:nuclear envelope(GO:0005635);cellular_component:lamin filament(GO:0005638);cellular_component:nucleoplasm(GO:0005654);biological_process:nucleus organization(GO:0006997);biological_process:nuclear envelope organization(GO:0006998);bio…
ENSMUSG00000106106	-0.243503	10.3412	0.143978	1	CT010467.1	_
ENSMUSG00000037337	0.188761	5.5749	0.144009	1	Map4k1	biological_process:MAPK cascade(GO:0000165);biological_process:activation of MAPKKK activity(GO:0000185);molecular_function:protein serine/threonine kinase activity(GO:0004674);molecular_function:protein binding(GO:0005515);molecular_function:ATP binding(GO:0005524);cellular_component:cytoplasm(GO:0005737);biological_process:protein phosphorylation(GO:0006468);biological_process:regulation of mit…
ENSMUSG00000014294	-0.203542	4.94434	0.144321	1	Ndufa2	cellular_component:mitochondrion(GO:0005739);cellular_component:mitochondrial respiratory chain complex I(GO:0005747);molecular_function:NADH dehydrogenase (ubiquinone) activity(GO:0008137);cellular_component:mitochondrial membrane(GO:0031966);biological_process:mitochondrial respiratory chain complex I assembly(GO:0032981);biological_process:oxidation-reduction process(GO:0055114)
ENSMUSG00000057551	-0.221469	3.83337	0.144535	1	Zfp317	molecular_function:nucleic acid binding(GO:0003676);molecular_function:sequence-specific DNA binding transcription factor activity(GO:0003700);cellular_component:nucleus(GO:0005634);biological_process:regulation of transcription, DNA-templated(GO:0006355);molecular_function:metal ion binding(GO:0046872)
ENSMUSG00000060568	0.474429	0.799436	0.144643	1	Fam78b	molecular_function:molecular_function(GO:0003674);cellular_component:cellular_component(GO:0005575);biological_process:biological_process(GO:0008150)
ENSMUSG00000056698	-0.231606	3.05745	0.144703	1	Elmod3	molecular_function:molecular_function(GO:0003674);molecular_function:GTPase activator activity(GO:0005096);cellular_component:cellular_component(GO:0005575);cellular_component:cytoplasm(GO:0005737);cellular_component:cytoskeleton(GO:0005856);biological_process:biological_process(GO:0008150);cellular_component:stereocilium(GO:0032420);cellular_component:kinocilium(GO:0060091)
ENSMUSG00000046259	-1.64204	-2.30384	0.144749	1	Sprr2h	cellular_component:cornified envelope(GO:0001533);molecular_function:structural molecule activity(GO:0005198);cellular_component:cytoplasm(GO:0005737);biological_process:epidermis development(GO:0008544);biological_process:peptide cross-linking(GO:0018149);biological_process:keratinocyte differentiation(GO:0030216);biological_process:keratinization(GO:0031424)
ENSMUSG00000031129	0.174966	6.27341	0.144799	1	Slc9a9	cellular_component:plasma membrane(GO:0005886);molecular_function:sodium:proton antiporter activity(GO:0015385);molecular_function:potassium:proton antiporter activity(GO:0015386);cellular_component:integral component of membrane(GO:0016021);cellular_component:late endosome membrane(GO:0031902);biological_process:regulation of intracellular pH(GO:0051453);cellular_component:recycling endosome(GO:…
ENSMUSG00000074449	2.06883	-2.63979	0.144951	1	Gm15319	molecular_function:molecular_function(GO:0003674);cellular_component:cellular_component(GO:0005575);biological_process:biological_process(GO:0008150)
ENSMUSG00000038384	-0.289706	4.17934	0.145021	1	Setd1b	molecular_function:molecular_function(GO:0003674);molecular_function:RNA binding(GO:0003723);cellular_component:nucleus(GO:0005634);cellular_component:chromosome(GO:0005694);cellular_component:cytosol(GO:0005829);biological_process:transcription, DNA-templated(GO:0006351);biological_process:regulation of transcription, DNA-templated(GO:0006355);cellular_component:nuclear speck(GO:0016607);molecul…
ENSMUSG00000044749	0.953996	-1.28341	0.145205	1	Abca6	molecular_function:ATP binding(GO:0005524);cellular_component:nucleoplasm(GO:0005654);biological_process:lipid transport(GO:0006869);cellular_component:integral component of membrane(GO:0016021);molecular_function:ATPase activity, coupled to transmembrane movement of substances(GO:0042626);cellular_component:intracellular membrane-bounded organelle(GO:0043231);biological_process:transmembrane tra…
ENSMUSG00000062115	-0.220342	3.53846	0.14531	1	Rai1	biological_process:skeletal system development(GO:0001501);molecular_function:sequence-specific DNA binding transcription factor activity(GO:0003700);cellular_component:nucleus(GO:0005634);cellular_component:nucleoplasm(GO:0005654);cellular_component:mitochondrion(GO:0005739);biological_process:regulation of transcription from RNA polymerase II promoter(GO:0006357);biological_process:circadian re…
ENSMUSG00000084799	-0.709927	-0.818494	0.145348	1	Ino80dos	_
ENSMUSG00000096606	2.06682	-2.63963	0.145429	1	Tpbgl	cellular_component:integral component of membrane(GO:0016021)
ENSMUSG00000043388	0.655824	-0.897582	0.145521	1	Tmem130	cellular_component:Golgi membrane(GO:0000139);molecular_function:molecular_function(GO:0003674);cellular_component:Golgi apparatus(GO:0005794);cellular_component:integral component of plasma membrane(GO:0005887);biological_process:biological_process(GO:0008150)
ENSMUSG00000070737	0.358118	1.36526	0.145534	1	Tmem35b	molecular_function:molecular_function(GO:0003674);cellular_component:cellular_component(GO:0005575);biological_process:biological_process(GO:0008150);cellular_component:integral component of membrane(GO:0016021)
ENSMUSG00000063145	0.242272	2.81097	0.145551	1	Bbs5	molecular_function:RNA polymerase II repressing transcription factor binding(GO:0001103);cellular_component:intracellular(GO:0005622);cellular_component:cytoplasm(GO:0005737);cellular_component:axoneme(GO:0005930);biological_process:protein transport(GO:0015031);molecular_function:phosphatidylinositol-3-phosphate binding(GO:0032266);cellular_component:BBSome(GO:0034464);cellular_component:ciliary…
ENSMUSG00000025257	0.497001	0.491126	0.1456	1	Ribc1	molecular_function:molecular_function(GO:0003674);cellular_component:cellular_component(GO:0005575);biological_process:biological_process(GO:0008150)
ENSMUSG00000079489	1.71543	-2.46305	0.145636	1	C030013D06Rik	_
ENSMUSG00000079737	-0.371892	1.78982	0.14576	1	3110001I22Rik	molecular_function:molecular_function(GO:0003674);cellular_component:cellular_component(GO:0005575);biological_process:biological_process(GO:0008150)
ENSMUSG00000034297	-0.158922	7.01194	0.146042	1	Med13	molecular_function:RNA polymerase II transcription cofactor activity(GO:0001104);molecular_function:transcription cofactor activity(GO:0003712);molecular_function:transcription coactivator activity(GO:0003713);molecular_function:receptor activity(GO:0004872);cellular_component:nucleus(GO:0005634);cellular_component:nucleoplasm(GO:0005654);biological_process:transcription initiation from RNA polym…
ENSMUSG00000039156	-0.224739	5.72446	0.146119	1	Stim2	biological_process:store-operated calcium entry(GO:0002115);molecular_function:calcium channel regulator activity(GO:0005246);molecular_function:calcium ion binding(GO:0005509);molecular_function:protein binding(GO:0005515);cellular_component:endoplasmic reticulum(GO:0005783);cellular_component:endoplasmic reticulum membrane(GO:0005789);cellular_component:plasma membrane(GO:0005886);biological_pr…
ENSMUSG00000101856	-0.51042	-0.14248	0.146129	1	1700096K18Rik	_
ENSMUSG00000026017	0.352946	1.28244	0.146173	1	Carf	molecular_function:RNA polymerase II core promoter proximal region sequence-specific DNA binding(GO:0000978);molecular_function:RNA polymerase II core promoter proximal region sequence-specific DNA binding transcription factor activity involved in positive regulation of transcription(GO:0001077);molecular_function:DNA binding(GO:0003677);molecular_function:sequence-specific DNA binding transcript…
ENSMUSG00000058498	-2.16018	-2.63897	0.146215	1	Rnf207	molecular_function:zinc ion binding(GO:0008270);biological_process:positive regulation of gene expression(GO:0010628);molecular_function:Hsp70 protein binding(GO:0030544);molecular_function:ion channel binding(GO:0044325);cellular_component:perinuclear region of cytoplasm(GO:0048471);molecular_function:chaperone binding(GO:0051087);biological_process:positive regulation of delayed rectifier potas…
ENSMUSG00000021485	0.346896	1.30488	0.146224	1	Mxd3	biological_process:negative regulation of transcription from RNA polymerase II promoter(GO:0000122);molecular_function:RNA polymerase II regulatory region sequence-specific DNA binding(GO:0000977);molecular_function:RNA polymerase II transcription regulatory region sequence-specific DNA binding transcription factor activity involved in negative regulation of transcription(GO:0001227);molecular_fu…
ENSMUSG00000107313	-2.15292	-2.63866	0.146428	1	Gm43332	_
ENSMUSG00000033857	-0.241459	2.71924	0.146458	1	Engase	cellular_component:lysosome(GO:0005764);cellular_component:cytosol(GO:0005829);biological_process:protein deglycosylation(GO:0006517);molecular_function:mannosyl-glycoprotein endo-beta-N-acetylglucosaminidase activity(GO:0033925)
ENSMUSG00000029680	1.23598	-2.07739	0.1465	1	Hyal4	molecular_function:hyalurononglucosaminidase activity(GO:0004415);biological_process:carbohydrate metabolic process(GO:0005975);cellular_component:cell surface(GO:0009986);cellular_component:integral component of membrane(GO:0016021);biological_process:chondroitin sulfate catabolic process(GO:0030207)
ENSMUSG00000109390	-0.816043	-0.436945	0.146731	1	Gm45718	_
ENSMUSG00000087370	-0.225987	4.25171	0.146775	1	Tmem170b	molecular_function:molecular_function(GO:0003674);cellular_component:cellular_component(GO:0005575);biological_process:biological_process(GO:0008150);cellular_component:integral component of membrane(GO:0016021)
ENSMUSG00000034212	0.849297	-1.5775	0.146956	1	Ankmy1	molecular_function:molecular_function(GO:0003674);cellular_component:cellular_component(GO:0005575);biological_process:biological_process(GO:0008150);molecular_function:metal ion binding(GO:0046872)
ENSMUSG00000088544	2.07913	-2.6396	0.147058	1	Mir1945	_
ENSMUSG00000114184	-1.81251	-2.46171	0.147348	1	AC122367.3	_
ENSMUSG00000050534	1.96807	-2.35719	0.147379	1	Htr5b	molecular_function:serotonin receptor activity(GO:0004993);cellular_component:integral component of plasma membrane(GO:0005887);biological_process:adenylate cyclase-inhibiting serotonin receptor signaling pathway(GO:0007198);molecular_function:neurotransmitter receptor activity(GO:0030594);molecular_function:serotonin binding(GO:0051378)
ENSMUSG00000020377	0.395772	1.56994	0.147651	1	Ltc4s	molecular_function:glutathione transferase activity(GO:0004364);molecular_function:leukotriene-C4 synthase activity(GO:0004464);molecular_function:glutathione peroxidase activity(GO:0004602);cellular_component:nuclear envelope(GO:0005635);cellular_component:nuclear outer membrane(GO:0005640);cellular_component:endoplasmic reticulum(GO:0005783);cellular_component:endoplasmic reticulum membrane(GO:…
ENSMUSG00000026199	0.20427	3.91954	0.147706	1	Ankzf1	molecular_function:nucleic acid binding(GO:0003676);molecular_function:ubiquitin-specific protease activity(GO:0004843);molecular_function:protein binding(GO:0005515);cellular_component:membrane(GO:0016020);biological_process:ER-associated ubiquitin-dependent protein catabolic process(GO:0030433);cellular_component:Cdc48p-Npl4p-Vms1p AAA ATPase complex(GO:0036266);molecular_function:metal ion bin…
ENSMUSG00000084772	-0.665088	-0.686934	0.147746	1	Gm15473	_
ENSMUSG00000031294	1.71626	-2.25389	0.147774	1	D630029K05Rik	_
ENSMUSG00000097214	2.0746	-2.63921	0.147786	1	Gm19791	_
ENSMUSG00000041205	1.55555	-2.30531	0.148065	1	Map6d1	biological_process:microtubule cytoskeleton organization(GO:0000226);molecular_function:calmodulin binding(GO:0005516);cellular_component:Golgi-associated vesicle(GO:0005798);cellular_component:cis-Golgi network(GO:0005801);cellular_component:microtubule(GO:0005874);biological_process:negative regulation of microtubule depolymerization(GO:0007026);molecular_function:microtubule binding(GO:0008017…
ENSMUSG00000086503	-0.182409	6.25497	0.148075	1	Xist	_
ENSMUSG00000052102	0.206748	5.46915	0.148305	1	Gnpda1	molecular_function:glucosamine-6-phosphate deaminase activity(GO:0004342);cellular_component:cytoplasm(GO:0005737);biological_process:fructose 6-phosphate metabolic process(GO:0006002);biological_process:glucosamine metabolic process(GO:0006041);biological_process:glucosamine catabolic process(GO:0006043);biological_process:N-acetylglucosamine metabolic process(GO:0006044);biological_process:gene…
ENSMUSG00000110276	1.54414	-2.30358	0.14846	1	Gm45330	_
ENSMUSG00000073116	-1.81799	-2.4611	0.148742	1	Gm10471	molecular_function:molecular_function(GO:0003674);cellular_component:cellular_component(GO:0005575);biological_process:biological_process(GO:0008150)
ENSMUSG00000025432	-0.846223	-1.18571	0.14877	1	Avil	molecular_function:actin binding(GO:0003779);molecular_function:protein binding(GO:0005515);cellular_component:cytoplasm(GO:0005737);cellular_component:cytoskeleton(GO:0005856);biological_process:actin filament organization(GO:0007015);biological_process:positive regulation of neuron projection development(GO:0010976);cellular_component:axon(GO:0030424);cellular_component:cell projection(GO:00429…
ENSMUSG00000101191	-0.351388	1.53581	0.148822	1	Gm28809	_
ENSMUSG00000035697	0.244957	6.48344	0.148835	1	Arhgap45	molecular_function:molecular_function(GO:0003674);molecular_function:GTPase activator activity(GO:0005096);cellular_component:cytoplasm(GO:0005737);cellular_component:membrane(GO:0016020);cellular_component:ruffle membrane(GO:0032587);biological_process:intracellular signal transduction(GO:0035556);biological_process:positive regulation of GTPase activity(GO:0043547);molecular_function:metal ion …
ENSMUSG00000058905	0.743563	-1.12192	0.149192	1	Gm10051	_
ENSMUSG00000084607	1.2982	-2.20994	0.149319	1	Gm22208	_
ENSMUSG00000075419	-0.211939	3.23701	0.149377	1	Dolk	molecular_function:dolichol kinase activity(GO:0004168);biological_process:protein glycosylation(GO:0006486);biological_process:phosphorylation(GO:0016310);cellular_component:integral component of endoplasmic reticulum membrane(GO:0030176);biological_process:dolichyl monophosphate biosynthetic process(GO:0043048)
ENSMUSG00000073563	-0.167191	5.61525	0.14939	1	Csnk1g3	molecular_function:protein serine/threonine kinase activity(GO:0004674);molecular_function:ATP binding(GO:0005524);cellular_component:nucleus(GO:0005634);cellular_component:cytoplasm(GO:0005737);biological_process:endocytosis(GO:0006897);biological_process:regulation of cell shape(GO:0008360);biological_process:Wnt signaling pathway(GO:0016055);biological_process:peptidyl-serine phosphorylation(G…
ENSMUSG00000024253	0.48213	0.0265477	0.149527	1	Dync2li1	cellular_component:cytoplasm(GO:0005737);cellular_component:centrosome(GO:0005813);cellular_component:cytoplasmic dynein complex(GO:0005868);cellular_component:microtubule(GO:0005874);cellular_component:axoneme(GO:0005930);biological_process:determination of left/right symmetry(GO:0007368);molecular_function:ATP-dependent microtubule motor activity, minus-end-directed(GO:0008569);cellular_compone…
ENSMUSG00000058492	0.296044	2.2665	0.149716	1	Scp2-ps2	_
ENSMUSG00000103260	1.29892	-2.20904	0.149772	1	Gm8146	_
ENSMUSG00000000154	0.32136	2.87751	0.149992	1	Slc22a18	cellular_component:nuclear envelope(GO:0005635);cellular_component:cytoplasm(GO:0005737);cellular_component:integral component of plasma membrane(GO:0005887);biological_process:anion transport(GO:0006820);biological_process:drug transmembrane transport(GO:0006855);molecular_function:organic anion transmembrane transporter activity(GO:0008514);molecular_function:drug transmembrane transporter acti…
ENSMUSG00000032855	-0.214805	5.30025	0.150084	1	Pkd1	biological_process:cartilage condensation(GO:0001502);biological_process:blood vessel development(GO:0001568);biological_process:in utero embryonic development(GO:0001701);biological_process:kidney development(GO:0001822);biological_process:liver development(GO:0001889);biological_process:embryonic placenta development(GO:0001892);cellular_component:polycystin complex(GO:0002133);molecular_functi…
ENSMUSG00000055553	0.184895	4.61242	0.150248	1	Kxd1	molecular_function:protein binding(GO:0005515);cellular_component:lysosomal membrane(GO:0005765);biological_process:vesicle-mediated transport(GO:0016192);cellular_component:BLOC-1 complex(GO:0031083);biological_process:lysosome localization(GO:0032418)
ENSMUSG00000079051	-1.48718	-2.16221	0.150304	1	Gm14025	molecular_function:molecular_function(GO:0003674);cellular_component:cellular_component(GO:0005575);biological_process:cell adhesion(GO:0007155);biological_process:biological_process(GO:0008150);molecular_function:actin filament binding(GO:0051015)
ENSMUSG00000103013	0.995763	-1.80453	0.150491	1	Gm37503	_
ENSMUSG00000097667	-2.3694	-2.5765	0.150688	1	Gm26764	_
ENSMUSG00000110195	-0.669492	-0.842554	0.150919	1	Pde2a	biological_process:negative regulation of transcription from RNA polymerase II promoter(GO:0000122);biological_process:heart valve development(GO:0003170);biological_process:cardiac septum development(GO:0003279);biological_process:ventricular septum development(GO:0003281);molecular_function:cyclic-nucleotide phosphodiesterase activity(GO:0004112);molecular_function:cGMP-stimulated cyclic-nucleo…
ENSMUSG00000031990	-1.07212	-1.70458	0.151187	1	Jam3	biological_process:angiogenesis(GO:0001525);biological_process:neutrophil homeostasis(GO:0001780);biological_process:adaptive immune response(GO:0002250);biological_process:myeloid progenitor cell differentiation(GO:0002318);biological_process:leukocyte migration involved in inflammatory response(GO:0002523);molecular_function:integrin binding(GO:0005178);molecular_function:protein binding(GO:000…
ENSMUSG00000040136	1.44945	-2.16363	0.151238	1	Abcc8	biological_process:cellular glucose homeostasis(GO:0001678);molecular_function:potassium channel activity(GO:0005267);molecular_function:ATP binding(GO:0005524);cellular_component:mitochondrion(GO:0005739);cellular_component:plasma membrane(GO:0005886);biological_process:potassium ion transport(GO:0006813);biological_process:signal transduction(GO:0007165);biological_process:female pregnancy(GO:0…
ENSMUSG00000091133	1.73843	-2.03691	0.151274	1	Gm17108	_
ENSMUSG00000110647	-0.940532	-1.1589	0.151453	1	Gm17745	_
ENSMUSG00000041180	-0.326512	1.96388	0.151495	1	Hectd2	molecular_function:ubiquitin-protein transferase activity(GO:0004842);cellular_component:cytoplasm(GO:0005737);biological_process:protein ubiquitination(GO:0016567);molecular_function:ubiquitin protein ligase activity(GO:0061630)
ENSMUSG00000110960	-0.623766	-0.82239	0.15153	1	AC153729.2	_
ENSMUSG00000106478	1.36738	-2.03308	0.151653	1	Gm36551	_
ENSMUSG00000058230	-0.222765	4.86369	0.151676	1	Arhgap35	biological_process:negative regulation of transcription from RNA polymerase II promoter(GO:0000122);molecular_function:RNA polymerase II regulatory region sequence-specific DNA binding(GO:0000977);molecular_function:RNA polymerase II transcription regulatory region sequence-specific DNA binding transcription factor activity involved in negative regulation of transcription(GO:0001227);biological_p…
ENSMUSG00000045438	-0.238708	3.54813	0.151771	1	Cox19	molecular_function:molecular_function(GO:0003674);cellular_component:mitochondrial intermembrane space(GO:0005758);cellular_component:cytosol(GO:0005829);biological_process:aerobic respiration(GO:0009060);biological_process:mitochondrial respiratory chain complex IV assembly(GO:0033617)
ENSMUSG00000018459	0.381859	1.28821	0.151944	1	Slc13a3	cellular_component:integral component of plasma membrane(GO:0005887);biological_process:sodium ion transport(GO:0006814);biological_process:dicarboxylic acid transport(GO:0006835);molecular_function:citrate transmembrane transporter activity(GO:0015137);molecular_function:succinate transmembrane transporter activity(GO:0015141);molecular_function:high-affinity sodium:dicarboxylate symporter activ…
ENSMUSG00000027071	-1.33006	-2.07515	0.15206	1	P2rx3	molecular_function:purinergic nucleotide receptor activity(GO:0001614);biological_process:response to hypoxia(GO:0001666);molecular_function:extracellular ATP-gated cation channel activity(GO:0004931);molecular_function:ATP binding(GO:0005524);cellular_component:integral component of nuclear inner membrane(GO:0005639);cellular_component:rough endoplasmic reticulum(GO:0005791);cellular_component:G…
ENSMUSG00000030347	0.167566	5.92274	0.152119	1	D6Wsu163e	molecular_function:molecular_function(GO:0003674);cellular_component:cellular_component(GO:0005575);cellular_component:cytoplasm(GO:0005737);biological_process:biological_process(GO:0008150);biological_process:regulation of mast cell degranulation(GO:0043304)
ENSMUSG00000097487	-0.335275	1.40331	0.152382	1	Ptges3l	molecular_function:molecular_function(GO:0003674);cellular_component:cellular_component(GO:0005575);biological_process:biological_process(GO:0008150)
ENSMUSG00000042213	0.256176	2.74845	0.152391	1	Zfand4	molecular_function:molecular_function(GO:0003674);cellular_component:cellular_component(GO:0005575);biological_process:biological_process(GO:0008150);molecular_function:zinc ion binding(GO:0008270)
ENSMUSG00000054200	0.997343	-1.8057	0.152762	1	Ffar4	molecular_function:G-protein coupled receptor activity(GO:0004930);molecular_function:fatty acid binding(GO:0005504);molecular_function:protein binding(GO:0005515);cellular_component:plasma membrane(GO:0005886);cellular_component:integral component of plasma membrane(GO:0005887);biological_process:G-protein coupled receptor signaling pathway(GO:0007186);molecular_function:taste receptor activity(…
ENSMUSG00000098196	-0.476324	-0.109697	0.152774	1	Gm26964	_
ENSMUSG00000017309	0.166893	5.70533	0.152846	1	Cd300lg	molecular_function:IgM binding(GO:0001791);biological_process:immune system process(GO:0002376);biological_process:immunoglobulin transcytosis in epithelial cells(GO:0002414);cellular_component:integral component of membrane(GO:0016021);cellular_component:basolateral plasma membrane(GO:0016323);cellular_component:apical plasma membrane(GO:0016324);cellular_component:multivesicular body membrane(G…
ENSMUSG00000041483	-0.213578	6.11983	0.152959	1	Zfp281	_
ENSMUSG00000032413	-0.277807	3.48358	0.153062	1	Rasa2	molecular_function:GTPase activator activity(GO:0005096);cellular_component:cytoplasm(GO:0005737);cellular_component:intrinsic component of the cytoplasmic side of the plasma membrane(GO:0031235);biological_process:intracellular signal transduction(GO:0035556);biological_process:positive regulation of GTPase activity(GO:0043547);biological_process:negative regulation of Ras protein signal transdu…
ENSMUSG00000059602	3.14922	-2.84097	0.153169	1	Syn3	molecular_function:catalytic activity(GO:0003824);molecular_function:ATP binding(GO:0005524);biological_process:neurotransmitter secretion(GO:0007269);cellular_component:postsynaptic density(GO:0014069);cellular_component:cell junction(GO:0030054);cellular_component:synaptic vesicle membrane(GO:0030672);cellular_component:synapse(GO:0045202)
ENSMUSG00000041831	3.14922	-2.84097	0.153199	1	Sytl3	molecular_function:calcium ion binding(GO:0005509);molecular_function:protein binding(GO:0005515);molecular_function:phospholipid binding(GO:0005543);molecular_function:calcium-dependent phospholipid binding(GO:0005544);biological_process:intracellular protein transport(GO:0006886);biological_process:exocytosis(GO:0006887);biological_process:vesicle fusion(GO:0006906);molecular_function:zinc ion …
ENSMUSG00000066807	0.634124	-0.640097	0.153277	1	Gm10179	_
ENSMUSG00000064080	3.13595	-2.84158	0.153284	1	Fbln2	molecular_function:calcium ion binding(GO:0005509);molecular_function:protein binding(GO:0005515);cellular_component:proteinaceous extracellular matrix(GO:0005578);cellular_component:extracellular space(GO:0005615);biological_process:positive regulation of cell-substrate adhesion(GO:0010811);cellular_component:extracellular matrix(GO:0031012);molecular_function:extracellular matrix binding(GO:005…
ENSMUSG00000054836	0.266159	2.28843	0.153331	1	Elp6	molecular_function:molecular_function(GO:0003674);biological_process:transcription, DNA-templated(GO:0006351);biological_process:regulation of transcription, DNA-templated(GO:0006355);biological_process:positive regulation of cell migration(GO:0030335);cellular_component:Elongator holoenzyme complex(GO:0033588)
ENSMUSG00000046167	3.13803	-2.84148	0.153486	1	Gldn	molecular_function:protein binding(GO:0005515);cellular_component:proteinaceous extracellular matrix(GO:0005578);cellular_component:collagen trimer(GO:0005581);cellular_component:extracellular space(GO:0005615);cellular_component:plasma membrane(GO:0005886);cellular_component:integral component of membrane(GO:0016021);biological_process:microvillus organization(GO:0032528);biological_process:hete…
ENSMUSG00000027978	3.13637	-2.84155	0.153488	1	Prss12	molecular_function:serine-type endopeptidase activity(GO:0004252);molecular_function:scavenger receptor activity(GO:0005044);cellular_component:plasma membrane(GO:0005886);biological_process:proteolysis(GO:0006508);biological_process:exocytosis(GO:0006887);biological_process:receptor-mediated endocytosis(GO:0006898);molecular_function:peptidase activity(GO:0008233);cellular_component:axon(GO:0030…
ENSMUSG00000090243	3.13802	-2.84148	0.153544	1	Gm16103	_
ENSMUSG00000052368	-3.51575	-2.76931	0.153588	1	Gm9873	_
ENSMUSG00000044206	-3.18585	-2.84083	0.153593	1	Vsig4	cellular_component:integral component of membrane(GO:0016021);biological_process:negative regulation of interleukin-2 production(GO:0032703);biological_process:negative regulation of T cell proliferation(GO:0042130);cellular_component:extracellular exosome(GO:0070062)
ENSMUSG00000082002	-2.15455	-2.63951	0.153653	1	Gm6568	_
ENSMUSG00000031976	-0.167415	5.1209	0.153753	1	Urb2	molecular_function:molecular_function(GO:0003674);cellular_component:nucleolus(GO:0005730);cellular_component:aggresome(GO:0016235);cellular_component:midbody(GO:0030496);biological_process:ribosome biogenesis(GO:0042254)
ENSMUSG00000110153	3.13845	-2.84146	0.153763	1	Gm17766	_
ENSMUSG00000026492	-0.186697	5.04286	0.153791	1	Tfb2m	molecular_function:rRNA (adenine-N6,N6-)-dimethyltransferase activity(GO:0000179);molecular_function:transcription cofactor activity(GO:0003712);molecular_function:RNA binding(GO:0003723);cellular_component:mitochondrion(GO:0005739);cellular_component:mitochondrial matrix(GO:0005759);biological_process:transcription from mitochondrial promoter(GO:0006390);biological_process:transcription initiati…
ENSMUSG00000042197	-0.175597	6.4541	0.153887	1	Zfp451	_
ENSMUSG00000027603	-3.19077	-2.84062	0.153897	1	Ggt7	molecular_function:molecular_function(GO:0003674);cellular_component:cellular_component(GO:0005575);biological_process:proteolysis(GO:0006508);biological_process:glutathione biosynthetic process(GO:0006750);biological_process:glutathione catabolic process(GO:0006751);biological_process:biological_process(GO:0008150);cellular_component:integral component of membrane(GO:0016021);molecular_function:…
ENSMUSG00000085897	-3.19077	-2.84062	0.153906	1	Gm11604	_
ENSMUSG00000082693	-3.19077	-2.84062	0.153908	1	Gm15190	_
ENSMUSG00000026213	0.170272	5.93653	0.154195	1	Stk11ip	cellular_component:cytoplasm(GO:0005737);cellular_component:lysosomal membrane(GO:0005765);biological_process:protein localization(GO:0008104);molecular_function:protein kinase binding(GO:0019901);cellular_component:intracellular membrane-bounded organelle(GO:0043231)
ENSMUSG00000049791	0.464173	0.285188	0.15424	1	Fzd4	molecular_function:beta-amyloid binding(GO:0001540);biological_process:luteinization(GO:0001553);biological_process:blood vessel development(GO:0001568);biological_process:vasculogenesis(GO:0001570);molecular_function:G-protein coupled receptor activity(GO:0004930);molecular_function:protein binding(GO:0005515);cellular_component:plasma membrane(GO:0005886);cellular_component:cell-cell junction(G…
ENSMUSG00000027961	1.23102	-2.07707	0.15426	1	Lrrc39	molecular_function:molecular_function(GO:0003674);cellular_component:cellular_component(GO:0005575);biological_process:biological_process(GO:0008150)
ENSMUSG00000108350	-0.351082	1.02163	0.154373	1	Gm44950	_
ENSMUSG00000097091	-3.19777	-2.84031	0.154481	1	4930526L06Rik	_
ENSMUSG00000042097	-0.289507	1.91785	0.154551	1	Zfp239	_
ENSMUSG00000042320	0.646968	-0.300261	0.154571	1	Prox2	biological_process:negative regulation of transcription from RNA polymerase II promoter(GO:0000122);molecular_function:RNA polymerase II core promoter proximal region sequence-specific DNA binding transcription factor activity involved in negative regulation of transcription(GO:0001078);biological_process:lymphangiogenesis(GO:0001946);molecular_function:DNA binding(GO:0003677);cellular_component:…
ENSMUSG00000073485	1.71655	-2.4629	0.154735	1	H3f3aos	_
ENSMUSG00000107094	-3.18536	-2.84084	0.154764	1	Gm43294	_
ENSMUSG00000049907	-0.722472	-1.00929	0.154844	1	Rasl11b	molecular_function:GTPase activity(GO:0003924);molecular_function:transforming growth factor beta receptor binding(GO:0005160);molecular_function:protein binding(GO:0005515);molecular_function:GTP binding(GO:0005525);biological_process:signal transduction(GO:0007165);cellular_component:membrane(GO:0016020);biological_process:negative regulation of transforming growth factor beta receptor signalin…
ENSMUSG00000015880	0.224062	5.90187	0.15486	1	Ncapg	cellular_component:condensed chromosome, centromeric region(GO:0000779);cellular_component:condensed chromosome(GO:0000793);cellular_component:condensin complex(GO:0000796);molecular_function:molecular_function(GO:0003674);cellular_component:cytoplasm(GO:0005737);biological_process:mitotic chromosome condensation(GO:0007076);cellular_component:membrane(GO:0016020)
ENSMUSG00000048686	3.4898	-2.76949	0.154904	1	Hmgb4	molecular_function:DNA binding(GO:0003677);cellular_component:nucleus(GO:0005634);cellular_component:chromosome(GO:0005694)
ENSMUSG00000102282	3.4898	-2.76949	0.154921	1	A930032L01Rik	_
ENSMUSG00000040969	3.48981	-2.76949	0.154936	1	Arhgef38	molecular_function:Rho guanyl-nucleotide exchange factor activity(GO:0005089);cellular_component:cellular_component(GO:0005575);cellular_component:cytoplasm(GO:0005737);biological_process:small GTPase mediated signal transduction(GO:0007264);biological_process:regulation of Rho protein signal transduction(GO:0035023);biological_process:positive regulation of GTPase activity(GO:0043547)
ENSMUSG00000110669	0.395853	0.631412	0.154977	1	Gm10060	_
ENSMUSG00000054939	-0.467955	-0.034217	0.155024	1	Zfp174	biological_process:negative regulation of transcription from RNA polymerase II promoter(GO:0000122);molecular_function:sequence-specific DNA binding RNA polymerase II transcription factor activity(GO:0000981);molecular_function:sequence-specific DNA binding transcription factor activity(GO:0003700);cellular_component:nucleus(GO:0005634);cellular_component:nucleoplasm(GO:0005654);cellular_componen…
ENSMUSG00000001962	0.1676	5.48017	0.155035	1	Fam50a	molecular_function:RNA binding(GO:0003723);cellular_component:nucleus(GO:0005634)
ENSMUSG00000026774	-3.49889	-2.76968	0.155265	1	4931423N10Rik	molecular_function:molecular_function(GO:0003674);cellular_component:cellular_component(GO:0005575);biological_process:biological_process(GO:0008150)
ENSMUSG00000026627	0.165144	6.14993	0.155268	1	Tmem206	molecular_function:molecular_function(GO:0003674);biological_process:biological_process(GO:0008150);cellular_component:cell surface(GO:0009986);cellular_component:integral component of membrane(GO:0016021)
ENSMUSG00000018654	-0.26042	7.04263	0.155296	1	Ikzf1	biological_process:negative regulation of transcription from RNA polymerase II promoter(GO:0000122);molecular_function:RNA polymerase II core promoter sequence-specific DNA binding(GO:0000979);molecular_function:RNA polymerase II distal enhancer sequence-specific DNA binding(GO:0000980);biological_process:natural killer cell differentiation(GO:0001779);molecular_function:DNA binding(GO:0003677);m…
ENSMUSG00000108852	0.672899	-1.16298	0.155407	1	Gm44911	_
ENSMUSG00000023052	2.06333	-2.63966	0.155479	1	Npff	molecular_function:G-protein coupled receptor binding(GO:0001664);biological_process:acute inflammatory response to antigenic stimulus(GO:0002438);biological_process:regulation of membrane depolarization(GO:0003254);molecular_function:neuropeptide hormone activity(GO:0005184);cellular_component:extracellular space(GO:0005615);biological_process:positive regulation of cytosolic calcium ion concent…
ENSMUSG00000053205	0.623072	-0.687273	0.155487	1	Styx	molecular_function:protein binding(GO:0005515);cellular_component:nucleus(GO:0005634);cellular_component:nucleoplasm(GO:0005654);cellular_component:cytoplasm(GO:0005737);cellular_component:cytosol(GO:0005829);biological_process:protein dephosphorylation(GO:0006470);biological_process:spermatogenesis(GO:0007283);molecular_function:protein tyrosine/serine/threonine phosphatase activity(GO:0008138);…
ENSMUSG00000015804	-0.160431	5.33239	0.155496	1	Med28	molecular_function:actin binding(GO:0003779);molecular_function:protein binding(GO:0005515);cellular_component:nucleoplasm(GO:0005654);cellular_component:cytoskeleton(GO:0005856);biological_process:transcription, DNA-templated(GO:0006351);biological_process:regulation of transcription, DNA-templated(GO:0006355);cellular_component:membrane(GO:0016020);cellular_component:mediator complex(GO:0016592…
ENSMUSG00000110649	-0.35391	0.835191	0.155636	1	Gm45695	_
ENSMUSG00000102112	-3.47747	-2.77017	0.155728	1	1810041H14Rik	_
ENSMUSG00000037712	-3.47747	-2.77017	0.155786	1	Fermt2	cellular_component:stress fiber(GO:0001725);molecular_function:phosphatidylinositol-3,4,5-trisphosphate binding(GO:0005547);cellular_component:nucleus(GO:0005634);cellular_component:nucleoplasm(GO:0005654);cellular_component:cytoplasm(GO:0005737);cellular_component:focal adhesion(GO:0005925);cellular_component:cell cortex(GO:0005938);biological_process:cell-matrix adhesion(GO:0007160);biological_…
ENSMUSG00000044708	0.300653	2.05614	0.155861	1	Kcnj10	molecular_function:inward rectifier potassium channel activity(GO:0005242);molecular_function:potassium channel activity(GO:0005267);molecular_function:protein binding(GO:0005515);molecular_function:ATP binding(GO:0005524);cellular_component:plasma membrane(GO:0005886);cellular_component:integral component of plasma membrane(GO:0005887);biological_process:potassium ion transport(GO:0006813);biolo…
ENSMUSG00000021614	0.721376	-1.32914	0.155987	1	Vcan	biological_process:skeletal system development(GO:0001501);biological_process:osteoblast differentiation(GO:0001649);biological_process:ureteric bud development(GO:0001657);molecular_function:extracellular matrix structural constituent(GO:0005201);molecular_function:calcium ion binding(GO:0005509);molecular_function:hyaluronic acid binding(GO:0005540);cellular_component:extracellular region(GO:00…
ENSMUSG00000019312	-3.20322	-2.8401	0.156105	1	Grb7	molecular_function:RNA binding(GO:0003723);molecular_function:SH3/SH2 adaptor activity(GO:0005070);molecular_function:protein binding(GO:0005515);cellular_component:cytosol(GO:0005829);cellular_component:plasma membrane(GO:0005886);cellular_component:focal adhesion(GO:0005925);biological_process:signal transduction(GO:0007165);biological_process:positive regulation of signal transduction(GO:00099…
ENSMUSG00000108322	-3.20323	-2.8401	0.156133	1	Gm45123	_
ENSMUSG00000031143	2.29297	-2.57738	0.156262	1	Ccdc22	molecular_function:molecular_function(GO:0003674);molecular_function:protein binding(GO:0005515);cellular_component:cellular_component(GO:0005575);cellular_component:endosome(GO:0005768);biological_process:cellular copper ion homeostasis(GO:0006878);biological_process:Golgi to plasma membrane transport(GO:0006893);biological_process:cytoplasmic sequestering of NF-kappaB(GO:0007253);biological_pro…
ENSMUSG00000109157	-0.727197	-0.856603	0.156265	1	Gm44829	_
ENSMUSG00000001156	0.174534	5.72531	0.156428	1	Mxd1	biological_process:negative regulation of transcription from RNA polymerase II promoter(GO:0000122);cellular_component:nuclear chromatin(GO:0000790);molecular_function:RNA polymerase II core promoter proximal region sequence-specific DNA binding(GO:0000978);molecular_function:RNA polymerase II core promoter proximal region sequence-specific DNA binding transcription factor activity involved in ne…
ENSMUSG00000032425	-0.294977	2.39161	0.156498	1	Zfp949	molecular_function:molecular_function(GO:0003674);molecular_function:nucleic acid binding(GO:0003676);cellular_component:cellular_component(GO:0005575);cellular_component:intracellular(GO:0005622);biological_process:regulation of transcription, DNA-templated(GO:0006355);biological_process:biological_process(GO:0008150);molecular_function:metal ion binding(GO:0046872)
ENSMUSG00000002668	0.223312	4.39982	0.156595	1	Dennd1c	cellular_component:cellular_component(GO:0005575);cellular_component:cytosol(GO:0005829);molecular_function:Rab guanyl-nucleotide exchange factor activity(GO:0017112);cellular_component:clathrin-coated vesicle(GO:0030136);biological_process:positive regulation of GTPase activity(GO:0043547)
ENSMUSG00000111417	-3.19964	-2.84025	0.156679	1	AC158987.1	_
ENSMUSG00000055430	-3.19965	-2.84025	0.156711	1	Nap1l5	molecular_function:molecular_function(GO:0003674);cellular_component:cellular_component(GO:0005575);cellular_component:nucleus(GO:0005634);biological_process:nucleosome assembly(GO:0006334);biological_process:biological_process(GO:0008150)
ENSMUSG00000025738	-3.19965	-2.84025	0.156735	1	Fbxl16	molecular_function:ubiquitin-protein transferase activity(GO:0004842);cellular_component:cytoplasm(GO:0005737);biological_process:biological_process(GO:0008150);biological_process:protein ubiquitination(GO:0016567)
ENSMUSG00000098181	-0.715285	-1.2553	0.156744	1	Rps12-ps24	_
ENSMUSG00000028845	-1.21022	-1.99347	0.156749	1	Tekt2	cellular_component:nucleus(GO:0005634);cellular_component:cytoplasm(GO:0005737);cellular_component:microtubule organizing center(GO:0005815);cellular_component:microtubule(GO:0005874);biological_process:sperm motility(GO:0030317);cellular_component:sperm flagellum(GO:0036126);biological_process:inner dynein arm assembly(GO:0036159);biological_process:cilium movement involved in cell motility(GO:0…
ENSMUSG00000062931	-0.281401	2.15245	0.156752	1	Zfp938	molecular_function:molecular_function(GO:0003674);molecular_function:nucleic acid binding(GO:0003676);cellular_component:nucleus(GO:0005634);biological_process:regulation of transcription, DNA-templated(GO:0006355);molecular_function:metal ion binding(GO:0046872)
ENSMUSG00000051747	-0.541826	-0.54866	0.156787	1	Ttn	cellular_component:condensed nuclear chromosome(GO:0000794);biological_process:in utero embryonic development(GO:0001701);biological_process:somitogenesis(GO:0001756);molecular_function:protease binding(GO:0002020);biological_process:heart morphogenesis(GO:0003007);biological_process:cardiac muscle hypertrophy(GO:0003300);molecular_function:protein serine/threonine kinase activity(GO:0004674);mol…
ENSMUSG00000105597	-3.52262	-2.7692	0.156865	1	4633401B06Rik	_
ENSMUSG00000069308	-1.00559	-1.63685	0.156884	1	Hist1h2bp	cellular_component:nucleosome(GO:0000786);molecular_function:DNA binding(GO:0003677);cellular_component:nucleus(GO:0005634);cellular_component:nucleoplasm(GO:0005654);cellular_component:cytosol(GO:0005829);biological_process:nucleosome assembly(GO:0006334);molecular_function:protein heterodimerization activity(GO:0046982)
ENSMUSG00000031312	-3.19028	-2.84062	0.156973	1	Itgb1bp2	molecular_function:integrin binding(GO:0005178);molecular_function:calcium ion binding(GO:0005509);molecular_function:protein binding(GO:0005515);molecular_function:zinc ion binding(GO:0008270);molecular_function:SH3 domain binding(GO:0017124);cellular_component:Z disc(GO:0030018)
ENSMUSG00000110680	3.16063	-2.84051	0.157009	1	Gm6796	_
ENSMUSG00000104633	3.16064	-2.84051	0.157037	1	Gm42421	molecular_function:ATP binding(GO:0005524);biological_process:mismatch repair(GO:0006298);cellular_component:mismatch repair complex(GO:0032300)
ENSMUSG00000088232	-3.49249	-2.76983	0.157126	1	Gm25429	_
ENSMUSG00000081553	-3.20755	-2.83994	0.157196	1	Ccdc50-ps	_
ENSMUSG00000097262	-3.20756	-2.83994	0.157208	1	4933416M07Rik	_
ENSMUSG00000113102	3.1602	-2.84053	0.15734	1	AC159193.2	_
ENSMUSG00000074603	3.1602	-2.84053	0.15737	1	Gm10729	_
ENSMUSG00000042851	0.230441	3.47246	0.157491	1	Zc3h6	molecular_function:molecular_function(GO:0003674);cellular_component:cellular_component(GO:0005575);biological_process:biological_process(GO:0008150);molecular_function:metal ion binding(GO:0046872)
ENSMUSG00000003518	0.173005	7.33582	0.157541	1	Dusp3	biological_process:inactivation of MAPK activity(GO:0000188);biological_process:in utero embryonic development(GO:0001701);cellular_component:immunological synapse(GO:0001772);molecular_function:phosphoprotein phosphatase activity(GO:0004721);molecular_function:protein tyrosine phosphatase activity(GO:0004725);cellular_component:nucleus(GO:0005634);cellular_component:nucleoplasm(GO:0005654);cellu…
ENSMUSG00000026348	3.16272	-2.84044	0.157717	1	Acmsd	molecular_function:aminocarboxymuconate-semialdehyde decarboxylase activity(GO:0001760);cellular_component:cytosol(GO:0005829);molecular_function:zinc ion binding(GO:0008270);molecular_function:hydrolase activity(GO:0016787);molecular_function:carboxy-lyase activity(GO:0016831);biological_process:quinolinate metabolic process(GO:0046874);biological_process:protein oligomerization(GO:0051259);cell…
ENSMUSG00000021904	3.16272	-2.84044	0.157725	1	Sema3g	molecular_function:receptor binding(GO:0005102);cellular_component:extracellular space(GO:0005615);biological_process:negative regulation of axon extension(GO:0030517);molecular_function:neuropilin binding(GO:0038191);biological_process:negative chemotaxis(GO:0050919);cellular_component:extracellular exosome(GO:0070062)
ENSMUSG00000102526	3.16326	-2.84041	0.15773	1	Gm37785	_
ENSMUSG00000110345	3.16326	-2.84041	0.157738	1	Gm45572	_
ENSMUSG00000105143	-0.635846	-0.604267	0.15774	1	Gm8069	_
ENSMUSG00000068167	3.16272	-2.84044	0.157741	1	Csnka2ip	molecular_function:protein binding(GO:0005515);cellular_component:nucleus(GO:0005634);biological_process:biological_process(GO:0008150)
ENSMUSG00000027242	0.283458	3.38205	0.157768	1	Wdr76	molecular_function:DNA binding(GO:0003677);cellular_component:nucleus(GO:0005634);biological_process:cellular response to DNA damage stimulus(GO:0006974);biological_process:regulation of DNA damage checkpoint(GO:2000001)
ENSMUSG00000071281	-0.217723	3.42806	0.157811	1	Zfp65	molecular_function:nucleic acid binding(GO:0003676);cellular_component:intracellular(GO:0005622);biological_process:regulation of transcription, DNA-templated(GO:0006355);biological_process:biological_process(GO:0008150);molecular_function:metal ion binding(GO:0046872)
ENSMUSG00000091844	-1.34792	-2.07447	0.157849	1	Gm8251	molecular_function:molecular_function(GO:0003674);cellular_component:cellular_component(GO:0005575);biological_process:biological_process(GO:0008150)
ENSMUSG00000101746	-1.24995	-1.84105	0.157898	1	2310043L19Rik	_
ENSMUSG00000034706	1.0433	-1.67243	0.15793	1	Dnaic2	_
ENSMUSG00000111923	-3.20397	-2.84009	0.157964	1	AC153821.1	_
ENSMUSG00000032942	-3.20398	-2.84009	0.157986	1	Ucp3	biological_process:response to superoxide(GO:0000303);biological_process:response to hypoxia(GO:0001666);cellular_component:mitochondrion(GO:0005739);cellular_component:mitochondrial inner membrane(GO:0005743);biological_process:fatty acid metabolic process(GO:0006631);biological_process:mitochondrial transport(GO:0006839);biological_process:aging(GO:0007568);biological_process:response to nutrie…
ENSMUSG00000031642	-0.228102	3.21102	0.158025	1	Sh3rf1	molecular_function:protein binding(GO:0005515);cellular_component:Golgi apparatus(GO:0005794);cellular_component:cytosol(GO:0005829);biological_process:apoptotic process(GO:0006915);biological_process:protein ubiquitination(GO:0016567);molecular_function:transferase activity(GO:0016740);cellular_component:lamellipodium(GO:0030027);biological_process:negative regulation of apoptotic process(GO:004…
ENSMUSG00000087207	3.14652	-2.84109	0.158122	1	Gm13147	_
ENSMUSG00000082189	3.14652	-2.84109	0.158136	1	Gm4784	_
ENSMUSG00000059213	3.14652	-2.84109	0.158147	1	Ddn	molecular_function:RNA polymerase II core promoter proximal region sequence-specific DNA binding(GO:0000978);molecular_function:RNA polymerase II core promoter proximal region sequence-specific DNA binding transcription factor activity(GO:0000982);cellular_component:nucleus(GO:0005634);cellular_component:cytoplasm(GO:0005737);cellular_component:endoplasmic reticulum membrane(GO:0005789);cellular_…
ENSMUSG00000103887	3.14652	-2.84109	0.158147	1	Gm37008	_
ENSMUSG00000021057	3.14652	-2.84109	0.158159	1	Akap5	molecular_function:protein binding(GO:0005515);molecular_function:calmodulin binding(GO:0005516);cellular_component:cytoskeleton(GO:0005856);cellular_component:plasma membrane(GO:0005886);biological_process:protein targeting(GO:0006605);biological_process:signal transduction(GO:0007165);molecular_function:adenylate cyclase binding(GO:0008179);biological_process:positive regulation of protein kina…
ENSMUSG00000015451	-3.1985	-2.84031	0.158167	1	C4a	_
ENSMUSG00000107161	-3.1985	-2.84031	0.158169	1	Gm43850	_
ENSMUSG00000042248	-3.1985	-2.84031	0.158176	1	Cyp2c37	molecular_function:iron ion binding(GO:0005506);cellular_component:endoplasmic reticulum membrane(GO:0005789);molecular_function:arachidonic acid epoxygenase activity(GO:0008392);molecular_function:steroid hydroxylase activity(GO:0008395);biological_process:epoxygenase P450 pathway(GO:0019373);molecular_function:heme binding(GO:0020037);cellular_component:organelle membrane(GO:0031090);biological…
ENSMUSG00000112068	0.899006	-1.4638	0.158185	1	AC117232.3	_
ENSMUSG00000028107	0.183639	5.08819	0.158322	1	Tars2	molecular_function:aminoacyl-tRNA editing activity(GO:0002161);molecular_function:threonine-tRNA ligase activity(GO:0004829);molecular_function:ATP binding(GO:0005524);cellular_component:mitochondrion(GO:0005739);cellular_component:mitochondrial matrix(GO:0005759);biological_process:regulation of translational fidelity(GO:0006450);molecular_function:protein homodimerization activity(GO:0042803);b…
ENSMUSG00000073902	1.53461	-2.30649	0.158477	1	Gm1966	_
ENSMUSG00000026637	-2.64408	-2.51644	0.158608	1	Traf5	molecular_function:signal transducer activity(GO:0004871);molecular_function:protein binding(GO:0005515);cellular_component:centrosome(GO:0005813);cellular_component:cytosol(GO:0005829);biological_process:apoptotic process(GO:0006915);biological_process:signal transduction(GO:0007165);molecular_function:zinc ion binding(GO:0008270);biological_process:positive regulation of cell proliferation(GO:0…
ENSMUSG00000009585	0.198906	4.09243	0.158738	1	Apobec3	biological_process:hematopoietic progenitor cell differentiation(GO:0002244);molecular_function:RNA binding(GO:0003723);molecular_function:protein binding(GO:0005515);cellular_component:nucleus(GO:0005634);cellular_component:cytoplasm(GO:0005737);molecular_function:zinc ion binding(GO:0008270);biological_process:negative regulation of transposition(GO:0010529);biological_process:negative regulati…
ENSMUSG00000036241	-0.166855	5.47907	0.158814	1	Ube2r2	molecular_function:ubiquitin-protein transferase activity(GO:0004842);molecular_function:ATP binding(GO:0005524);cellular_component:cytoplasm(GO:0005737);biological_process:protein monoubiquitination(GO:0006513);molecular_function:ubiquitin protein ligase binding(GO:0031625);biological_process:proteasome-mediated ubiquitin-dependent protein catabolic process(GO:0043161);molecular_function:ubiquit…
ENSMUSG00000050390	0.2385	4.07334	0.158836	1	C77080	_
ENSMUSG00000032217	-0.168667	6.12193	0.158877	1	Rnf111	biological_process:protein polyubiquitination(GO:0000209);molecular_function:ubiquitin-protein transferase activity(GO:0004842);molecular_function:protein binding(GO:0005515);cellular_component:nucleus(GO:0005634);cellular_component:nucleoplasm(GO:0005654);cellular_component:cytoplasm(GO:0005737);cellular_component:cytosol(GO:0005829);biological_process:DNA repair(GO:0006281);biological_process:p…
ENSMUSG00000034959	0.306239	1.79383	0.159034	1	Rubcnl	molecular_function:molecular_function(GO:0003674);cellular_component:cellular_component(GO:0005575);biological_process:biological_process(GO:0008150)
ENSMUSG00000052912	-0.566681	-0.408357	0.15914	1	Smarca5-ps	_
ENSMUSG00000004698	0.611865	-0.267112	0.159645	1	Hdac9	cellular_component:histone deacetylase complex(GO:0000118);biological_process:negative regulation of transcription from RNA polymerase II promoter(GO:0000122);molecular_function:transcription corepressor activity(GO:0003714);molecular_function:histone deacetylase activity(GO:0004407);molecular_function:protein kinase C binding(GO:0005080);molecular_function:protein binding(GO:0005515);cellular_co…
ENSMUSG00000053574	-3.4509	-2.77078	0.159699	1	4930563E22Rik	_
ENSMUSG00000107128	-3.44319	-2.77093	0.159745	1	Gm42867	_
ENSMUSG00000097690	-3.44318	-2.77093	0.159815	1	4930505N22Rik	_
ENSMUSG00000095369	-3.44317	-2.77093	0.159884	1	Gm21859	_
ENSMUSG00000106025	-1.19866	-1.63925	0.159885	1	Gm42940	_
ENSMUSG00000062590	-0.229253	3.01407	0.160066	1	Armc9	molecular_function:molecular_function(GO:0003674);biological_process:biological_process(GO:0008150);cellular_component:extracellular exosome(GO:0070062)
ENSMUSG00000033862	0.218485	3.59708	0.160251	1	Cdk10	molecular_function:cyclin-dependent protein serine/threonine kinase activity(GO:0004693);molecular_function:protein binding(GO:0005515);molecular_function:ATP binding(GO:0005524);cellular_component:intracellular(GO:0005622);cellular_component:nucleus(GO:0005634);biological_process:protein phosphorylation(GO:0006468);biological_process:regulation of mitotic cell cycle(GO:0007346);cellular_componen…
ENSMUSG00000026154	-0.27891	2.04426	0.160255	1	Sdhaf4	molecular_function:molecular_function(GO:0003674);cellular_component:mitochondrion(GO:0005739);cellular_component:mitochondrial matrix(GO:0005759);biological_process:innate immune response(GO:0045087)
ENSMUSG00000030708	-0.354536	0.958994	0.160314	1	Dnajb13	molecular_function:molecular_function(GO:0003674);cellular_component:cytoplasm(GO:0005737);cellular_component:axoneme(GO:0005930);biological_process:protein folding(GO:0006457);cellular_component:motile cilium(GO:0031514);cellular_component:sperm flagellum(GO:0036126);molecular_function:unfolded protein binding(GO:0051082);biological_process:axonemal central apparatus assembly(GO:1904158)
ENSMUSG00000026728	0.170843	10.7004	0.160347	1	Vim	molecular_function:glycoprotein binding(GO:0001948);molecular_function:double-stranded RNA binding(GO:0003725);molecular_function:structural molecule activity(GO:0005198);molecular_function:structural constituent of cytoskeleton(GO:0005200);molecular_function:structural constituent of eye lens(GO:0005212);molecular_function:protein binding(GO:0005515);cellular_component:cytoplasm(GO:0005737);cell…
ENSMUSG00000034057	3.48336	-2.76969	0.160382	1	Myrfl	molecular_function:molecular_function(GO:0003674);molecular_function:DNA binding(GO:0003677);molecular_function:sequence-specific DNA binding transcription factor activity(GO:0003700);cellular_component:cellular_component(GO:0005575);biological_process:regulation of transcription, DNA-templated(GO:0006355);biological_process:biological_process(GO:0008150);cellular_component:integral component of …
ENSMUSG00000040563	-0.237969	3.55395	0.160412	1	Plppr2	cellular_component:integral component of plasma membrane(GO:0005887);biological_process:phospholipid metabolic process(GO:0006644);biological_process:signal transduction(GO:0007165);molecular_function:phosphatidate phosphatase activity(GO:0008195);molecular_function:lipid phosphatase activity(GO:0042577);biological_process:phospholipid dephosphorylation(GO:0046839)
ENSMUSG00000030402	3.48336	-2.76969	0.160412	1	Ppm1n	molecular_function:magnesium ion binding(GO:0000287);molecular_function:molecular_function(GO:0003674);molecular_function:protein serine/threonine phosphatase activity(GO:0004722);cellular_component:cellular_component(GO:0005575);biological_process:protein dephosphorylation(GO:0006470);biological_process:biological_process(GO:0008150);molecular_function:manganese ion binding(GO:0030145)
ENSMUSG00000023935	1.32188	-2.03502	0.160608	1	Spats1	molecular_function:molecular_function(GO:0003674);cellular_component:cellular_component(GO:0005575);biological_process:biological_process(GO:0008150)
ENSMUSG00000111474	-3.45311	-2.77069	0.160608	1	AC158630.3	_
ENSMUSG00000086083	-3.45311	-2.77069	0.160661	1	Gm15829	_
ENSMUSG00000067575	0.702272	-1.20831	0.160927	1	Rpl35a-ps3	_
ENSMUSG00000072082	-0.262353	4.54588	0.160945	1	Ccnf	biological_process:re-entry into mitotic cell cycle(GO:0000320);biological_process:placenta development(GO:0001890);molecular_function:ubiquitin-protein transferase activity(GO:0004842);cellular_component:nucleus(GO:0005634);cellular_component:centrosome(GO:0005813);cellular_component:centriole(GO:0005814);biological_process:negative regulation of centrosome duplication(GO:0010826);biological_pro…
ENSMUSG00000020098	-1.82477	-2.46202	0.16106	1	Pcbd1	molecular_function:transcription coactivator activity(GO:0003713);molecular_function:phenylalanine 4-monooxygenase activity(GO:0004505);molecular_function:protein binding(GO:0005515);cellular_component:nucleus(GO:0005634);cellular_component:nucleoplasm(GO:0005654);cellular_component:cytosol(GO:0005829);biological_process:transcription, DNA-templated(GO:0006351);biological_process:L-phenylalanine …
ENSMUSG00000019763	0.280804	2.17598	0.1611	1	Rmnd1	molecular_function:molecular_function(GO:0003674);cellular_component:mitochondrion(GO:0005739);biological_process:translation(GO:0006412);biological_process:positive regulation of mitochondrial translation(GO:0070131)
ENSMUSG00000057899	3.46539	-2.77007	0.161255	1	Adgrf2	molecular_function:molecular_function(GO:0003674);molecular_function:G-protein coupled receptor activity(GO:0004930);cellular_component:cellular_component(GO:0005575);biological_process:cell surface receptor signaling pathway(GO:0007166);biological_process:G-protein coupled receptor signaling pathway(GO:0007186);biological_process:biological_process(GO:0008150);cellular_component:integral compone…
ENSMUSG00000029410	-1.82428	-2.46106	0.161265	1	Ppef2	molecular_function:protein serine/threonine phosphatase activity(GO:0004722);molecular_function:iron ion binding(GO:0005506);molecular_function:calcium ion binding(GO:0005509);biological_process:protein dephosphorylation(GO:0006470);biological_process:visual perception(GO:0007601);biological_process:negative regulation of peptidyl-threonine phosphorylation(GO:0010801);molecular_function:manganese…
ENSMUSG00000069273	-0.405748	0.312725	0.161397	1	Hist1h3e	_
ENSMUSG00000021359	-0.486854	-0.0494241	0.161493	1	Tfap2a	biological_process:negative regulation of transcription from RNA polymerase II promoter(GO:0000122);molecular_function:transcription regulatory region sequence-specific DNA binding(GO:0000976);molecular_function:RNA polymerase II regulatory region sequence-specific DNA binding(GO:0000977);molecular_function:RNA polymerase II core promoter proximal region sequence-specific DNA binding(GO:0000978);…
ENSMUSG00000059956	-1.31872	-2.07476	0.161579	1	Serpinb12	biological_process:hematopoietic progenitor cell differentiation(GO:0002244);molecular_function:serine-type endopeptidase inhibitor activity(GO:0004867);cellular_component:extracellular space(GO:0005615);cellular_component:cytoplasm(GO:0005737);biological_process:negative regulation of endopeptidase activity(GO:0010951);cellular_component:extracellular exosome(GO:0070062)
ENSMUSG00000029392	0.498313	0.176472	0.161746	1	Rilpl1	biological_process:epithelial cell morphogenesis(GO:0003382);cellular_component:nucleoplasm(GO:0005654);cellular_component:cytoplasm(GO:0005737);cellular_component:centrosome(GO:0005813);cellular_component:centriole(GO:0005814);cellular_component:cytosol(GO:0005829);cellular_component:plasma membrane(GO:0005886);cellular_component:cilium(GO:0005929);molecular_function:small GTPase binding(GO:0031…
ENSMUSG00000031740	-0.543934	-0.476645	0.162111	1	Mmp2	biological_process:angiogenesis(GO:0001525);biological_process:response to hypoxia(GO:0001666);biological_process:blood vessel maturation(GO:0001955);biological_process:intramembranous ossification(GO:0001957);molecular_function:metalloendopeptidase activity(GO:0004222);molecular_function:serine-type endopeptidase activity(GO:0004252);cellular_component:proteinaceous extracellular matrix(GO:00055…
ENSMUSG00000021182	0.413716	0.384506	0.162143	1	Ccdc88c	biological_process:regulation of protein phosphorylation(GO:0001932);molecular_function:protein binding(GO:0005515);cellular_component:cytoplasm(GO:0005737);cellular_component:centrosome(GO:0005813);cellular_component:cytosol(GO:0005829);molecular_function:microtubule binding(GO:0008017);biological_process:Wnt signaling pathway(GO:0016055);molecular_function:PDZ domain binding(GO:0030165);biologi…
ENSMUSG00000035615	3.40933	-2.77134	0.162248	1	Frmpd1	molecular_function:molecular_function(GO:0003674);cellular_component:cytosol(GO:0005829);cellular_component:cytoskeleton(GO:0005856);cellular_component:plasma membrane(GO:0005886);biological_process:signal transduction(GO:0007165);biological_process:biological_process(GO:0008150);cellular_component:protein complex(GO:0043234);cellular_component:extracellular exosome(GO:0070062)
ENSMUSG00000006262	-0.179455	6.59752	0.162277	1	Mob1b	cellular_component:nucleus(GO:0005634);cellular_component:nucleolus(GO:0005730);cellular_component:cytoplasm(GO:0005737);cellular_component:cytosol(GO:0005829);molecular_function:kinase activator activity(GO:0019209);molecular_function:kinase binding(GO:0019900);biological_process:regulation of protein autophosphorylation(GO:0031952);biological_process:hippo signaling(GO:0035329);biological_proce…
ENSMUSG00000024761	-0.435292	0.820542	0.162308	1	Gm16437	_
ENSMUSG00000021798	3.40932	-2.77134	0.162314	1	Ldb3	molecular_function:protein kinase C binding(GO:0005080);molecular_function:protein binding(GO:0005515);cellular_component:cytoskeleton(GO:0005856);molecular_function:cytoskeletal protein binding(GO:0008092);cellular_component:Z disc(GO:0030018);cellular_component:pseudopodium(GO:0031143);biological_process:sarcomere organization(GO:0045214);molecular_function:metal ion binding(GO:0046872);cellula…
ENSMUSG00000027669	-0.580492	-0.803496	0.162539	1	Gnb4	molecular_function:GTPase activity(GO:0003924);molecular_function:signal transducer activity(GO:0004871);cellular_component:lysosomal membrane(GO:0005765);cellular_component:heterotrimeric G-protein complex(GO:0005834);biological_process:G-protein coupled receptor signaling pathway(GO:0007186);biological_process:substantia nigra development(GO:0021762);molecular_function:protein complex binding(G…
ENSMUSG00000033615	0.578153	-0.308784	0.162554	1	Cplx1	molecular_function:neurotransmitter transporter activity(GO:0005326);cellular_component:cytosol(GO:0005829);biological_process:synaptic vesicle exocytosis(GO:0016079);molecular_function:syntaxin-1 binding(GO:0017075);biological_process:insulin secretion(GO:0030073);cellular_component:dendrite(GO:0030425);cellular_component:SNARE complex(GO:0031201);cellular_component:neuronal cell body(GO:0043025…
ENSMUSG00000037364	0.185696	6.4019	0.162584	1	Srrt	molecular_function:DNA binding(GO:0003677);molecular_function:RNA binding(GO:0003723);molecular_function:protein binding(GO:0005515);cellular_component:nucleoplasm(GO:0005654);cellular_component:cytoplasm(GO:0005737);biological_process:transcription, DNA-templated(GO:0006351);biological_process:regulation of transcription, DNA-templated(GO:0006355);biological_process:cell proliferation(GO:0008283…
ENSMUSG00000089417	1.00181	-1.91486	0.162681	1	Gm22009	_
ENSMUSG00000112489	-2.14742	-2.63863	0.162688	1	AC165249.1	_
ENSMUSG00000061615	0.840742	-1.35548	0.162752	1	Hist1h2ab	cellular_component:nucleosome(GO:0000786);molecular_function:DNA binding(GO:0003677);cellular_component:nucleus(GO:0005634);molecular_function:protein heterodimerization activity(GO:0046982);cellular_component:extracellular exosome(GO:0070062)
ENSMUSG00000044807	-0.521788	-0.421593	0.162867	1	Zfp354c	_
ENSMUSG00000045659	0.429346	0.484942	0.162899	1	Plekha7	cellular_component:nucleus(GO:0005634);cellular_component:centrosome(GO:0005813);cellular_component:cytosol(GO:0005829);cellular_component:zonula adherens(GO:0005915);cellular_component:cell junction(GO:0030054);biological_process:zonula adherens maintenance(GO:0045218);cellular_component:extracellular exosome(GO:0070062);molecular_function:delta-catenin binding(GO:0070097);biological_process:epi…
ENSMUSG00000001281	0.646217	-0.95356	0.163077	1	Itgb7	biological_process:cell-matrix adhesion involved in ameboidal cell migration(GO:0003366);molecular_function:receptor activity(GO:0004872);biological_process:cell-matrix adhesion(GO:0007160);biological_process:integrin-mediated signaling pathway(GO:0007229);cellular_component:cell surface(GO:0009986);cellular_component:membrane(GO:0016020);biological_process:heterotypic cell-cell adhesion(GO:00341…
ENSMUSG00000092887	-2.15988	-2.63789	0.163145	1	Snord53	_
ENSMUSG00000020907	-1.83333	-2.46155	0.163232	1	Rcvrn	molecular_function:calcium ion binding(GO:0005509);biological_process:visual perception(GO:0007601);biological_process:phototransduction(GO:0007602);cellular_component:dendrite(GO:0030425);biological_process:regulation of calcium ion transport(GO:0051924)
ENSMUSG00000055065	0.188807	7.41323	0.163319	1	Ddx17	biological_process:alternative mRNA splicing, via spliceosome(GO:0000380);biological_process:regulation of alternative mRNA splicing, via spliceosome(GO:0000381);biological_process:epithelial to mesenchymal transition(GO:0001837);molecular_function:transcription coactivator activity(GO:0003713);molecular_function:RNA binding(GO:0003723);molecular_function:ATP-dependent RNA helicase activity(GO:00…
ENSMUSG00000054000	0.400324	0.484467	0.163355	1	Tusc1	molecular_function:molecular_function(GO:0003674);cellular_component:cellular_component(GO:0005575);biological_process:biological_process(GO:0008150)
ENSMUSG00000038236	-0.248218	3.84704	0.163498	1	Hoxa7	biological_process:negative regulation of transcription from RNA polymerase II promoter(GO:0000122);molecular_function:RNA polymerase II core promoter proximal region sequence-specific DNA binding(GO:0000978);molecular_function:RNA polymerase II core promoter proximal region sequence-specific DNA binding transcription factor activity involved in positive regulation of transcription(GO:0001077);bi…
ENSMUSG00000026708	-0.273712	3.6472	0.163559	1	Cenpl	cellular_component:chromosome, centromeric region(GO:0000775);molecular_function:molecular_function(GO:0003674);cellular_component:cellular_component(GO:0005575);cellular_component:nucleus(GO:0005634);biological_process:biological_process(GO:0008150)
ENSMUSG00000071568	0.856405	-1.49152	0.16356	1	Gm5874	_
ENSMUSG00000029703	0.188189	4.44862	0.163581	1	Lrwd1	_
ENSMUSG00000030584	0.283556	1.56215	0.163652	1	Dpf1	molecular_function:nucleic acid binding(GO:0003676);cellular_component:cytoplasm(GO:0005737);biological_process:transcription, DNA-templated(GO:0006351);biological_process:regulation of transcription, DNA-templated(GO:0006355);biological_process:nervous system development(GO:0007399);molecular_function:metal ion binding(GO:0046872);cellular_component:nBAF complex(GO:0071565)
ENSMUSG00000032382	0.153323	6.75213	0.163654	1	Snx1	molecular_function:epidermal growth factor receptor binding(GO:0005154);molecular_function:insulin receptor binding(GO:0005158);molecular_function:protein binding(GO:0005515);cellular_component:cytoplasm(GO:0005737);cellular_component:lysosome(GO:0005764);cellular_component:endosome(GO:0005768);cellular_component:Golgi apparatus(GO:0005794);cellular_component:cytosol(GO:0005829);biological_proces…
ENSMUSG00000078180	-1.0919	-1.91421	0.163861	1	Gm20900	_
ENSMUSG00000030494	0.624004	-0.567213	0.164199	1	Rhpn2	molecular_function:molecular_function(GO:0003674);biological_process:signal transduction(GO:0007165);biological_process:biological_process(GO:0008150);cellular_component:perinuclear region of cytoplasm(GO:0048471)
ENSMUSG00000086401	0.946437	-1.09314	0.164202	1	Gm15559	_
ENSMUSG00000031482	0.205355	3.64494	0.164249	1	Slc25a15	molecular_function:L-ornithine transmembrane transporter activity(GO:0000064);biological_process:mitochondrial ornithine transport(GO:0000066);cellular_component:mitochondrion(GO:0005739);cellular_component:mitochondrial inner membrane(GO:0005743);biological_process:mitochondrial transport(GO:0006839);cellular_component:integral component of membrane(GO:0016021);biological_process:L-ornithine tra…
ENSMUSG00000074805	-1.6248	-1.48559	0.164443	1	Il1bos	_
ENSMUSG00000040121	-1.00873	-1.73641	0.164574	1	Rep15	biological_process:receptor recycling(GO:0001881);molecular_function:molecular_function(GO:0003674);cellular_component:endosome membrane(GO:0010008);cellular_component:early endosome membrane(GO:0031901);biological_process:transferrin transport(GO:0033572);cellular_component:perinuclear region of cytoplasm(GO:0048471);cellular_component:recycling endosome(GO:0055037)
ENSMUSG00000047115	-0.24605	2.36552	0.164617	1	Fam221a	molecular_function:molecular_function(GO:0003674);cellular_component:cellular_component(GO:0005575);biological_process:biological_process(GO:0008150)
ENSMUSG00000046961	-0.866946	-1.38077	0.164622	1	Gpr156	molecular_function:molecular_function(GO:0003674);molecular_function:G-protein coupled GABA receptor activity(GO:0004965);cellular_component:plasma membrane(GO:0005886);biological_process:G-protein coupled receptor signaling pathway(GO:0007186);cellular_component:integral component of membrane(GO:0016021);cellular_component:cell junction(GO:0030054);cellular_component:postsynaptic membrane(GO:004…
ENSMUSG00000025746	-0.670296	2.84869	0.164692	1	Il6	biological_process:neutrophil apoptotic process(GO:0001781);biological_process:response to yeast(GO:0001878);biological_process:myeloid cell homeostasis(GO:0002262);biological_process:hepatic immune response(GO:0002384);biological_process:positive regulation of acute inflammatory response(GO:0002675);molecular_function:cytokine activity(GO:0005125);molecular_function:interleukin-6 receptor bindin…
ENSMUSG00000025527	3.38252	-2.77192	0.164869	1	Satl1	molecular_function:diamine N-acetyltransferase activity(GO:0004145);cellular_component:cytosol(GO:0005829);molecular_function:spermidine binding(GO:0019809);biological_process:spermidine acetylation(GO:0032918);biological_process:spermine catabolic process(GO:0046208)
ENSMUSG00000019359	3.38251	-2.77192	0.164917	1	Gdpd2	cellular_component:cytoplasm(GO:0005737);cellular_component:actin filament(GO:0005884);cellular_component:plasma membrane(GO:0005886);biological_process:lipid metabolic process(GO:0006629);molecular_function:glycerophosphodiester phosphodiesterase activity(GO:0008889);cellular_component:integral component of membrane(GO:0016021);cellular_component:lamellipodium(GO:0030027);biological_process:posi…
ENSMUSG00000063882	-0.161498	5.30138	0.164938	1	Uqcrh	cellular_component:mitochondrion(GO:0005739);cellular_component:mitochondrial inner membrane(GO:0005743);cellular_component:mitochondrial respiratory chain complex III(GO:0005750);biological_process:mitochondrial electron transport, ubiquinol to cytochrome c(GO:0006122);molecular_function:ubiquinol-cytochrome-c reductase activity(GO:0008121);biological_process:aerobic respiration(GO:0009060);mole…
ENSMUSG00000033721	0.330867	5.95614	0.165037	1	Vav3	biological_process:angiogenesis(GO:0001525);molecular_function:guanyl-nucleotide exchange factor activity(GO:0005085);molecular_function:Rho guanyl-nucleotide exchange factor activity(GO:0005089);molecular_function:epidermal growth factor receptor binding(GO:0005154);molecular_function:protein binding(GO:0005515);cellular_component:cytoplasm(GO:0005737);cellular_component:plasma membrane(GO:00058…
ENSMUSG00000020921	-0.215356	3.61175	0.165114	1	Tmem101	molecular_function:signal transducer activity(GO:0004871);cellular_component:cellular_component(GO:0005575);biological_process:signal transduction(GO:0007165);cellular_component:integral component of membrane(GO:0016021);biological_process:positive regulation of I-kappaB kinase/NF-kappaB signaling(GO:0043123)
ENSMUSG00000021589	-0.764323	-0.64038	0.165236	1	Rhobtb3	molecular_function:GTPase activity(GO:0003924);molecular_function:protein binding(GO:0005515);molecular_function:ATP binding(GO:0005524);cellular_component:cytoplasm(GO:0005737);cellular_component:Golgi apparatus(GO:0005794);cellular_component:cytosol(GO:0005829);biological_process:male gonad development(GO:0008584);molecular_function:ATPase activity(GO:0016887);molecular_function:Rab GTPase bind…
ENSMUSG00000048920	-0.167152	6.12236	0.165318	1	Fkrp	cellular_component:Golgi membrane(GO:0000139);cellular_component:extracellular space(GO:0005615);cellular_component:nucleus(GO:0005634);cellular_component:rough endoplasmic reticulum(GO:0005791);cellular_component:Golgi apparatus(GO:0005794);cellular_component:cytosol(GO:0005829);biological_process:glycoprotein biosynthetic process(GO:0009101);cellular_component:dystrophin-associated glycoprotein…
ENSMUSG00000027713	0.908711	-1.73637	0.165489	1	1810062G17Rik	molecular_function:molecular_function(GO:0003674);cellular_component:cellular_component(GO:0005575);biological_process:biological_process(GO:0008150)
ENSMUSG00000003032	0.237763	4.98948	0.165827	1	Klf4	biological_process:negative regulation of transcription from RNA polymerase II promoter(GO:0000122);cellular_component:nuclear chromatin(GO:0000790);molecular_function:regulatory region DNA binding(GO:0000975);molecular_function:core promoter proximal region sequence-specific DNA binding(GO:0000987);molecular_function:sequence-specific DNA binding transcription factor recruiting transcription fac…
ENSMUSG00000037224	0.370624	0.881605	0.166005	1	Zfyve28	cellular_component:cytosol(GO:0005829);biological_process:negative regulation of epidermal growth factor-activated receptor activity(GO:0007175);cellular_component:early endosome membrane(GO:0031901);molecular_function:phosphatidylinositol-3-phosphate binding(GO:0032266);biological_process:negative regulation of epidermal growth factor receptor signaling pathway(GO:0042059);molecular_function:met…
ENSMUSG00000002055	0.21498	5.51971	0.166013	1	Spag5	biological_process:mitotic sister chromatid segregation(GO:0000070);cellular_component:kinetochore(GO:0000776);cellular_component:condensed chromosome kinetochore(GO:0000777);cellular_component:cytoplasm(GO:0005737);cellular_component:spindle(GO:0005819);cellular_component:spindle microtubule(GO:0005876);biological_process:spindle organization(GO:0007051);biological_process:chromosome segregation…
ENSMUSG00000103676	-1.01507	-1.73301	0.166129	1	Gm38204	_
ENSMUSG00000032097	-0.174507	8.05882	0.166205	1	Ddx6	cellular_component:heterochromatin(GO:0000792);cellular_component:cytoplasmic mRNA processing body(GO:0000932);cellular_component:outer dense fiber(GO:0001520);molecular_function:RNA binding(GO:0003723);molecular_function:ATP-dependent RNA helicase activity(GO:0004004);molecular_function:ATP binding(GO:0005524);cellular_component:nucleus(GO:0005634);cellular_component:nucleolus(GO:0005730);cellul…
ENSMUSG00000097785	0.430807	1.48062	0.166217	1	B230217O12Rik	_
ENSMUSG00000030922	-0.312459	1.77431	0.166243	1	Lyrm1	molecular_function:molecular_function(GO:0003674);cellular_component:nucleoplasm(GO:0005654);cellular_component:mitochondrion(GO:0005739);biological_process:biological_process(GO:0008150);cellular_component:midbody(GO:0030496)
ENSMUSG00000064267	-1.40934	-2.20713	0.166383	1	Hvcn1	cellular_component:integral component of plasma membrane(GO:0005887);biological_process:response to pH(GO:0009268);biological_process:response to zinc ion(GO:0010043);biological_process:proton transport(GO:0015992);cellular_component:integral component of membrane(GO:0016021);molecular_function:voltage-gated proton channel activity(GO:0030171);biological_process:ion transmembrane transport(GO:003…
ENSMUSG00000029098	0.178406	4.9802	0.166542	1	Acox3	molecular_function:acyl-CoA dehydrogenase activity(GO:0003995);molecular_function:receptor binding(GO:0005102);cellular_component:mitochondrion(GO:0005739);cellular_component:peroxisome(GO:0005777);cellular_component:peroxisomal matrix(GO:0005782);biological_process:fatty acid beta-oxidation(GO:0006635);cellular_component:membrane(GO:0016020);molecular_function:pristanoyl-CoA oxidase activity(GO:…
ENSMUSG00000020072	-0.892131	-1.60623	0.166587	1	Pbld2	molecular_function:molecular_function(GO:0003674);biological_process:biological_process(GO:0008150);biological_process:biosynthetic process(GO:0009058);molecular_function:isomerase activity(GO:0016853)
ENSMUSG00000051615	0.176069	5.50801	0.166598	1	Rap2a	molecular_function:magnesium ion binding(GO:0000287);biological_process:positive regulation of protein phosphorylation(GO:0001934);molecular_function:GTPase activity(GO:0003924);molecular_function:protein binding(GO:0005515);molecular_function:GTP binding(GO:0005525);cellular_component:cytosol(GO:0005829);cellular_component:plasma membrane(GO:0005886);cellular_component:membrane(GO:0016020);molec…
ENSMUSG00000015962	2.23603	-2.57993	0.166664	1	1700016C15Rik	_
ENSMUSG00000029621	-0.173968	4.57584	0.166778	1	Arpc1a	molecular_function:protein binding(GO:0005515);cellular_component:cytoplasm(GO:0005737);cellular_component:Arp2/3 protein complex(GO:0005885);biological_process:Arp2/3 complex-mediated actin nucleation(GO:0034314);cellular_component:muscle cell projection membrane(GO:0036195);molecular_function:actin filament binding(GO:0051015);cellular_component:extracellular exosome(GO:0070062)
ENSMUSG00000073403	0.601247	-0.788515	0.166891	1	Gm10499	_
ENSMUSG00000107121	-0.973836	-1.40464	0.166932	1	1110006O24Rik	_
ENSMUSG00000040584	-2.31108	-2.57839	0.167128	1	Abcb1a	biological_process:G2/M transition of mitotic cell cycle(GO:0000086);molecular_function:ATP binding(GO:0005524);cellular_component:plasma membrane(GO:0005886);biological_process:drug transmembrane transport(GO:0006855);molecular_function:xenobiotic-transporting ATPase activity(GO:0008559);cellular_component:cell surface(GO:0009986);biological_process:drug transport(GO:0015893);cellular_component:…
ENSMUSG00000049577	0.168235	5.19918	0.167735	1	Zfpm1	biological_process:negative regulation of transcription from RNA polymerase II promoter(GO:0000122);molecular_function:RNA polymerase II core promoter sequence-specific DNA binding(GO:0000979);molecular_function:RNA polymerase II core promoter proximal region sequence-specific DNA binding transcription factor activity involved in negative regulation of transcription(GO:0001078);molecular_function…
ENSMUSG00000020659	-0.164485	5.45601	0.167857	1	Cbll1	molecular_function:protein binding(GO:0005515);biological_process:negative regulation of cell adhesion(GO:0007162);biological_process:single organismal cell-cell adhesion(GO:0016337);biological_process:protein ubiquitination(GO:0016567);cellular_component:nuclear speck(GO:0016607);biological_process:positive regulation of cell migration(GO:0030335);molecular_function:identical protein binding(GO:…
ENSMUSG00000041297	-0.160823	5.85184	0.167982	1	Cdk13	biological_process:alternative mRNA splicing, via spliceosome(GO:0000380);cellular_component:cyclin K-CDK13 complex(GO:0002945);molecular_function:RNA binding(GO:0003723);molecular_function:cyclin-dependent protein serine/threonine kinase activity(GO:0004693);molecular_function:ATP binding(GO:0005524);cellular_component:extracellular space(GO:0005615);cellular_component:chromosome(GO:0005694);cel…
ENSMUSG00000049097	1.56871	-2.3039	0.168287	1	Ankrd34a	molecular_function:molecular_function(GO:0003674);biological_process:biological_process(GO:0008150)
ENSMUSG00000102606	0.869068	-1.40837	0.168581	1	Rpl21-ps1	_
ENSMUSG00000033855	-0.310634	2.569	0.168863	1	Ston1	molecular_function:molecular_function(GO:0003674);cellular_component:cytoplasm(GO:0005737);biological_process:endocytosis(GO:0006897);cellular_component:membrane(GO:0016020);biological_process:regulation of endocytosis(GO:0030100)
ENSMUSG00000084830	-0.274299	2.77039	0.16895	1	Gm14539	_
ENSMUSG00000056749	0.238231	5.39043	0.168997	1	Nfil3	biological_process:negative regulation of transcription from RNA polymerase II promoter(GO:0000122);molecular_function:RNA polymerase II regulatory region sequence-specific DNA binding(GO:0000977);molecular_function:RNA polymerase II core promoter sequence-specific DNA binding(GO:0000979);molecular_function:RNA polymerase II core promoter proximal region sequence-specific DNA binding transcriptio…
ENSMUSG00000035295	1.98562	-2.35862	0.169079	1	Wdr38	biological_process:hematopoietic progenitor cell differentiation(GO:0002244);molecular_function:molecular_function(GO:0003674);cellular_component:cellular_component(GO:0005575)
ENSMUSG00000087672	1.51994	-2.30685	0.169085	1	Gm15122	_
ENSMUSG00000020660	-0.85899	-1.38079	0.169166	1	Pomc	molecular_function:G-protein coupled receptor binding(GO:0001664);molecular_function:receptor binding(GO:0005102);molecular_function:hormone activity(GO:0005179);molecular_function:neuropeptide hormone activity(GO:0005184);cellular_component:extracellular space(GO:0005615);cellular_component:cytoplasm(GO:0005737);biological_process:generation of precursor metabolites and energy(GO:0006091);biolog…
ENSMUSG00000045538	-0.188822	4.47894	0.169172	1	Ddx28	molecular_function:RNA binding(GO:0003723);molecular_function:ATP-dependent RNA helicase activity(GO:0004004);molecular_function:ATP binding(GO:0005524);cellular_component:nucleus(GO:0005634);cellular_component:nucleolus(GO:0005730);cellular_component:mitochondrion(GO:0005739);cellular_component:cytosol(GO:0005829);biological_process:RNA secondary structure unwinding(GO:0010501);molecular_functio…
ENSMUSG00000066621	0.178713	5.67747	0.169226	1	Tecpr1	cellular_component:autophagosome membrane(GO:0000421);cellular_component:nucleoplasm(GO:0005654);cellular_component:lysosomal membrane(GO:0005765);biological_process:autophagy(GO:0006914);cellular_component:integral component of membrane(GO:0016021);cellular_component:cytoplasmic vesicle(GO:0031410);molecular_function:phosphatidylinositol-3-phosphate binding(GO:0032266);cellular_component:intrace…
ENSMUSG00000114163	1.81411	-2.16589	0.169305	1	AC145740.1	_
ENSMUSG00000046312	-0.343289	1.70395	0.169457	1	AI464131	_
ENSMUSG00000092564	0.478959	-0.022291	0.169764	1	BC051226	_
ENSMUSG00000031983	-0.194648	4.05227	0.169782	1	2310022B05Rik	_
ENSMUSG00000021573	0.424014	1.01439	0.169835	1	Tppp	biological_process:microtubule bundle formation(GO:0001578);cellular_component:nucleus(GO:0005634);cellular_component:cytoplasm(GO:0005737);cellular_component:mitochondrion(GO:0005739);cellular_component:cytosol(GO:0005829);cellular_component:microtubule(GO:0005874);molecular_function:microtubule binding(GO:0008017);molecular_function:tubulin binding(GO:0015631);biological_process:positive regula…
ENSMUSG00000044701	-0.596484	-0.638689	0.169887	1	Il27	biological_process:positive regulation of defense response to virus by host(GO:0002230);molecular_function:receptor binding(GO:0005102);molecular_function:cytokine activity(GO:0005125);molecular_function:protein binding(GO:0005515);cellular_component:extracellular region(GO:0005576);cellular_component:extracellular space(GO:0005615);cellular_component:cytosol(GO:0005829);biological_process:inflam…
ENSMUSG00000012396	1.21646	-2.07633	0.170035	1	Nanog	biological_process:negative regulation of transcription from RNA polymerase II promoter(GO:0000122);cellular_component:condensed chromosome(GO:0000793);molecular_function:sequence-specific DNA binding transcription factor recruiting transcription factor activity(GO:0001010);molecular_function:enhancer sequence-specific DNA binding(GO:0001158);molecular_function:RNA polymerase II distal enhancer s…
ENSMUSG00000029720	-0.768473	-1.16505	0.170141	1	Gm20605	_
ENSMUSG00000102635	-3.5494	-2.76867	0.170223	1	Gm36638	_
ENSMUSG00000078519	-3.50989	-2.76946	0.170223	1	2310026L22Rik	_
ENSMUSG00000021086	3.48823	-2.76959	0.170223	1	Ccdc175	molecular_function:molecular_function(GO:0003674);cellular_component:cellular_component(GO:0005575);biological_process:biological_process(GO:0008150)
ENSMUSG00000046378	3.48823	-2.76959	0.170223	1	Asphd1	molecular_function:molecular_function(GO:0003674);cellular_component:cellular_component(GO:0005575);biological_process:biological_process(GO:0008150);cellular_component:integral component of membrane(GO:0016021);biological_process:peptidyl-amino acid modification(GO:0018193);molecular_function:dioxygenase activity(GO:0051213);biological_process:oxidation-reduction process(GO:0055114)
ENSMUSG00000089755	3.48823	-2.76959	0.170223	1	0610012D04Rik	_
ENSMUSG00000095514	-3.42438	-2.7713	0.170223	1	D13Ertd608e	_
ENSMUSG00000102124	3.38244	-2.7719	0.170223	1	Gm29296	_
ENSMUSG00000035864	3.37761	-2.77201	0.170223	1	Syt1	molecular_function:SNARE binding(GO:0000149);molecular_function:phosphatidylserine binding(GO:0001786);molecular_function:calcium ion binding(GO:0005509);biological_process:detection of calcium ion(GO:0005513);molecular_function:protein binding(GO:0005515);molecular_function:calmodulin binding(GO:0005516);molecular_function:calcium-dependent phospholipid binding(GO:0005544);molecular_function:pho…
ENSMUSG00000084993	3.37761	-2.77201	0.170223	1	Gm12305	_
ENSMUSG00000106641	3.37761	-2.77201	0.170223	1	Gm43534	_
ENSMUSG00000032311	0.814795	-1.2839	0.170274	1	Nrg4	molecular_function:receptor binding(GO:0005102);cellular_component:extracellular space(GO:0005615);cellular_component:intracellular(GO:0005622);cellular_component:plasma membrane(GO:0005886);molecular_function:growth factor activity(GO:0008083);cellular_component:integral component of membrane(GO:0016021);biological_process:intracellular signal transduction(GO:0035556);biological_process:organ de…
ENSMUSG00000066553	-0.536873	-0.622183	0.170713	1	Gm6969	_
ENSMUSG00000058454	0.17272	6.77974	0.170796	1	Dhcr7	biological_process:blood vessel development(GO:0001568);cellular_component:nuclear outer membrane(GO:0005640);cellular_component:endoplasmic reticulum(GO:0005783);cellular_component:cytosol(GO:0005829);biological_process:cholesterol biosynthetic process(GO:0006695);biological_process:post-embryonic development(GO:0009791);molecular_function:sterol delta7 reductase activity(GO:0009918);cellular_co…
ENSMUSG00000025870	-0.307481	2.26041	0.170798	1	Arl10	molecular_function:GTP binding(GO:0005525);cellular_component:cellular_component(GO:0005575);cellular_component:intracellular(GO:0005622);biological_process:small GTPase mediated signal transduction(GO:0007264);biological_process:biological_process(GO:0008150)
ENSMUSG00000106870	0.651803	-0.755902	0.170891	1	Gm43681	_
ENSMUSG00000023348	0.333263	1.57219	0.171013	1	Trip6	molecular_function:RNA binding(GO:0003723);molecular_function:interleukin-1 receptor binding(GO:0005149);molecular_function:protein binding(GO:0005515);cellular_component:nucleus(GO:0005634);cellular_component:cytosol(GO:0005829);cellular_component:cytoskeleton(GO:0005856);cellular_component:plasma membrane(GO:0005886);cellular_component:focal adhesion(GO:0005925);biological_process:transcription…
ENSMUSG00000036214	0.374063	0.769691	0.171408	1	Znrd1as	_
ENSMUSG00000002058	0.169747	5.69514	0.171449	1	Unc119	biological_process:mitotic cytokinesis(GO:0000281);cellular_component:spindle pole(GO:0000922);molecular_function:protein binding(GO:0005515);cellular_component:intracellular(GO:0005622);cellular_component:cytoplasm(GO:0005737);cellular_component:centrosome(GO:0005813);biological_process:endocytosis(GO:0006897);biological_process:visual perception(GO:0007601);molecular_function:lipid binding(GO:0…
ENSMUSG00000047281	0.318039	1.38163	0.171459	1	Sfn	biological_process:regulation of cyclin-dependent protein serine/threonine kinase activity(GO:0000079);biological_process:release of cytochrome c from mitochondria(GO:0001836);biological_process:keratinocyte development(GO:0003334);molecular_function:protein binding(GO:0005515);cellular_component:nucleus(GO:0005634);cellular_component:cytoplasm(GO:0005737);cellular_component:cytosol(GO:0005829);b…
ENSMUSG00000009248	-1.2331	-2.11831	0.171608	1	Ascl2	biological_process:negative regulation of transcription from RNA polymerase II promoter(GO:0000122);molecular_function:RNA polymerase II regulatory region sequence-specific DNA binding(GO:0000977);molecular_function:RNA polymerase II core promoter proximal region sequence-specific DNA binding(GO:0000978);molecular_function:RNA polymerase II core promoter proximal region sequence-specific DNA bind…
ENSMUSG00000082665	1.11586	-1.76806	0.171677	1	Gm11470	_
ENSMUSG00000071342	1.52883	-2.30592	0.172054	1	Lsmem1	molecular_function:molecular_function(GO:0003674);cellular_component:cytosol(GO:0005829);biological_process:biological_process(GO:0008150);cellular_component:integral component of membrane(GO:0016021)
ENSMUSG00000066543	-0.707245	-0.753845	0.172232	1	Rpl17-ps9	_
ENSMUSG00000114036	-1.23075	-2.11852	0.17233	1	AC124426.5	_
ENSMUSG00000025159	0.177314	5.03506	0.172332	1	Mms19	molecular_function:transcription coactivator activity(GO:0003713);cellular_component:nucleus(GO:0005634);cellular_component:nucleoplasm(GO:0005654);cellular_component:cytoplasm(GO:0005737);cellular_component:spindle(GO:0005819);cellular_component:cytosol(GO:0005829);biological_process:DNA metabolic process(GO:0006259);biological_process:DNA repair(GO:0006281);biological_process:transcription, DNA…
ENSMUSG00000021290	-0.17339	5.27889	0.172555	1	2010107E04Rik	_
ENSMUSG00000028108	0.163721	6.33221	0.172591	1	Ecm1	biological_process:ossification(GO:0001503);biological_process:angiogenesis(GO:0001525);biological_process:positive regulation of endothelial cell proliferation(GO:0001938);biological_process:negative regulation of cytokine-mediated signaling pathway(GO:0001960);molecular_function:protease binding(GO:0002020);biological_process:regulation of type 2 immune response(GO:0002828);molecular_function:s…
ENSMUSG00000033486	0.617039	-0.688789	0.172595	1	Catsper2	molecular_function:calcium activated cation channel activity(GO:0005227);molecular_function:voltage-gated sodium channel activity(GO:0005248);molecular_function:calcium channel activity(GO:0005262);biological_process:multicellular organismal development(GO:0007275);biological_process:fertilization(GO:0009566);biological_process:neuronal action potential(GO:0019228);biological_process:sperm motili…
ENSMUSG00000095672	-0.400266	1.71256	0.172751	1	AC133103.5	_
ENSMUSG00000104765	-1.98325	-2.40667	0.172863	1	Gm43058	_
ENSMUSG00000020798	-0.498173	0.401264	0.172897	1	Spns3	biological_process:sphingosine-1-phosphate signaling pathway(GO:0003376);cellular_component:lysosomal membrane(GO:0005765);biological_process:lipid transport(GO:0006869);cellular_component:integral component of membrane(GO:0016021);cellular_component:vesicle(GO:0031982);biological_process:locomotion(GO:0040011);molecular_function:sphingolipid transporter activity(GO:0046624);biological_process:tr…
ENSMUSG00000033983	-0.200179	3.7001	0.172964	1	Coil	cellular_component:fibrillar center(GO:0001650);cellular_component:female germ cell nucleus(GO:0001674);molecular_function:protein binding(GO:0005515);cellular_component:nucleus(GO:0005634);cellular_component:nucleoplasm(GO:0005654);cellular_component:nucleolus(GO:0005730);molecular_function:protein C-terminus binding(GO:0008022);cellular_component:Cajal body(GO:0015030);molecular_function:disulf…
ENSMUSG00000104568	1.20214	-1.95328	0.172983	1	Gm43255	_
ENSMUSG00000038028	-0.188722	4.74831	0.173129	1	Tigar	biological_process:response to ischemia(GO:0002931);molecular_function:bisphosphoglycerate 2-phosphatase activity(GO:0004083);molecular_function:fructose-2,6-bisphosphate 2-phosphatase activity(GO:0004331);cellular_component:intracellular(GO:0005622);cellular_component:nucleus(GO:0005634);cellular_component:cytoplasm(GO:0005737);cellular_component:mitochondrion(GO:0005739);cellular_component:mito…
ENSMUSG00000027611	-0.1605	5.57626	0.17315	1	Procr	molecular_function:receptor activity(GO:0004872);cellular_component:centrosome(GO:0005813);cellular_component:focal adhesion(GO:0005925);biological_process:blood coagulation(GO:0007596);molecular_function:protein C-terminus binding(GO:0008022);cellular_component:cell surface(GO:0009986);cellular_component:integral component of membrane(GO:0016021);biological_process:negative regulation of coagula…
ENSMUSG00000014554	0.231071	2.91601	0.173355	1	Dguok	molecular_function:deoxyguanosine kinase activity(GO:0004138);molecular_function:ATP binding(GO:0005524);cellular_component:nucleus(GO:0005634);cellular_component:cytoplasm(GO:0005737);cellular_component:mitochondrion(GO:0005739);cellular_component:cytosol(GO:0005829);biological_process:nucleobase-containing compound metabolic process(GO:0006139);biological_process:protein phosphorylation(GO:0006…
ENSMUSG00000026749	0.217857	5.31809	0.173705	1	Nek6	molecular_function:magnesium ion binding(GO:0000287);cellular_component:spindle pole(GO:0000922);molecular_function:transcription corepressor binding(GO:0001222);molecular_function:protein serine/threonine kinase activity(GO:0004674);molecular_function:signal transducer activity(GO:0004871);molecular_function:ATP binding(GO:0005524);cellular_component:nucleus(GO:0005634);cellular_component:nucleo…
ENSMUSG00000028675	0.150801	6.5032	0.173916	1	Pnrc2	biological_process:nuclear-transcribed mRNA catabolic process, nonsense-mediated decay(GO:0000184);cellular_component:cytoplasmic mRNA processing body(GO:0000932);cellular_component:nucleus(GO:0005634);cellular_component:nucleoplasm(GO:0005654);cellular_component:Golgi apparatus(GO:0005794);biological_process:transcription, DNA-templated(GO:0006351);biological_process:regulation of transcription,…
ENSMUSG00000082551	0.655202	-0.952734	0.17407	1	Gm15065	_
ENSMUSG00000021287	-0.284797	1.96793	0.17411	1	Xrcc3	molecular_function:recombinase activity(GO:0000150);molecular_function:four-way junction DNA binding(GO:0000400);biological_process:meiotic DNA recombinase assembly(GO:0000707);biological_process:telomere maintenance via recombination(GO:0000722);biological_process:double-strand break repair via homologous recombination(GO:0000724);molecular_function:double-stranded DNA binding(GO:0003690);molecu…
ENSMUSG00000001739	-1.49259	-2.35485	0.174346	1	Cldn15	molecular_function:structural molecule activity(GO:0005198);cellular_component:bicellular tight junction(GO:0005923);biological_process:ion transport(GO:0006811);cellular_component:integral component of membrane(GO:0016021);cellular_component:lateral plasma membrane(GO:0016328);biological_process:calcium-independent cell-cell adhesion via plasma membrane cell-adhesion molecules(GO:0016338);molecu…
ENSMUSG00000042417	0.378081	1.64731	0.174427	1	Ccno	molecular_function:uracil DNA N-glycosylase activity(GO:0004844);cellular_component:nucleoplasm(GO:0005654);cellular_component:cytoplasm(GO:0005737);biological_process:base-excision repair(GO:0006284);biological_process:cell cycle(GO:0007049);biological_process:response to drug(GO:0042493);biological_process:cell division(GO:0051301);biological_process:cilium morphogenesis(GO:0060271);biological_…
ENSMUSG00000010021	-0.237135	2.3081	0.174505	1	Kif19a	_
ENSMUSG00000103030	-0.730309	-0.735137	0.174506	1	E330011M16Rik	_
ENSMUSG00000074643	0.571848	-0.357246	0.174663	1	Cpne1	molecular_function:phosphatidylserine binding(GO:0001786);molecular_function:endopeptidase activity(GO:0004175);molecular_function:calcium ion binding(GO:0005509);molecular_function:protein binding(GO:0005515);cellular_component:nucleus(GO:0005634);cellular_component:nucleoplasm(GO:0005654);cellular_component:cytoplasm(GO:0005737);cellular_component:cytosol(GO:0005829);cellular_component:plasma m…
ENSMUSG00000049225	0.205908	3.46175	0.174672	1	Pdp1	molecular_function:protein serine/threonine phosphatase activity(GO:0004722);molecular_function:[pyruvate dehydrogenase (lipoamide)] phosphatase activity(GO:0004741);molecular_function:calcium ion binding(GO:0005509);cellular_component:mitochondrion(GO:0005739);cellular_component:mitochondrial matrix(GO:0005759);biological_process:peptidyl-threonine dephosphorylation(GO:0035970)
ENSMUSG00000085558	-2.13385	-2.63915	0.174848	1	4930412C18Rik	_
ENSMUSG00000087298	0.216511	3.3356	0.174884	1	Gm9392	_
ENSMUSG00000005089	-1.1238	-1.80544	0.174952	1	Slc1a2	molecular_function:L-glutamate transmembrane transporter activity(GO:0005313);molecular_function:high-affinity glutamate transmembrane transporter activity(GO:0005314);cellular_component:plasma membrane(GO:0005886);cellular_component:integral component of plasma membrane(GO:0005887);biological_process:nervous system development(GO:0007399);biological_process:visual behavior(GO:0007632);molecular_…
ENSMUSG00000030753	-0.188176	6.58985	0.174974	1	Thap12	molecular_function:sequence-specific DNA binding RNA polymerase II transcription factor activity(GO:0000981);molecular_function:DNA binding(GO:0003677);cellular_component:nucleus(GO:0005634);cellular_component:nucleoplasm(GO:0005654);cellular_component:cytoplasm(GO:0005737);biological_process:regulation of transcription from RNA polymerase II promoter(GO:0006357);biological_process:biological_pro…
ENSMUSG00000106475	-2.1674	-2.63882	0.17499	1	Gm43011	_
ENSMUSG00000034800	-0.269241	2.07275	0.174992	1	Zfp661	_
ENSMUSG00000075610	-2.1674	-2.63882	0.174999	1	Tmem92	molecular_function:molecular_function(GO:0003674);biological_process:biological_process(GO:0008150);cellular_component:integral component of membrane(GO:0016021)
ENSMUSG00000026134	0.173711	6.33703	0.175046	1	Prim2	molecular_function:single-stranded DNA binding(GO:0003697);molecular_function:DNA-directed DNA polymerase activity(GO:0003887);molecular_function:DNA primase activity(GO:0003896);cellular_component:alpha DNA polymerase:primase complex(GO:0005658);biological_process:DNA replication, synthesis of RNA primer(GO:0006269);molecular_function:metal ion binding(GO:0046872);molecular_function:4 iron, 4 su…
ENSMUSG00000036211	2.05698	-2.64058	0.175125	1	Hist1h1t	cellular_component:nucleosome(GO:0000786);cellular_component:condensed nuclear chromosome(GO:0000794);molecular_function:DNA binding(GO:0003677);molecular_function:double-stranded DNA binding(GO:0003690);cellular_component:intracellular(GO:0005622);cellular_component:nucleus(GO:0005634);biological_process:nucleosome assembly(GO:0006334);biological_process:multicellular organismal development(GO:0…
ENSMUSG00000041012	0.276894	1.59717	0.175126	1	Cmtm8	biological_process:membrane raft polarization(GO:0001766);molecular_function:cytokine activity(GO:0005125);cellular_component:extracellular space(GO:0005615);cellular_component:nucleoplasm(GO:0005654);biological_process:chemotaxis(GO:0006935);biological_process:protein localization(GO:0008104);cellular_component:integral component of membrane(GO:0016021);molecular_function:structural constituent …
ENSMUSG00000038738	-0.542431	-0.517405	0.175167	1	Shank1	cellular_component:cytoplasm(GO:0005737);cellular_component:plasma membrane(GO:0005886);biological_process:protein complex assembly(GO:0006461);biological_process:long-term memory(GO:0007616);molecular_function:protein C-terminus binding(GO:0008022);biological_process:associative learning(GO:0008306);cellular_component:ionotropic glutamate receptor complex(GO:0008328);cellular_component:postsynap…
ENSMUSG00000049305	-0.154483	5.37637	0.17517	1	Ccdc71	molecular_function:molecular_function(GO:0003674);cellular_component:cellular_component(GO:0005575);biological_process:biological_process(GO:0008150)
ENSMUSG00000022429	2.08334	-2.63965	0.175441	1	Dmc1	molecular_function:recombinase activity(GO:0000150);molecular_function:four-way junction DNA binding(GO:0000400);biological_process:DNA recombinase assembly(GO:0000730);cellular_component:chromosome, telomeric region(GO:0000781);cellular_component:condensed nuclear chromosome(GO:0000794);biological_process:ovarian follicle development(GO:0001541);biological_process:oocyte maturation(GO:0001556);m…
ENSMUSG00000079531	-2.13672	-2.639	0.175552	1	Gm5936	molecular_function:molecular_function(GO:0003674);cellular_component:cellular_component(GO:0005575);biological_process:biological_process(GO:0008150)
ENSMUSG00000021591	-0.281014	6.91513	0.175608	1	Glrx	cellular_component:nucleus(GO:0005634);cellular_component:cytoplasm(GO:0005737);cellular_component:mitochondrion(GO:0005739);molecular_function:electron carrier activity(GO:0009055);molecular_function:protein disulfide oxidoreductase activity(GO:0015035);molecular_function:glutathione disulfide oxidoreductase activity(GO:0015038);molecular_function:protein-disulfide reductase (glutathione) activi…
ENSMUSG00000043999	2.05314	-2.64025	0.17563	1	Gpr75	molecular_function:G-protein coupled receptor activity(GO:0004930);cellular_component:integral component of plasma membrane(GO:0005887);biological_process:G-protein coupled receptor signaling pathway(GO:0007186);molecular_function:C-C chemokine receptor activity(GO:0016493);biological_process:chemokine-mediated signaling pathway(GO:0070098);biological_process:regulation of neuron death(GO:1901214)
ENSMUSG00000030205	-1.80708	-2.46186	0.17572	1	Gprc5d	molecular_function:molecular_function(GO:0003674);molecular_function:G-protein coupled receptor activity(GO:0004930);cellular_component:plasma membrane(GO:0005886);biological_process:G-protein coupled receptor signaling pathway(GO:0007186);cellular_component:integral component of membrane(GO:0016021);biological_process:keratinization(GO:0031424);biological_process:hair cycle(GO:0042633)
ENSMUSG00000108701	-0.392335	0.378398	0.175756	1	Gm44616	_
ENSMUSG00000068417	2.08409	-2.63962	0.175826	1	Pnp2	molecular_function:nucleoside binding(GO:0001882);molecular_function:purine nucleobase binding(GO:0002060);molecular_function:purine-nucleoside phosphorylase activity(GO:0004731);cellular_component:intracellular(GO:0005622);cellular_component:cytoplasm(GO:0005737);molecular_function:drug binding(GO:0008144);biological_process:nucleoside metabolic process(GO:0009116);molecular_function:phosphate i…
ENSMUSG00000044734	2.04843	-2.64009	0.175981	1	Serpinb1a	molecular_function:serine-type endopeptidase inhibitor activity(GO:0004867);cellular_component:extracellular space(GO:0005615);cellular_component:cytoplasm(GO:0005737);biological_process:negative regulation of endopeptidase activity(GO:0010951);cellular_component:membrane(GO:0016020);biological_process:regulation of protein catabolic process(GO:0042176);cellular_component:extracellular exosome(GO…
ENSMUSG00000015709	0.352149	2.34386	0.176003	1	Arnt2	molecular_function:RNA polymerase II core promoter proximal region sequence-specific DNA binding(GO:0000978);molecular_function:sequence-specific DNA binding RNA polymerase II transcription factor activity(GO:0000981);molecular_function:RNA polymerase II core promoter proximal region sequence-specific DNA binding transcription factor activity involved in positive regulation of transcription(GO:00…
ENSMUSG00000056055	0.545832	-0.317635	0.176019	1	Sag	cellular_component:photoreceptor outer segment(GO:0001750);cellular_component:photoreceptor inner segment(GO:0001917);molecular_function:opsin binding(GO:0002046);biological_process:signal transduction(GO:0007165);biological_process:visual perception(GO:0007601);molecular_function:spectrin binding(GO:0030507);molecular_function:phosphoprotein binding(GO:0051219)
ENSMUSG00000041347	-2.14598	-2.63856	0.176031	1	Bdkrb1	biological_process:negative regulation of protein phosphorylation(GO:0001933);biological_process:positive regulation of leukocyte migration(GO:0002687);molecular_function:bradykinin receptor activity(GO:0004947);cellular_component:plasma membrane(GO:0005886);biological_process:inflammatory response(GO:0006954);biological_process:protein kinase C-activating G-protein coupled receptor signaling pat…
[truncated: 21,106 more rows]
