# Supplementary material for: Inhibition of macrophage infectivity potentiator in Burkholderia pseudomallei suppresses pro-inflammatory responses in murine macrophages
Source: Front Cell Infect Microbiol. 2024 Mar 25;14:1353682. doi: 10.3389/fcimb.2024.1353682 (PMC10999550; doi:10.3389/fcimb.2024.1353682)
Supplement: Supplementary Table 4 — Differential Gene KEGG Enrichment List when comparing B. pseudomallei infected J774A.1 macrophages treated with DMSO with uninfected J774A.1 macrophages treated with DMSO. (1) PathwayID: pathway ID (2) Pathway: path name (3) Category (4) DEGs with pathway annotation: the number of differentially expressed genes in the pathway (5) All genes with pathway annotation: the number of all the genes in the pathway (6) RichFactor: the ratio of the number of genes differentially expressed in the pathway to the total number of genes in the pathway (7) Pvalue: p value of the pathway enrichment (8) Qvalue: q value of the pathway enrichment (9) Genelist: list of genes enriched in this pathway (10) Pathwaylink: web link to KEGG Pathway Maps for each pathway. [file Table_4.xlsx]

## Sheet: DMSO-VS-BPSDMSO_DE_significant_
Pathway ID	Pathway	Category	DEGs with pathway annotation (490)	All genes with pathway annotation (8985)	RichFactor	Pvalue	Qvalue	Genelist	Pathwaylink
ko05132	Salmonella infection	Human Diseases	17(3.47%)	81(0.90%)	0.209877	2.47145e-07	5.95208e-06	ENSMUSG00000018930,ENSMUSG00000000982,ENSMUSG00000058427,ENSMUSG00000020826,ENSMUSG00000027399,ENSMUSG00000021250,ENSMUSG00000028163,ENSMUSG00000025746,ENSMUSG00000029380,ENSMUSG00000059195,ENSMUSG00000018916,ENSMUSG00000025278,ENSMUSG00000051439,ENSMUSG00000043889,ENSMUSG00000079164,ENSMUSG00000052684,ENSMUSG00000029379,	http://www.kegg.jp/kegg-bin/show_pathway?scale=1.0&query=&map=ko05132&use=reference&multi_query=K12964+red%0D%0AK05408+red%0D%0AK05505+red%0D%0AK13241+red%0D%0AK04383+red%0D%0AK04379+red%0D%0AK02580+red%0D%0AK05405+red%0D%0AK05692+red%0D%0AK05427+red%0D%0AK04437+red%0D%0AK04391+red%0D%0AK10168+blue%0D%0AK04448+red%0D%0A
ko04151	PI3K-Akt signaling pathway	Environmental Information Processing	42(8.57%)	376(4.18%)	0.111702	2.68686e-06	4.56766e-05	ENSMUSG00000014599,ENSMUSG00000058755,ENSMUSG00000026479,ENSMUSG00000020184,ENSMUSG00000027381,ENSMUSG00000053007,ENSMUSG00000020901,ENSMUSG00000000489,ENSMUSG00000000555,ENSMUSG00000067714,ENSMUSG00000028163,ENSMUSG00000025746,ENSMUSG00000033446,ENSMUSG00000024789,ENSMUSG00000028212,ENSMUSG00000023034,ENSMUSG00000022346,ENSMUSG00000026725,ENSMUSG00000015846,ENSMUSG00000042406,ENSMUSG00000019970,…	http://www.kegg.jp/kegg-bin/show_pathway?scale=1.0&query=&map=ko04151&use=reference&multi_query=K05453+red%0D%0AK05418+red%0D%0AK06246+red%0D%0AK06643+red%0D%0AK16341+red%0D%0AK09047+red%0D%0AK21290+red%0D%0AK17386+red%0D%0AK06484+red%0D%0AK08390+blue%0D%0AK02580+red%0D%0AK05405+red%0D%0AK04273+blue%0D%0AK04447+red%0D%0AK06626+blue%0D%0AK04465+red%0D%0AK04377+red%0D%0AK06252+green%0D%0AK08524+blu…
ko05164	Influenza A	Human Diseases	25(5.10%)	180(2.00%)	0.138889	4.54112e-06	6.90728e-05	ENSMUSG00000053113,ENSMUSG00000032691,ENSMUSG00000021025,ENSMUSG00000037405,ENSMUSG00000035385,ENSMUSG00000004296,ENSMUSG00000027399,ENSMUSG00000035042,ENSMUSG00000028163,ENSMUSG00000047123,ENSMUSG00000025746,ENSMUSG00000059195,ENSMUSG00000024789,ENSMUSG00000035352,ENSMUSG00000066878,ENSMUSG00000066800,ENSMUSG00000043889,ENSMUSG00000042349,ENSMUSG00000048806,ENSMUSG00000020641,ENSMUSG00000052684,…	http://www.kegg.jp/kegg-bin/show_pathway?scale=1.0&query=&map=ko05164&use=reference&multi_query=K04696+red%0D%0AK12800+red%0D%0AK04734+red%0D%0AK06490+red%0D%0AK14624+red%0D%0AK05425+red%0D%0AK04383+red%0D%0AK12499+red%0D%0AK02580+red%0D%0AK05842+red%0D%0AK05405+red%0D%0AK05692+red%0D%0AK04447+red%0D%0AK15043+blue%0D%0AK01165+blue%0D%0AK07211+red%0D%0AK05415+red%0D%0AK15045+red%0D%0AK04448+red%0D…
ko04920	Adipocytokine signaling pathway	Organismal Systems	9(1.84%)	67(0.75%)	0.134328	0.00318626	0.0160151	ENSMUSG00000053113,ENSMUSG00000021025,ENSMUSG00000028645,ENSMUSG00000028163,ENSMUSG00000024789,ENSMUSG00000023947,ENSMUSG00000015846,ENSMUSG00000038894,ENSMUSG00000020660,	http://www.kegg.jp/kegg-bin/show_pathway?scale=1.0&query=&map=ko04920&use=reference&multi_query=K04696+red%0D%0AK04734+red%0D%0AK07299+red%0D%0AK02580+red%0D%0AK04447+red%0D%0AK05872+red%0D%0AK08524+blue%0D%0AK07187+red%0D%0AK05228+red%0D%0A
ko04640	Hematopoietic cell lineage	Organismal Systems	17(3.47%)	116(1.29%)	0.146552	5.13538e-05	0.000494708	ENSMUSG00000014599,ENSMUSG00000000555,ENSMUSG00000027399,ENSMUSG00000025746,ENSMUSG00000018916,ENSMUSG00000051439,ENSMUSG00000037548,ENSMUSG00000003882,ENSMUSG00000005672,ENSMUSG00000050675,ENSMUSG00000026399,ENSMUSG00000034664,ENSMUSG00000023274,ENSMUSG00000020689,ENSMUSG00000016494,ENSMUSG00000026072,ENSMUSG00000073421,	http://www.kegg.jp/kegg-bin/show_pathway?scale=1.0&query=&map=ko04640&use=reference&multi_query=K05453+red%0D%0AK06484+red%0D%0AK04383+red%0D%0AK05405+red%0D%0AK05427+red%0D%0AK04391+red%0D%0AK06752+blue%0D%0AK05072+red%0D%0AK05091+red%0D%0AK06261+blue%0D%0AK04006+red%0D%0AK06476+blue%0D%0AK06454+blue%0D%0AK06493+blue%0D%0AK06474+red%0D%0AK04386+blue%0D%0A
ko05224	Breast cancer		20(4.08%)	140(1.56%)	0.142857	2.10188e-05	0.000224979	ENSMUSG00000027276,ENSMUSG00000045005,ENSMUSG00000021250,ENSMUSG00000026923,ENSMUSG00000018983,ENSMUSG00000025225,ENSMUSG00000022346,ENSMUSG00000023067,ENSMUSG00000022528,ENSMUSG00000040289,ENSMUSG00000035109,ENSMUSG00000050288,ENSMUSG00000052684,ENSMUSG00000021708,ENSMUSG00000019789,ENSMUSG00000005672,ENSMUSG00000014773,ENSMUSG00000037225,ENSMUSG00000067199,ENSMUSG00000049551,	http://www.kegg.jp/kegg-bin/show_pathway?scale=1.0&query=&map=ko05224&use=reference&multi_query=K06052+red%0D%0AK02375+red%0D%0AK04379+red%0D%0AK02599+red%0D%0AK09389+blue%0D%0AK04469+red%0D%0AK04377+red%0D%0AK06625+red%0D%0AK06054+blue%0D%0AK09091+green%0D%0AK06279+red%0D%0AK02235+blue%0D%0AK04448+red%0D%0AK03099+blue%0D%0AK05091+red%0D%0AK06051+red%0D%0AK18497+blue%0D%0AK03069+blue%0D%0AK02842+…
ko00533	Glycosaminoglycan biosynthesis - keratan sulfate	Metabolism	3(0.61%)	15(0.17%)	0.2	0.00736852	0.0308624	ENSMUSG00000013846,ENSMUSG00000027221,ENSMUSG00000022793,	http://www.kegg.jp/kegg-bin/show_pathway?scale=1.0&query=&map=ko00533&use=reference&multi_query=K00780+red%0D%0AK01022+red%0D%0AK07969+red%0D%0A
ko04390	Hippo signaling pathway	Environmental Information Processing	16(3.27%)	153(1.70%)	0.104575	0.0039874	0.0188911	ENSMUSG00000037411,ENSMUSG00000020644,ENSMUSG00000048285,ENSMUSG00000045005,ENSMUSG00000059195,ENSMUSG00000020271,ENSMUSG00000029378,ENSMUSG00000022346,ENSMUSG00000043889,ENSMUSG00000050288,ENSMUSG00000020886,ENSMUSG00000044641,ENSMUSG00000025880,ENSMUSG00000039239,ENSMUSG00000027803,ENSMUSG00000049551,	http://www.kegg.jp/kegg-bin/show_pathway?scale=1.0&query=&map=ko04390&use=reference&multi_query=K03982+red%0D%0AK17693+red%0D%0AK16822+red%0D%0AK02375+red%0D%0AK05692+red%0D%0AK03362+red%0D%0AK09782+red%0D%0AK04377+red%0D%0AK02235+blue%0D%0AK11828+red%0D%0AK06093+blue%0D%0AK19631+red%0D%0AK13376+red%0D%0AK16820+red%0D%0AK02842+red%0D%0A
ko05322	Systemic lupus erythematosus	Human Diseases	40(8.16%)	184(2.05%)	0.217391	3.94005e-15	3.79558e-13	ENSMUSG00000016559,ENSMUSG00000047246,ENSMUSG00000018102,ENSMUSG00000069273,ENSMUSG00000069270,ENSMUSG00000101972,ENSMUSG00000060639,ENSMUSG00000071516,ENSMUSG00000100210,ENSMUSG00000016529,ENSMUSG00000091405,ENSMUSG00000058385,ENSMUSG00000069265,ENSMUSG00000037548,ENSMUSG00000099583,ENSMUSG00000078851,ENSMUSG00000091383,ENSMUSG00000075122,ENSMUSG00000069272,ENSMUSG00000064168,ENSMUSG00000095217,…	http://www.kegg.jp/kegg-bin/show_pathway?scale=1.0&query=&map=ko05322&use=reference&multi_query=K11253+red%0D%0AK11252+red%0D%0AK11251+red%0D%0AK11254+red%0D%0AK05443+red%0D%0AK06752+blue%0D%0AK05412+red%0D%0AK06470+blue%0D%0AK03994+red%0D%0A
ko05203	Viral carcinogenesis	Human Diseases	37(7.55%)	249(2.77%)	0.148594	5.93516e-09	2.45037e-07	ENSMUSG00000026875,ENSMUSG00000021025,ENSMUSG00000020275,ENSMUSG00000020184,ENSMUSG00000053007,ENSMUSG00000027646,ENSMUSG00000028163,ENSMUSG00000028271,ENSMUSG00000025225,ENSMUSG00000028212,ENSMUSG00000079575,ENSMUSG00000047246,ENSMUSG00000042406,ENSMUSG00000024521,ENSMUSG00000023067,ENSMUSG00000018102,ENSMUSG00000060639,ENSMUSG00000052684,ENSMUSG00000017007,ENSMUSG00000091405,ENSMUSG00000058385,…	http://www.kegg.jp/kegg-bin/show_pathway?scale=1.0&query=&map=ko05203&use=reference&multi_query=K03172+red%0D%0AK04734+red%0D%0AK09254+red%0D%0AK06643+red%0D%0AK09047+red%0D%0AK05704+red%0D%0AK02580+red%0D%0AK03124+red%0D%0AK04469+red%0D%0AK06626+blue%0D%0AK06053+red%0D%0AK11252+red%0D%0AK04374+red%0D%0AK10131+red%0D%0AK06625+red%0D%0AK11254+red%0D%0AK04448+red%0D%0AK09048+blue%0D%0AK06751+red%0D…
ko04510	Focal adhesion	Cellular Processes	21(4.29%)	204(2.27%)	0.102941	0.0016692	0.01005	ENSMUSG00000026479,ENSMUSG00000027646,ENSMUSG00000000489,ENSMUSG00000000555,ENSMUSG00000059195,ENSMUSG00000025278,ENSMUSG00000026725,ENSMUSG00000043889,ENSMUSG00000031955,ENSMUSG00000035109,ENSMUSG00000103439,ENSMUSG00000052684,ENSMUSG00000029231,ENSMUSG00000021708,ENSMUSG00000027470,ENSMUSG00000052911,ENSMUSG00000033327,ENSMUSG00000034664,ENSMUSG00000032243,ENSMUSG00000020689,ENSMUSG00000031502,	http://www.kegg.jp/kegg-bin/show_pathway?scale=1.0&query=&map=ko04510&use=reference&multi_query=K06246+red%0D%0AK05704+red%0D%0AK17386+red%0D%0AK06484+red%0D%0AK05692+red%0D%0AK04437+red%0D%0AK06252+green%0D%0AK05726+red%0D%0AK06279+red%0D%0AK16060+red%0D%0AK04448+red%0D%0AK04363+blue%0D%0AK03099+blue%0D%0AK00907+red%0D%0AK06243+blue%0D%0AK06476+blue%0D%0AK06587+red%0D%0AK06493+blue%0D%0AK06237+b…
ko05140	Leishmaniasis	Human Diseases	15(3.06%)	89(0.99%)	0.168539	2.09244e-05	0.000224979	ENSMUSG00000032487,ENSMUSG00000021025,ENSMUSG00000047945,ENSMUSG00000020826,ENSMUSG00000004296,ENSMUSG00000027399,ENSMUSG00000021250,ENSMUSG00000028163,ENSMUSG00000024789,ENSMUSG00000052684,ENSMUSG00000016529,ENSMUSG00000037548,ENSMUSG00000039239,ENSMUSG00000083816,ENSMUSG00000073421,	http://www.kegg.jp/kegg-bin/show_pathway?scale=1.0&query=&map=ko05140&use=reference&multi_query=K11987+green%0D%0AK04734+red%0D%0AK13536+red%0D%0AK13241+red%0D%0AK05425+red%0D%0AK04383+red%0D%0AK04379+red%0D%0AK02580+red%0D%0AK04447+red%0D%0AK04448+red%0D%0AK05443+red%0D%0AK06752+blue%0D%0AK13376+red%0D%0A
ko05219	Bladder cancer	Human Diseases	6(1.22%)	42(0.47%)	0.142857	0.0070302	0.0298783	ENSMUSG00000020184,ENSMUSG00000027646,ENSMUSG00000018983,ENSMUSG00000024486,ENSMUSG00000022346,ENSMUSG00000023067,	http://www.kegg.jp/kegg-bin/show_pathway?scale=1.0&query=&map=ko05219&use=reference&multi_query=K06643+red%0D%0AK05704+red%0D%0AK09389+blue%0D%0AK08523+red%0D%0AK04377+red%0D%0AK06625+red%0D%0A
ko01522	Endocrine resistance		13(2.65%)	93(1.04%)	0.139785	0.000475394	0.00343472	ENSMUSG00000027276,ENSMUSG00000028551,ENSMUSG00000020184,ENSMUSG00000027646,ENSMUSG00000021250,ENSMUSG00000026923,ENSMUSG00000018983,ENSMUSG00000024486,ENSMUSG00000023067,ENSMUSG00000035109,ENSMUSG00000052684,ENSMUSG00000021708,ENSMUSG00000014773,	http://www.kegg.jp/kegg-bin/show_pathway?scale=1.0&query=&map=ko01522&use=reference&multi_query=K06052+red%0D%0AK06622+blue%0D%0AK06643+red%0D%0AK05704+red%0D%0AK04379+red%0D%0AK02599+red%0D%0AK09389+blue%0D%0AK08523+red%0D%0AK06625+red%0D%0AK06279+red%0D%0AK04448+red%0D%0AK03099+blue%0D%0AK06051+red%0D%0A
ko04660	T cell receptor signaling pathway	Organismal Systems	15(3.06%)	119(1.32%)	0.12605	0.00070297	0.00472461	ENSMUSG00000021025,ENSMUSG00000021250,ENSMUSG00000028163,ENSMUSG00000023947,ENSMUSG00000018916,ENSMUSG00000032688,ENSMUSG00000024235,ENSMUSG00000022637,ENSMUSG00000052684,ENSMUSG00000016529,ENSMUSG00000021708,ENSMUSG00000026285,ENSMUSG00000023274,ENSMUSG00000026012,ENSMUSG00000026012,	http://www.kegg.jp/kegg-bin/show_pathway?scale=1.0&query=&map=ko04660&use=reference&multi_query=K04734+red%0D%0AK04379+red%0D%0AK02580+red%0D%0AK05872+red%0D%0AK05427+red%0D%0AK07369+red%0D%0AK04415+red%0D%0AK04707+red%0D%0AK04448+red%0D%0AK05443+red%0D%0AK03099+blue%0D%0AK06744+red%0D%0AK06454+blue%0D%0AK06538+blue%0D%0A
ko04933	AGE-RAGE signaling pathway in diabetic complications		16(3.27%)	94(1.05%)	0.170213	1.06746e-05	0.00012854	ENSMUSG00000024014,ENSMUSG00000037405,ENSMUSG00000037411,ENSMUSG00000035385,ENSMUSG00000027399,ENSMUSG00000028163,ENSMUSG00000025746,ENSMUSG00000024789,ENSMUSG00000038418,ENSMUSG00000021367,ENSMUSG00000035352,ENSMUSG00000026582,ENSMUSG00000074743,ENSMUSG00000052684,ENSMUSG00000039239,ENSMUSG00000031502,	http://www.kegg.jp/kegg-bin/show_pathway?scale=1.0&query=&map=ko04933&use=reference&multi_query=K04702+red%0D%0AK06490+red%0D%0AK03982+red%0D%0AK14624+red%0D%0AK04383+red%0D%0AK02580+red%0D%0AK05405+red%0D%0AK04447+red%0D%0AK09203+red%0D%0AK16366+red%0D%0AK06494+red%0D%0AK03907+blue%0D%0AK04448+red%0D%0AK13376+red%0D%0AK06237+blue%0D%0A
ko04657	IL-17 signaling pathway		23(4.69%)	95(1.06%)	0.242105	1.43483e-10	8.29333e-09	ENSMUSG00000032487,ENSMUSG00000058427,ENSMUSG00000019850,ENSMUSG00000056501,ENSMUSG00000021025,ENSMUSG00000035373,ENSMUSG00000035385,ENSMUSG00000021250,ENSMUSG00000028163,ENSMUSG00000025746,ENSMUSG00000029380,ENSMUSG00000018916,ENSMUSG00000050578,ENSMUSG00000003545,ENSMUSG00000035352,ENSMUSG00000071076,ENSMUSG00000042349,ENSMUSG00000026166,ENSMUSG00000052684,ENSMUSG00000026822,ENSMUSG00000029379,…	http://www.kegg.jp/kegg-bin/show_pathway?scale=1.0&query=&map=ko04657&use=reference&multi_query=K11987+green%0D%0AK05505+red%0D%0AK11859+red%0D%0AK10048+red%0D%0AK04734+red%0D%0AK05509+red%0D%0AK14624+red%0D%0AK04379+red%0D%0AK02580+red%0D%0AK05405+red%0D%0AK05427+red%0D%0AK07994+red%0D%0AK09029+red%0D%0AK04449+red%0D%0AK07211+red%0D%0AK14625+red%0D%0AK04448+red%0D%0AK21129+red%0D%0AK21083+red%0D…
ko05323	Rheumatoid arthritis	Human Diseases	22(4.49%)	112(1.25%)	0.196429	2.58856e-08	8.31216e-07	ENSMUSG00000000982,ENSMUSG00000014599,ENSMUSG00000037405,ENSMUSG00000035385,ENSMUSG00000025383,ENSMUSG00000027399,ENSMUSG00000021250,ENSMUSG00000035042,ENSMUSG00000025746,ENSMUSG00000018916,ENSMUSG00000031712,ENSMUSG00000035352,ENSMUSG00000026166,ENSMUSG00000052684,ENSMUSG00000037548,ENSMUSG00000039239,ENSMUSG00000075122,ENSMUSG00000024403,ENSMUSG00000001348,ENSMUSG00000026012,ENSMUSG00000026012,…	http://www.kegg.jp/kegg-bin/show_pathway?scale=1.0&query=&map=ko05323&use=reference&multi_query=K05408+red%0D%0AK05453+red%0D%0AK06490+red%0D%0AK14624+red%0D%0AK05426+red%0D%0AK04383+red%0D%0AK04379+red%0D%0AK12499+red%0D%0AK05405+red%0D%0AK05427+red%0D%0AK05433+red%0D%0AK14625+red%0D%0AK04448+red%0D%0AK06752+blue%0D%0AK13376+red%0D%0AK05412+red%0D%0AK02152+blue%0D%0AK14379+red%0D%0AK06538+blue%0…
ko05152	Tuberculosis	Human Diseases	21(4.29%)	213(2.37%)	1.61538	0.00287863	0.0155479	ENSMUSG00000030142,ENSMUSG00000056501,ENSMUSG00000041135,ENSMUSG00000020826,ENSMUSG00000025383,ENSMUSG00000027646,ENSMUSG00000004296,ENSMUSG00000027399,ENSMUSG00000028163,ENSMUSG00000025746,ENSMUSG00000055994,ENSMUSG00000024789,ENSMUSG00000028680,ENSMUSG00000051439,ENSMUSG00000032688,ENSMUSG00000048806,ENSMUSG00000044827,ENSMUSG00000016529,ENSMUSG00000037548,ENSMUSG00000039239,ENSMUSG00000073421,	http://www.kegg.jp/kegg-bin/show_pathway?scale=1.0&query=&map=ko05152&use=reference&multi_query=K10059+red%0D%0AK10048+red%0D%0AK08846+red%0D%0AK13241+red%0D%0AK05426+red%0D%0AK05704+red%0D%0AK05425+red%0D%0AK04383+red%0D%0AK02580+red%0D%0AK05405+red%0D%0AK10165+red%0D%0AK04447+red%0D%0AK08862+red%0D%0AK04391+red%0D%0AK07369+red%0D%0AK05415+red%0D%0AK05398+red%0D%0AK05443+red%0D%0AK06752+blue%0D%…
ko05205	Proteoglycans in cancer	Human Diseases	21(4.29%)	213(2.37%)	0.0985915	0.00287863	0.0155479	ENSMUSG00000017009,ENSMUSG00000020184,ENSMUSG00000027646,ENSMUSG00000004296,ENSMUSG00000000555,ENSMUSG00000045005,ENSMUSG00000059195,ENSMUSG00000024486,ENSMUSG00000025278,ENSMUSG00000022346,ENSMUSG00000043889,ENSMUSG00000022637,ENSMUSG00000005718,ENSMUSG00000023067,ENSMUSG00000050288,ENSMUSG00000021708,ENSMUSG00000039239,ENSMUSG00000020689,ENSMUSG00000037225,ENSMUSG00000082189,ENSMUSG00000049551,	http://www.kegg.jp/kegg-bin/show_pathway?scale=1.0&query=&map=ko05205&use=reference&multi_query=K16338+red%0D%0AK06643+red%0D%0AK05704+red%0D%0AK05425+red%0D%0AK06484+red%0D%0AK02375+red%0D%0AK05692+red%0D%0AK08523+red%0D%0AK04437+red%0D%0AK04377+red%0D%0AK04707+red%0D%0AK09108+blue%0D%0AK06625+red%0D%0AK02235+blue%0D%0AK03099+blue%0D%0AK13376+red%0D%0AK06493+blue%0D%0AK18497+blue%0D%0AK03258+blu…
ko04210	Apoptosis	Cellular Processes	20(4.08%)	143(1.59%)	0.13986	2.91551e-05	0.000290546	ENSMUSG00000026031,ENSMUSG00000026875,ENSMUSG00000021025,ENSMUSG00000036390,ENSMUSG00000015312,ENSMUSG00000027381,ENSMUSG00000021453,ENSMUSG00000021250,ENSMUSG00000028163,ENSMUSG00000059195,ENSMUSG00000006205,ENSMUSG00000102037,ENSMUSG00000099974,ENSMUSG00000043889,ENSMUSG00000042406,ENSMUSG00000089929,ENSMUSG00000024521,ENSMUSG00000050533,ENSMUSG00000103439,ENSMUSG00000052684,	http://www.kegg.jp/kegg-bin/show_pathway?scale=1.0&query=&map=ko04210&use=reference&multi_query=K04724+red%0D%0AK03172+red%0D%0AK04734+red%0D%0AK04402+red%0D%0AK16341+red%0D%0AK04379+red%0D%0AK02580+red%0D%0AK05692+red%0D%0AK08669+red%0D%0AK02162+red%0D%0AK04374+red%0D%0AK10131+red%0D%0AK16060+red%0D%0AK04448+red%0D%0A
ko04115	p53 signaling pathway	Cellular Processes	10(2.04%)	70(0.78%)	0.142857	0.00131456	0.00808317	ENSMUSG00000036390,ENSMUSG00000037411,ENSMUSG00000020184,ENSMUSG00000015312,ENSMUSG00000038332,ENSMUSG00000021453,ENSMUSG00000022385,ENSMUSG00000028212,ENSMUSG00000024521,ENSMUSG00000023067,	http://www.kegg.jp/kegg-bin/show_pathway?scale=1.0&query=&map=ko04115&use=reference&multi_query=K04402+red%0D%0AK03982+red%0D%0AK06643+red%0D%0AK10141+blue%0D%0AK10129+blue%0D%0AK06626+blue%0D%0AK10131+red%0D%0AK06625+red%0D%0A
ko05418	Fluid shear stress and atherosclerosis		22(4.49%)	153(1.70%)	0.143791	8.2415e-06	0.000113419	ENSMUSG00000037405,ENSMUSG00000024190,ENSMUSG00000017009,ENSMUSG00000035385,ENSMUSG00000027646,ENSMUSG00000000489,ENSMUSG00000027399,ENSMUSG00000021250,ENSMUSG00000028163,ENSMUSG00000015839,ENSMUSG00000059195,ENSMUSG00000021367,ENSMUSG00000035352,ENSMUSG00000026582,ENSMUSG00000043889,ENSMUSG00000074743,ENSMUSG00000055148,ENSMUSG00000052684,ENSMUSG00000001663,ENSMUSG00000034664,ENSMUSG00000020689,…	http://www.kegg.jp/kegg-bin/show_pathway?scale=1.0&query=&map=ko05418&use=reference&multi_query=K06490+red%0D%0AK21278+red%0D%0AK16338+red%0D%0AK14624+red%0D%0AK05704+red%0D%0AK17386+red%0D%0AK04383+red%0D%0AK04379+red%0D%0AK02580+red%0D%0AK05638+red%0D%0AK05692+red%0D%0AK16366+red%0D%0AK06494+red%0D%0AK03907+blue%0D%0AK17845+red%0D%0AK04448+red%0D%0AK00799+red%0D%0AK06476+blue%0D%0AK06493+blue%0…
ko04917	Prolactin signaling pathway	Organismal Systems	11(2.24%)	75(0.83%)	0.146667	0.000680622	0.00468333	ENSMUSG00000053113,ENSMUSG00000027646,ENSMUSG00000021250,ENSMUSG00000028163,ENSMUSG00000038485,ENSMUSG00000024789,ENSMUSG00000032578,ENSMUSG00000035109,ENSMUSG00000038037,ENSMUSG00000021708,ENSMUSG00000041798,	http://www.kegg.jp/kegg-bin/show_pathway?scale=1.0&query=&map=ko04917&use=reference&multi_query=K04696+red%0D%0AK05704+red%0D%0AK04379+red%0D%0AK02580+red%0D%0AK04699+red%0D%0AK04447+red%0D%0AK04701+red%0D%0AK06279+red%0D%0AK04694+red%0D%0AK03099+blue%0D%0AK12407+blue%0D%0A
ko05410	Hypertrophic cardiomyopathy (HCM)	Human Diseases	10(2.04%)	84(0.93%)	0.119048	0.00568578	0.0248968	ENSMUSG00000000555,ENSMUSG00000025746,ENSMUSG00000059195,ENSMUSG00000021367,ENSMUSG00000043889,ENSMUSG00000039239,ENSMUSG00000034664,ENSMUSG00000032243,ENSMUSG00000020689,ENSMUSG00000035458,	http://www.kegg.jp/kegg-bin/show_pathway?scale=1.0&query=&map=ko05410&use=reference&multi_query=K06484+red%0D%0AK05405+red%0D%0AK05692+red%0D%0AK16366+red%0D%0AK13376+red%0D%0AK06476+blue%0D%0AK06587+red%0D%0AK06493+blue%0D%0AK12044+blue%0D%0A
ko05134	Legionellosis	Human Diseases	11(2.24%)	72(0.80%)	0.152778	0.000464408	0.00343472	ENSMUSG00000058427,ENSMUSG00000021025,ENSMUSG00000004296,ENSMUSG00000028163,ENSMUSG00000025746,ENSMUSG00000029380,ENSMUSG00000025225,ENSMUSG00000051439,ENSMUSG00000079164,ENSMUSG00000029379,ENSMUSG00000090877,	http://www.kegg.jp/kegg-bin/show_pathway?scale=1.0&query=&map=ko05134&use=reference&multi_query=K05505+red%0D%0AK04734+red%0D%0AK05425+red%0D%0AK02580+red%0D%0AK05405+red%0D%0AK04469+red%0D%0AK04391+red%0D%0AK10168+blue%0D%0AK03283+red%0D%0A
ko04620	Toll-like receptor signaling pathway	Organismal Systems	18(3.67%)	90(1.00%)	0.2	2.7083e-07	6.02076e-06	ENSMUSG00000018930,ENSMUSG00000000982,ENSMUSG00000021025,ENSMUSG00000004296,ENSMUSG00000021250,ENSMUSG00000035042,ENSMUSG00000028163,ENSMUSG00000047123,ENSMUSG00000025746,ENSMUSG00000051439,ENSMUSG00000024235,ENSMUSG00000079164,ENSMUSG00000042349,ENSMUSG00000048806,ENSMUSG00000044827,ENSMUSG00000052684,ENSMUSG00000060183,ENSMUSG00000075122,	http://www.kegg.jp/kegg-bin/show_pathway?scale=1.0&query=&map=ko04620&use=reference&multi_query=K12964+red%0D%0AK05408+red%0D%0AK04734+red%0D%0AK05425+red%0D%0AK04379+red%0D%0AK12499+red%0D%0AK02580+red%0D%0AK05842+red%0D%0AK05405+red%0D%0AK04391+red%0D%0AK04415+red%0D%0AK10168+blue%0D%0AK07211+red%0D%0AK05415+red%0D%0AK05398+red%0D%0AK04448+red%0D%0AK12672+red%0D%0AK05412+red%0D%0A
ko04060	Cytokine-cytokine receptor interaction	Environmental Information Processing	43(8.78%)	262(2.92%)	0.164122	1.37071e-11	9.90341e-10	ENSMUSG00000018930,ENSMUSG00000000982,ENSMUSG00000014599,ENSMUSG00000058427,ENSMUSG00000058755,ENSMUSG00000035373,ENSMUSG00000034394,ENSMUSG00000023905,ENSMUSG00000035385,ENSMUSG00000025383,ENSMUSG00000035678,ENSMUSG00000050395,ENSMUSG00000004296,ENSMUSG00000000489,ENSMUSG00000027399,ENSMUSG00000041324,ENSMUSG00000035042,ENSMUSG00000045382,ENSMUSG00000025746,ENSMUSG00000029380,ENSMUSG00000018916,…	http://www.kegg.jp/kegg-bin/show_pathway?scale=1.0&query=&map=ko04060&use=reference&multi_query=K12964+red%0D%0AK05408+red%0D%0AK05453+red%0D%0AK05505+red%0D%0AK05418+red%0D%0AK05509+red%0D%0AK05419+red%0D%0AK05149+red%0D%0AK14624+red%0D%0AK05426+red%0D%0AK05472+red%0D%0AK05478+red%0D%0AK05425+red%0D%0AK17386+red%0D%0AK04383+red%0D%0AK04667+red%0D%0AK12499+red%0D%0AK04189+blue%0D%0AK05405+red%0D%…
ko05206	MicroRNAs in cancer	Human Diseases	28(5.71%)	165(1.84%)	0.169697	1.65199e-08	5.96782e-07	ENSMUSG00000032487,ENSMUSG00000024014,ENSMUSG00000020184,ENSMUSG00000027381,ENSMUSG00000000489,ENSMUSG00000000555,ENSMUSG00000069662,ENSMUSG00000028163,ENSMUSG00000026872,ENSMUSG00000026923,ENSMUSG00000018983,ENSMUSG00000004099,ENSMUSG00000028212,ENSMUSG00000022346,ENSMUSG00000026725,ENSMUSG00000038894,ENSMUSG00000023067,ENSMUSG00000027330,ENSMUSG00000035109,ENSMUSG00000040093,ENSMUSG00000038037,…	http://www.kegg.jp/kegg-bin/show_pathway?scale=1.0&query=&map=ko05206&use=reference&multi_query=K11987+green%0D%0AK04702+red%0D%0AK06643+red%0D%0AK16341+red%0D%0AK17386+red%0D%0AK06484+red%0D%0AK12561+red%0D%0AK02580+red%0D%0AK09299+red%0D%0AK02599+red%0D%0AK09389+blue%0D%0AK00558+blue%0D%0AK06626+blue%0D%0AK04377+red%0D%0AK06252+green%0D%0AK07187+red%0D%0AK06625+red%0D%0AK05866+blue%0D%0AK06279+…
ko05168	Herpes simplex infection	Human Diseases	23(4.69%)	240(2.67%)	0.0958333	0.00290513	0.0155479	ENSMUSG00000053113,ENSMUSG00000026875,ENSMUSG00000021025,ENSMUSG00000035385,ENSMUSG00000004296,ENSMUSG00000055116,ENSMUSG00000021250,ENSMUSG00000035042,ENSMUSG00000028163,ENSMUSG00000047123,ENSMUSG00000025746,ENSMUSG00000024789,ENSMUSG00000031712,ENSMUSG00000035352,ENSMUSG00000066800,ENSMUSG00000042349,ENSMUSG00000048806,ENSMUSG00000034459,ENSMUSG00000052684,ENSMUSG00000037548,ENSMUSG00000016283,…	http://www.kegg.jp/kegg-bin/show_pathway?scale=1.0&query=&map=ko05168&use=reference&multi_query=K04696+red%0D%0AK03172+red%0D%0AK04734+red%0D%0AK14624+red%0D%0AK05425+red%0D%0AK02296+red%0D%0AK04379+red%0D%0AK12499+red%0D%0AK02580+red%0D%0AK05842+red%0D%0AK05405+red%0D%0AK04447+red%0D%0AK05433+red%0D%0AK01165+blue%0D%0AK07211+red%0D%0AK05415+red%0D%0AK14217+red%0D%0AK04448+red%0D%0AK06752+blue%0D…
ko04012	ErbB signaling pathway	Environmental Information Processing	11(2.24%)	92(1.02%)	0.119565	0.00408591	0.0190456	ENSMUSG00000027646,ENSMUSG00000024486,ENSMUSG00000029378,ENSMUSG00000022346,ENSMUSG00000022637,ENSMUSG00000023067,ENSMUSG00000035109,ENSMUSG00000052684,ENSMUSG00000021708,ENSMUSG00000062991,ENSMUSG00000032311,	http://www.kegg.jp/kegg-bin/show_pathway?scale=1.0&query=&map=ko04012&use=reference&multi_query=K05704+red%0D%0AK08523+red%0D%0AK09782+red%0D%0AK04377+red%0D%0AK04707+red%0D%0AK06625+red%0D%0AK06279+red%0D%0AK04448+red%0D%0AK03099+blue%0D%0AK05455+red%0D%0AK05458+blue%0D%0A
ko05200	Pathways in cancer	Human Diseases	43(8.78%)	422(4.70%)	0.101896	2.23564e-05	0.00023075	ENSMUSG00000032487,ENSMUSG00000026875,ENSMUSG00000021025,ENSMUSG00000026479,ENSMUSG00000020826,ENSMUSG00000028645,ENSMUSG00000020184,ENSMUSG00000022952,ENSMUSG00000000489,ENSMUSG00000045005,ENSMUSG00000067714,ENSMUSG00000021250,ENSMUSG00000028163,ENSMUSG00000045382,ENSMUSG00000025746,ENSMUSG00000033446,ENSMUSG00000018983,ENSMUSG00000025225,ENSMUSG00000028212,ENSMUSG00000022346,ENSMUSG00000035158,…	http://www.kegg.jp/kegg-bin/show_pathway?scale=1.0&query=&map=ko05200&use=reference&multi_query=K11987+green%0D%0AK03172+red%0D%0AK04734+red%0D%0AK06246+red%0D%0AK13241+red%0D%0AK07299+red%0D%0AK06643+red%0D%0AK08367+red%0D%0AK17386+red%0D%0AK02375+red%0D%0AK08390+blue%0D%0AK04379+red%0D%0AK02580+red%0D%0AK04189+blue%0D%0AK05405+red%0D%0AK04273+blue%0D%0AK09389+blue%0D%0AK04469+red%0D%0AK06626+bl…
ko05222	Small cell lung cancer	Human Diseases	15(3.06%)	96(1.07%)	0.15625	5.51202e-05	0.000513862	ENSMUSG00000032487,ENSMUSG00000026875,ENSMUSG00000021025,ENSMUSG00000026479,ENSMUSG00000020826,ENSMUSG00000028163,ENSMUSG00000018983,ENSMUSG00000028212,ENSMUSG00000022346,ENSMUSG00000015846,ENSMUSG00000103439,ENSMUSG00000083816,ENSMUSG00000052911,ENSMUSG00000034664,ENSMUSG00000031502,	http://www.kegg.jp/kegg-bin/show_pathway?scale=1.0&query=&map=ko05222&use=reference&multi_query=K11987+green%0D%0AK03172+red%0D%0AK04734+red%0D%0AK06246+red%0D%0AK13241+red%0D%0AK02580+red%0D%0AK09389+blue%0D%0AK06626+blue%0D%0AK04377+red%0D%0AK08524+blue%0D%0AK16060+red%0D%0AK06243+blue%0D%0AK06476+blue%0D%0AK06237+blue%0D%0A
ko04330	Notch signaling pathway	Environmental Information Processing	8(1.63%)	56(0.62%)	0.142857	0.00303118	0.0156431	ENSMUSG00000027276,ENSMUSG00000026923,ENSMUSG00000079575,ENSMUSG00000039982,ENSMUSG00000022528,ENSMUSG00000017007,ENSMUSG00000032375,ENSMUSG00000014773,	http://www.kegg.jp/kegg-bin/show_pathway?scale=1.0&query=&map=ko04330&use=reference&multi_query=K06052+red%0D%0AK02599+red%0D%0AK06053+red%0D%0AK06058+red%0D%0AK06054+blue%0D%0AK06172+blue%0D%0AK06051+red%0D%0A
ko05220	Chronic myeloid leukemia	Human Diseases	11(2.24%)	76(0.85%)	0.144737	0.000769202	0.00505226	ENSMUSG00000021025,ENSMUSG00000020184,ENSMUSG00000022952,ENSMUSG00000028163,ENSMUSG00000018983,ENSMUSG00000022346,ENSMUSG00000022637,ENSMUSG00000023067,ENSMUSG00000035109,ENSMUSG00000021708,ENSMUSG00000039239,	http://www.kegg.jp/kegg-bin/show_pathway?scale=1.0&query=&map=ko05220&use=reference&multi_query=K04734+red%0D%0AK06643+red%0D%0AK08367+red%0D%0AK02580+red%0D%0AK09389+blue%0D%0AK04377+red%0D%0AK04707+red%0D%0AK06625+red%0D%0AK06279+red%0D%0AK03099+blue%0D%0AK13376+red%0D%0A
ko05166	HTLV-I infection	Human Diseases	30(6.12%)	294(3.27%)	0.102041	0.000304864	0.00238124	ENSMUSG00000044786,ENSMUSG00000021025,ENSMUSG00000026628,ENSMUSG00000037405,ENSMUSG00000028645,ENSMUSG00000022895,ENSMUSG00000028551,ENSMUSG00000000489,ENSMUSG00000045005,ENSMUSG00000021250,ENSMUSG00000028163,ENSMUSG00000025746,ENSMUSG00000002983,ENSMUSG00000018916,ENSMUSG00000018983,ENSMUSG00000038418,ENSMUSG00000025225,ENSMUSG00000022346,ENSMUSG00000031712,ENSMUSG00000042406,ENSMUSG00000023067,…	http://www.kegg.jp/kegg-bin/show_pathway?scale=1.0&query=&map=ko05166&use=reference&multi_query=K15308+red%0D%0AK04734+red%0D%0AK09032+red%0D%0AK06490+red%0D%0AK07299+red%0D%0AK02678+red%0D%0AK06622+blue%0D%0AK17386+red%0D%0AK02375+red%0D%0AK04379+red%0D%0AK02580+red%0D%0AK05405+red%0D%0AK09253+red%0D%0AK05427+red%0D%0AK09389+blue%0D%0AK09203+red%0D%0AK04469+red%0D%0AK04377+red%0D%0AK05433+red%0D…
ko00601	Glycosphingolipid biosynthesis - lacto and neolacto series	Metabolism	7(1.43%)	28(0.31%)	0.25	8.70711e-05	0.000762532	ENSMUSG00000074892,ENSMUSG00000043300,ENSMUSG00000036587,ENSMUSG00000047878,ENSMUSG00000055978,ENSMUSG00000040364,ENSMUSG00000022793,	http://www.kegg.jp/kegg-bin/show_pathway?scale=1.0&query=&map=ko00601&use=reference&multi_query=K03877+blue%0D%0AK00719+blue%0D%0AK07635+blue%0D%0AK01988+red%0D%0AK00718+red%0D%0AK07969+red%0D%0A
ko00524	Neomycin, kanamycin and gentamicin biosynthesis	Metabolism	2(0.41%)	6(0.07%)	0.333333	0.00284845	0.0155479	ENSMUSG00000000628,ENSMUSG00000041798,	http://www.kegg.jp/kegg-bin/show_pathway?scale=1.0&query=&map=ko00524&use=reference&multi_query=K00844+red%0D%0AK12407+blue%0D%0A
ko05142	Chagas disease (American trypanosomiasis)	Human Diseases	19(3.88%)	95(1.06%)	0.2	1.37704e-07	3.97966e-06	ENSMUSG00000026031,ENSMUSG00000000982,ENSMUSG00000021025,ENSMUSG00000037411,ENSMUSG00000020826,ENSMUSG00000035385,ENSMUSG00000004296,ENSMUSG00000021250,ENSMUSG00000035042,ENSMUSG00000028163,ENSMUSG00000047123,ENSMUSG00000025746,ENSMUSG00000035352,ENSMUSG00000034792,ENSMUSG00000048806,ENSMUSG00000050533,ENSMUSG00000052684,ENSMUSG00000016529,ENSMUSG00000039239,	http://www.kegg.jp/kegg-bin/show_pathway?scale=1.0&query=&map=ko05142&use=reference&multi_query=K04724+red%0D%0AK05408+red%0D%0AK04734+red%0D%0AK03982+red%0D%0AK13241+red%0D%0AK14624+red%0D%0AK05425+red%0D%0AK04379+red%0D%0AK12499+red%0D%0AK02580+red%0D%0AK05842+red%0D%0AK05405+red%0D%0AK04637+blue%0D%0AK05415+red%0D%0AK04448+red%0D%0AK05443+red%0D%0AK13376+red%0D%0A
ko05131	Shigellosis	Human Diseases	9(1.84%)	69(0.77%)	0.130435	0.00396432	0.0188911	ENSMUSG00000021025,ENSMUSG00000041135,ENSMUSG00000027646,ENSMUSG00000000555,ENSMUSG00000028163,ENSMUSG00000055994,ENSMUSG00000059195,ENSMUSG00000020271,ENSMUSG00000043889,	http://www.kegg.jp/kegg-bin/show_pathway?scale=1.0&query=&map=ko05131&use=reference&multi_query=K04734+red%0D%0AK08846+red%0D%0AK05704+red%0D%0AK06484+red%0D%0AK02580+red%0D%0AK10165+red%0D%0AK05692+red%0D%0AK03362+red%0D%0A
ko05031	Amphetamine addiction	Human Diseases	9(1.84%)	70(0.78%)	0.128571	0.00440594	0.0202114	ENSMUSG00000053007,ENSMUSG00000021250,ENSMUSG00000003545,ENSMUSG00000022602,ENSMUSG00000042406,ENSMUSG00000038128,ENSMUSG00000052684,ENSMUSG00000027230,ENSMUSG00000020734,	http://www.kegg.jp/kegg-bin/show_pathway?scale=1.0&query=&map=ko05031&use=reference&multi_query=K09047+red%0D%0AK04379+red%0D%0AK09029+red%0D%0AK15867+red%0D%0AK04374+red%0D%0AK05869+blue%0D%0AK04448+red%0D%0AK09048+blue%0D%0AK05211+blue%0D%0A
ko00261	Monobactam biosynthesis	Metabolism	1(0.20%)	2(0.02%)	0.5	0.00296836	0.0155974	ENSMUSG00000024899,	http://www.kegg.jp/kegg-bin/show_pathway?scale=1.0&query=&map=ko00261&use=reference&multi_query=K13811+red%0D%0A
ko04745	Phototransduction - fly	Organismal Systems	5(1.02%)	31(0.35%)	0.16129	0.00584963	0.025232	ENSMUSG00000059195,ENSMUSG00000043889,ENSMUSG00000035735,ENSMUSG00000027748,ENSMUSG00000029410,	http://www.kegg.jp/kegg-bin/show_pathway?scale=1.0&query=&map=ko04745&use=reference&multi_query=K05692+red%0D%0AK13806+blue%0D%0AK04967+blue%0D%0AK13807+red%0D%0A
ko05034	Alcoholism	Human Diseases	45(9.18%)	211(2.35%)	0.21327	1.85334e-16	2.67807e-14	ENSMUSG00000053007,ENSMUSG00000016559,ENSMUSG00000003545,ENSMUSG00000018500,ENSMUSG00000047246,ENSMUSG00000042406,ENSMUSG00000018102,ENSMUSG00000069273,ENSMUSG00000035109,ENSMUSG00000069270,ENSMUSG00000038128,ENSMUSG00000101972,ENSMUSG00000060639,ENSMUSG00000071516,ENSMUSG00000021303,ENSMUSG00000100210,ENSMUSG00000091405,ENSMUSG00000058385,ENSMUSG00000021708,ENSMUSG00000069265,ENSMUSG00000099583,…	http://www.kegg.jp/kegg-bin/show_pathway?scale=1.0&query=&map=ko05034&use=reference&multi_query=K09047+red%0D%0AK11253+red%0D%0AK09029+red%0D%0AK04267+red%0D%0AK11252+red%0D%0AK04374+red%0D%0AK06279+red%0D%0AK11251+red%0D%0AK05869+blue%0D%0AK11254+red%0D%0AK04541+red%0D%0AK03099+blue%0D%0AK09048+blue%0D%0AK05211+blue%0D%0AK04266+red%0D%0A
ko04630	Jak-STAT signaling pathway	Environmental Information Processing	20(4.08%)	161(1.79%)	0.124224	0.000168438	0.00143173	ENSMUSG00000053113,ENSMUSG00000058755,ENSMUSG00000024014,ENSMUSG00000034394,ENSMUSG00000025383,ENSMUSG00000004296,ENSMUSG00000025746,ENSMUSG00000038485,ENSMUSG00000024789,ENSMUSG00000032578,ENSMUSG00000018916,ENSMUSG00000022346,ENSMUSG00000031712,ENSMUSG00000048806,ENSMUSG00000023067,ENSMUSG00000038037,ENSMUSG00000016529,ENSMUSG00000021708,ENSMUSG00000003882,ENSMUSG00000016524,	http://www.kegg.jp/kegg-bin/show_pathway?scale=1.0&query=&map=ko04630&use=reference&multi_query=K04696+red%0D%0AK05418+red%0D%0AK04702+red%0D%0AK05419+red%0D%0AK05426+red%0D%0AK05425+red%0D%0AK05405+red%0D%0AK04699+red%0D%0AK04447+red%0D%0AK04701+red%0D%0AK05427+red%0D%0AK04377+red%0D%0AK05433+red%0D%0AK05415+red%0D%0AK06625+red%0D%0AK04694+red%0D%0AK05443+red%0D%0AK03099+blue%0D%0AK05072+red%0D%…
ko04658	Th1 and Th2 cell differentiation		15(3.06%)	97(1.08%)	0.154639	6.2758e-05	0.000566784	ENSMUSG00000021025,ENSMUSG00000027276,ENSMUSG00000004296,ENSMUSG00000021250,ENSMUSG00000028163,ENSMUSG00000026923,ENSMUSG00000024789,ENSMUSG00000023947,ENSMUSG00000079575,ENSMUSG00000052684,ENSMUSG00000017007,ENSMUSG00000037548,ENSMUSG00000014773,ENSMUSG00000023274,ENSMUSG00000073421,	http://www.kegg.jp/kegg-bin/show_pathway?scale=1.0&query=&map=ko04658&use=reference&multi_query=K04734+red%0D%0AK06052+red%0D%0AK05425+red%0D%0AK04379+red%0D%0AK02580+red%0D%0AK02599+red%0D%0AK04447+red%0D%0AK05872+red%0D%0AK06053+red%0D%0AK04448+red%0D%0AK06752+blue%0D%0AK06051+red%0D%0AK06454+blue%0D%0A
ko04950	Maturity onset diabetes of the young	Human Diseases	4(0.82%)	24(0.27%)	0.166667	0.0084735	0.0343699	ENSMUSG00000024986,ENSMUSG00000022528,ENSMUSG00000047591,ENSMUSG00000041798,	http://www.kegg.jp/kegg-bin/show_pathway?scale=1.0&query=&map=ko04950&use=reference&multi_query=K08024+blue%0D%0AK06054+blue%0D%0AK07595+blue%0D%0AK12407+blue%0D%0A
ko04621	NOD-like receptor signaling pathway	Organismal Systems	27(5.51%)	175(1.95%)	0.154286	2.31266e-07	5.95208e-06	ENSMUSG00000058427,ENSMUSG00000032691,ENSMUSG00000019850,ENSMUSG00000021025,ENSMUSG00000041135,ENSMUSG00000035385,ENSMUSG00000035042,ENSMUSG00000064289,ENSMUSG00000028163,ENSMUSG00000047123,ENSMUSG00000025746,ENSMUSG00000055994,ENSMUSG00000029380,ENSMUSG00000035352,ENSMUSG00000028268,ENSMUSG00000066800,ENSMUSG00000042349,ENSMUSG00000048806,ENSMUSG00000070390,ENSMUSG00000040264,ENSMUSG00000105504,…	http://www.kegg.jp/kegg-bin/show_pathway?scale=1.0&query=&map=ko04621&use=reference&multi_query=K05505+red%0D%0AK12800+red%0D%0AK11859+red%0D%0AK04734+red%0D%0AK08846+red%0D%0AK14624+red%0D%0AK12499+red%0D%0AK12650+red%0D%0AK02580+red%0D%0AK05842+red%0D%0AK05405+red%0D%0AK10165+red%0D%0AK20899+red%0D%0AK01165+blue%0D%0AK07211+red%0D%0AK05415+red%0D%0AK12798+blue%0D%0AK20898+red%0D%0AK16060+red%0D…
ko05030	Cocaine addiction	Human Diseases	8(1.63%)	42(0.47%)	0.190476	0.000351445	0.00267283	ENSMUSG00000053007,ENSMUSG00000028163,ENSMUSG00000003545,ENSMUSG00000042406,ENSMUSG00000020886,ENSMUSG00000052684,ENSMUSG00000027230,ENSMUSG00000020734,	http://www.kegg.jp/kegg-bin/show_pathway?scale=1.0&query=&map=ko05030&use=reference&multi_query=K09047+red%0D%0AK02580+red%0D%0AK09029+red%0D%0AK04374+red%0D%0AK11828+red%0D%0AK04448+red%0D%0AK09048+blue%0D%0AK05211+blue%0D%0A
ko04010	MAPK signaling pathway	Environmental Information Processing	35(7.14%)	277(3.08%)	0.126354	9.27342e-07	1.9143e-05	ENSMUSG00000034765,ENSMUSG00000031530,ENSMUSG00000036390,ENSMUSG00000062232,ENSMUSG00000024190,ENSMUSG00000024190,ENSMUSG00000015312,ENSMUSG00000027368,ENSMUSG00000037887,ENSMUSG00000021453,ENSMUSG00000000489,ENSMUSG00000027399,ENSMUSG00000021250,ENSMUSG00000028163,ENSMUSG00000002983,ENSMUSG00000030203,ENSMUSG00000025225,ENSMUSG00000023034,ENSMUSG00000025278,ENSMUSG00000022346,ENSMUSG00000051439,…	http://www.kegg.jp/kegg-bin/show_pathway?scale=1.0&query=&map=ko04010&use=reference&multi_query=K04459+green%0D%0AK04402+red%0D%0AK08018+red%0D%0AK21278+red%0D%0AK17386+red%0D%0AK04383+red%0D%0AK04379+red%0D%0AK02580+red%0D%0AK09253+red%0D%0AK04469+red%0D%0AK04465+red%0D%0AK04437+red%0D%0AK04377+red%0D%0AK04391+red%0D%0AK04415+red%0D%0AK04449+red%0D%0AK20216+red%0D%0AK04374+red%0D%0AK05866+blue%0…
ko05202	Transcriptional misregulation in cancer	Human Diseases	36(7.35%)	219(2.44%)	0.166667	5.2552e-10	2.53126e-08	ENSMUSG00000035356,ENSMUSG00000026875,ENSMUSG00000056501,ENSMUSG00000020275,ENSMUSG00000028551,ENSMUSG00000020184,ENSMUSG00000022952,ENSMUSG00000016559,ENSMUSG00000020644,ENSMUSG00000028163,ENSMUSG00000025746,ENSMUSG00000029313,ENSMUSG00000018916,ENSMUSG00000024986,ENSMUSG00000022346,ENSMUSG00000028341,ENSMUSG00000051439,ENSMUSG00000102037,ENSMUSG00000061589,ENSMUSG00000099974,ENSMUSG00000015846,…	http://www.kegg.jp/kegg-bin/show_pathway?scale=1.0&query=&map=ko05202&use=reference&multi_query=K14242+red%0D%0AK03172+red%0D%0AK10048+red%0D%0AK09254+red%0D%0AK06622+blue%0D%0AK06643+red%0D%0AK08367+red%0D%0AK11253+red%0D%0AK17693+red%0D%0AK02580+red%0D%0AK05405+red%0D%0AK15184+red%0D%0AK05427+red%0D%0AK08024+blue%0D%0AK04377+red%0D%0AK08559+red%0D%0AK04391+red%0D%0AK02162+red%0D%0AK11427+red%0D…
ko05145	Toxoplasmosis	Human Diseases	15(3.06%)	108(1.20%)	0.138889	0.000231291	0.00185675	ENSMUSG00000021025,ENSMUSG00000026479,ENSMUSG00000020826,ENSMUSG00000020901,ENSMUSG00000004296,ENSMUSG00000028163,ENSMUSG00000024789,ENSMUSG00000038037,ENSMUSG00000103439,ENSMUSG00000016529,ENSMUSG00000037548,ENSMUSG00000039239,ENSMUSG00000090877,ENSMUSG00000052911,ENSMUSG00000073421,	http://www.kegg.jp/kegg-bin/show_pathway?scale=1.0&query=&map=ko05145&use=reference&multi_query=K04734+red%0D%0AK06246+red%0D%0AK13241+red%0D%0AK21290+red%0D%0AK05425+red%0D%0AK02580+red%0D%0AK04447+red%0D%0AK04694+red%0D%0AK16060+red%0D%0AK05443+red%0D%0AK06752+blue%0D%0AK13376+red%0D%0AK03283+red%0D%0AK06243+blue%0D%0A
ko04672	Intestinal immune network for IgA production	Organismal Systems	9(1.84%)	71(0.79%)	0.126761	0.00488544	0.0220608	ENSMUSG00000000732,ENSMUSG00000045382,ENSMUSG00000025746,ENSMUSG00000031712,ENSMUSG00000016529,ENSMUSG00000037548,ENSMUSG00000075122,ENSMUSG00000026012,ENSMUSG00000073421,	http://www.kegg.jp/kegg-bin/show_pathway?scale=1.0&query=&map=ko04672&use=reference&multi_query=K06710+red%0D%0AK04189+blue%0D%0AK05405+red%0D%0AK05433+red%0D%0AK05443+red%0D%0AK06752+blue%0D%0AK05412+red%0D%0AK06470+blue%0D%0A
ko04668	TNF signaling pathway	Environmental Information Processing	36(7.35%)	105(1.17%)	0.342857	4.87674e-21	1.40938e-18	ENSMUSG00000032487,ENSMUSG00000026031,ENSMUSG00000053113,ENSMUSG00000026875,ENSMUSG00000014599,ENSMUSG00000058427,ENSMUSG00000019850,ENSMUSG00000056501,ENSMUSG00000021025,ENSMUSG00000052837,ENSMUSG00000037405,ENSMUSG00000034394,ENSMUSG00000035385,ENSMUSG00000053007,ENSMUSG00000021250,ENSMUSG00000035042,ENSMUSG00000028163,ENSMUSG00000025746,ENSMUSG00000055994,ENSMUSG00000029380,ENSMUSG00000018916,…	http://www.kegg.jp/kegg-bin/show_pathway?scale=1.0&query=&map=ko04668&use=reference&multi_query=K11987+green%0D%0AK04724+red%0D%0AK04696+red%0D%0AK03172+red%0D%0AK05453+red%0D%0AK05505+red%0D%0AK11859+red%0D%0AK10048+red%0D%0AK04734+red%0D%0AK09028+red%0D%0AK06490+red%0D%0AK05419+red%0D%0AK14624+red%0D%0AK09047+red%0D%0AK04379+red%0D%0AK12499+red%0D%0AK02580+red%0D%0AK05405+red%0D%0AK10165+red%0D…
ko05161	Hepatitis B	Human Diseases	17(3.47%)	154(1.71%)	0.11039	0.00176481	0.0104088	ENSMUSG00000021025,ENSMUSG00000053007,ENSMUSG00000027646,ENSMUSG00000021250,ENSMUSG00000028163,ENSMUSG00000047123,ENSMUSG00000025746,ENSMUSG00000018983,ENSMUSG00000028212,ENSMUSG00000022346,ENSMUSG00000042406,ENSMUSG00000042349,ENSMUSG00000048806,ENSMUSG00000023067,ENSMUSG00000052684,ENSMUSG00000039239,ENSMUSG00000027230,	http://www.kegg.jp/kegg-bin/show_pathway?scale=1.0&query=&map=ko05161&use=reference&multi_query=K04734+red%0D%0AK09047+red%0D%0AK05704+red%0D%0AK04379+red%0D%0AK02580+red%0D%0AK05842+red%0D%0AK05405+red%0D%0AK09389+blue%0D%0AK06626+blue%0D%0AK04377+red%0D%0AK04374+red%0D%0AK07211+red%0D%0AK05415+red%0D%0AK06625+red%0D%0AK04448+red%0D%0AK13376+red%0D%0AK09048+blue%0D%0A
ko04919	Thyroid hormone signaling pathway	Organismal Systems	13(2.65%)	115(1.28%)	0.113043	0.00381363	0.0186803	ENSMUSG00000022951,ENSMUSG00000028645,ENSMUSG00000020184,ENSMUSG00000027646,ENSMUSG00000026923,ENSMUSG00000059195,ENSMUSG00000022346,ENSMUSG00000015846,ENSMUSG00000043889,ENSMUSG00000025271,ENSMUSG00000056476,ENSMUSG00000020689,ENSMUSG00000033965,	http://www.kegg.jp/kegg-bin/show_pathway?scale=1.0&query=&map=ko04919&use=reference&multi_query=K17901+red%0D%0AK07299+red%0D%0AK06643+red%0D%0AK05704+red%0D%0AK02599+red%0D%0AK05692+red%0D%0AK04377+red%0D%0AK08524+blue%0D%0AK19029+blue%0D%0AK15162+blue%0D%0AK06493+blue%0D%0AK08231+blue%0D%0A
ko04550	Signaling pathways regulating pluripotency of stem cells	Cellular Processes	14(2.86%)	139(1.55%)	0.100719	0.00862917	0.0343699	ENSMUSG00000034394,ENSMUSG00000020644,ENSMUSG00000045005,ENSMUSG00000041324,ENSMUSG00000027660,ENSMUSG00000038518,ENSMUSG00000024789,ENSMUSG00000022346,ENSMUSG00000003032,ENSMUSG00000050288,ENSMUSG00000037225,ENSMUSG00000021255,ENSMUSG00000049551,ENSMUSG00000025050,	http://www.kegg.jp/kegg-bin/show_pathway?scale=1.0&query=&map=ko04550&use=reference&multi_query=K05419+red%0D%0AK17693+red%0D%0AK02375+red%0D%0AK04667+red%0D%0AK18499+red%0D%0AK11478+red%0D%0AK04447+red%0D%0AK04377+red%0D%0AK17846+red%0D%0AK02235+blue%0D%0AK18497+blue%0D%0AK08553+red%0D%0AK02842+red%0D%0AK11470+blue%0D%0A
ko05146	Amoebiasis	Human Diseases	14(2.86%)	125(1.39%)	0.112	0.0032141	0.0160151	ENSMUSG00000026479,ENSMUSG00000020826,ENSMUSG00000004296,ENSMUSG00000028163,ENSMUSG00000025746,ENSMUSG00000018916,ENSMUSG00000051439,ENSMUSG00000034792,ENSMUSG00000016529,ENSMUSG00000039239,ENSMUSG00000042842,ENSMUSG00000052911,ENSMUSG00000031502,ENSMUSG00000026072,	http://www.kegg.jp/kegg-bin/show_pathway?scale=1.0&query=&map=ko05146&use=reference&multi_query=K06246+red%0D%0AK13241+red%0D%0AK05425+red%0D%0AK02580+red%0D%0AK05405+red%0D%0AK05427+red%0D%0AK04391+red%0D%0AK04637+blue%0D%0AK05443+red%0D%0AK13376+red%0D%0AK13963+red%0D%0AK06243+blue%0D%0AK06237+blue%0D%0AK04386+blue%0D%0A
ko04380	Osteoclast differentiation	Organismal Systems	21(4.29%)	130(1.45%)	0.161538	1.76402e-06	3.39868e-05	ENSMUSG00000053113,ENSMUSG00000014599,ENSMUSG00000021025,ENSMUSG00000052837,ENSMUSG00000027399,ENSMUSG00000021250,ENSMUSG00000028163,ENSMUSG00000002983,ENSMUSG00000025225,ENSMUSG00000003545,ENSMUSG00000071076,ENSMUSG00000035158,ENSMUSG00000048806,ENSMUSG00000038128,ENSMUSG00000038037,ENSMUSG00000052684,ENSMUSG00000039239,ENSMUSG00000001348,ENSMUSG00000020689,ENSMUSG00000026072,ENSMUSG00000000440,	http://www.kegg.jp/kegg-bin/show_pathway?scale=1.0&query=&map=ko04380&use=reference&multi_query=K04696+red%0D%0AK05453+red%0D%0AK04734+red%0D%0AK09028+red%0D%0AK04383+red%0D%0AK04379+red%0D%0AK02580+red%0D%0AK09253+red%0D%0AK04469+red%0D%0AK09029+red%0D%0AK04449+red%0D%0AK09455+red%0D%0AK05415+red%0D%0AK05869+blue%0D%0AK04694+red%0D%0AK04448+red%0D%0AK13376+red%0D%0AK14379+red%0D%0AK06493+blue%0D…
ko05020	Prion diseases	Human Diseases	7(1.43%)	31(0.35%)	0.225806	0.000191192	0.0015787	ENSMUSG00000026864,ENSMUSG00000027399,ENSMUSG00000035042,ENSMUSG00000025746,ENSMUSG00000026923,ENSMUSG00000038418,ENSMUSG00000026874,	http://www.kegg.jp/kegg-bin/show_pathway?scale=1.0&query=&map=ko05020&use=reference&multi_query=K09490+red%0D%0AK04383+red%0D%0AK12499+red%0D%0AK05405+red%0D%0AK02599+red%0D%0AK09203+red%0D%0AK03994+red%0D%0A
ko04068	FoxO signaling pathway	Environmental Information Processing	20(4.08%)	133(1.48%)	0.150376	9.36853e-06	0.000123068	ENSMUSG00000021701,ENSMUSG00000036390,ENSMUSG00000020184,ENSMUSG00000015312,ENSMUSG00000027381,ENSMUSG00000006818,ENSMUSG00000021453,ENSMUSG00000025746,ENSMUSG00000028680,ENSMUSG00000030867,ENSMUSG00000038894,ENSMUSG00000019970,ENSMUSG00000023067,ENSMUSG00000045092,ENSMUSG00000055148,ENSMUSG00000016529,ENSMUSG00000021708,ENSMUSG00000039239,ENSMUSG00000003882,ENSMUSG00000052135,	http://www.kegg.jp/kegg-bin/show_pathway?scale=1.0&query=&map=ko04068&use=reference&multi_query=K08861+red%0D%0AK04402+red%0D%0AK06643+red%0D%0AK16341+red%0D%0AK04564+red%0D%0AK05405+red%0D%0AK08862+red%0D%0AK06631+blue%0D%0AK07187+red%0D%0AK13302+red%0D%0AK06625+red%0D%0AK04288+blue%0D%0AK17845+red%0D%0AK05443+red%0D%0AK03099+blue%0D%0AK13376+red%0D%0AK05072+red%0D%0AK17847+blue%0D%0A
ko04659	Th17 cell differentiation		14(2.86%)	112(1.25%)	0.125	0.00106534	0.00684184	ENSMUSG00000021025,ENSMUSG00000025383,ENSMUSG00000022952,ENSMUSG00000021250,ENSMUSG00000028163,ENSMUSG00000025746,ENSMUSG00000024789,ENSMUSG00000023947,ENSMUSG00000015846,ENSMUSG00000052684,ENSMUSG00000037548,ENSMUSG00000023274,ENSMUSG00000026072,ENSMUSG00000073421,	http://www.kegg.jp/kegg-bin/show_pathway?scale=1.0&query=&map=ko04659&use=reference&multi_query=K04734+red%0D%0AK05426+red%0D%0AK08367+red%0D%0AK04379+red%0D%0AK02580+red%0D%0AK05405+red%0D%0AK04447+red%0D%0AK05872+red%0D%0AK08524+blue%0D%0AK04448+red%0D%0AK06752+blue%0D%0AK06454+blue%0D%0AK04386+blue%0D%0A
ko04015	Rap1 signaling pathway	Environmental Information Processing	21(4.29%)	225(2.50%)	0.0933333	0.00557207	0.0247743	ENSMUSG00000014599,ENSMUSG00000062232,ENSMUSG00000027646,ENSMUSG00000000489,ENSMUSG00000067714,ENSMUSG00000059195,ENSMUSG00000018500,ENSMUSG00000043889,ENSMUSG00000026821,ENSMUSG00000031955,ENSMUSG00000044641,ENSMUSG00000027954,ENSMUSG00000029231,ENSMUSG00000003070,ENSMUSG00000005672,ENSMUSG00000048376,ENSMUSG00000034664,ENSMUSG00000020689,ENSMUSG00000037225,ENSMUSG00000032491,ENSMUSG00000020178,	http://www.kegg.jp/kegg-bin/show_pathway?scale=1.0&query=&map=ko04015&use=reference&multi_query=K05453+red%0D%0AK08018+red%0D%0AK05704+red%0D%0AK17386+red%0D%0AK08390+blue%0D%0AK05692+red%0D%0AK04267+red%0D%0AK08732+red%0D%0AK05726+red%0D%0AK06093+blue%0D%0AK05462+green%0D%0AK04363+blue%0D%0AK05091+red%0D%0AK03914+red%0D%0AK06476+blue%0D%0AK06493+blue%0D%0AK18497+blue%0D%0AK02583+blue%0D%0AK04266…
ko05144	Malaria	Human Diseases	8(1.63%)	53(0.59%)	0.150943	0.00204933	0.0118451	ENSMUSG00000037405,ENSMUSG00000035385,ENSMUSG00000025746,ENSMUSG00000035352,ENSMUSG00000026582,ENSMUSG00000016529,ENSMUSG00000039239,ENSMUSG00000090523,	http://www.kegg.jp/kegg-bin/show_pathway?scale=1.0&query=&map=ko05144&use=reference&multi_query=K06490+red%0D%0AK14624+red%0D%0AK05405+red%0D%0AK06494+red%0D%0AK05443+red%0D%0AK13376+red%0D%0AK06576+red%0D%0A
ko05332	Graft-versus-host disease	Human Diseases	7(1.43%)	56(0.62%)	0.125	0.0104223	0.0401605	ENSMUSG00000027399,ENSMUSG00000025746,ENSMUSG00000037548,ENSMUSG00000075122,ENSMUSG00000016283,ENSMUSG00000026012,ENSMUSG00000073421,	http://www.kegg.jp/kegg-bin/show_pathway?scale=1.0&query=&map=ko05332&use=reference&multi_query=K04383+red%0D%0AK05405+red%0D%0AK06752+blue%0D%0AK05412+red%0D%0AK06751+red%0D%0AK06470+blue%0D%0A
ko00603	Glycosphingolipid biosynthesis - globo and isoglobo series	Metabolism	6(1.22%)	16(0.18%)	0.375	1.02228e-05	0.000128452	ENSMUSG00000013846,ENSMUSG00000074892,ENSMUSG00000043300,ENSMUSG00000047878,ENSMUSG00000055978,ENSMUSG00000040364,	http://www.kegg.jp/kegg-bin/show_pathway?scale=1.0&query=&map=ko00603&use=reference&multi_query=K00780+red%0D%0AK03877+blue%0D%0AK00719+blue%0D%0AK01988+red%0D%0AK00718+red%0D%0A
ko05321	Inflammatory bowel disease (IBD)	Human Diseases	12(2.45%)	61(0.68%)	0.196721	1.89518e-05	0.000219083	ENSMUSG00000025383,ENSMUSG00000004296,ENSMUSG00000027399,ENSMUSG00000028163,ENSMUSG00000025746,ENSMUSG00000055994,ENSMUSG00000079164,ENSMUSG00000052684,ENSMUSG00000016529,ENSMUSG00000037548,ENSMUSG00000039239,ENSMUSG00000073421,	http://www.kegg.jp/kegg-bin/show_pathway?scale=1.0&query=&map=ko05321&use=reference&multi_query=K05426+red%0D%0AK05425+red%0D%0AK04383+red%0D%0AK02580+red%0D%0AK05405+red%0D%0AK10165+red%0D%0AK10168+blue%0D%0AK04448+red%0D%0AK05443+red%0D%0AK06752+blue%0D%0AK13376+red%0D%0A
ko05133	Pertussis	Human Diseases	14(2.86%)	71(0.79%)	0.197183	4.88104e-06	7.0531e-05	ENSMUSG00000032691,ENSMUSG00000020826,ENSMUSG00000025383,ENSMUSG00000004296,ENSMUSG00000000555,ENSMUSG00000027399,ENSMUSG00000021250,ENSMUSG00000028163,ENSMUSG00000047123,ENSMUSG00000025746,ENSMUSG00000051439,ENSMUSG00000052684,ENSMUSG00000016529,ENSMUSG00000026874,	http://www.kegg.jp/kegg-bin/show_pathway?scale=1.0&query=&map=ko05133&use=reference&multi_query=K12800+red%0D%0AK13241+red%0D%0AK05426+red%0D%0AK05425+red%0D%0AK06484+red%0D%0AK04383+red%0D%0AK04379+red%0D%0AK02580+red%0D%0AK05842+red%0D%0AK05405+red%0D%0AK04391+red%0D%0AK04448+red%0D%0AK05443+red%0D%0AK03994+red%0D%0A
ko04064	NF-kappa B signaling pathway	Environmental Information Processing	21(4.29%)	137(1.52%)	0.153285	4.33032e-06	6.90728e-05	ENSMUSG00000032487,ENSMUSG00000018930,ENSMUSG00000026031,ENSMUSG00000026875,ENSMUSG00000019850,ENSMUSG00000021025,ENSMUSG00000037405,ENSMUSG00000028163,ENSMUSG00000047123,ENSMUSG00000002983,ENSMUSG00000025225,ENSMUSG00000051439,ENSMUSG00000032688,ENSMUSG00000102037,ENSMUSG00000099974,ENSMUSG00000089929,ENSMUSG00000050533,ENSMUSG00000013483,ENSMUSG00000103439,ENSMUSG00000083816,ENSMUSG00000026072,	http://www.kegg.jp/kegg-bin/show_pathway?scale=1.0&query=&map=ko04064&use=reference&multi_query=K11987+green%0D%0AK12964+red%0D%0AK04724+red%0D%0AK03172+red%0D%0AK11859+red%0D%0AK04734+red%0D%0AK06490+red%0D%0AK02580+red%0D%0AK05842+red%0D%0AK09253+red%0D%0AK04469+red%0D%0AK04391+red%0D%0AK07369+red%0D%0AK02162+red%0D%0AK20913+blue%0D%0AK16060+red%0D%0AK04386+blue%0D%0A
ko05221	Acute myeloid leukemia	Human Diseases	7(1.43%)	53(0.59%)	0.132075	0.00749618	0.0309485	ENSMUSG00000024014,ENSMUSG00000022952,ENSMUSG00000028163,ENSMUSG00000022346,ENSMUSG00000031155,ENSMUSG00000021708,ENSMUSG00000005672,	http://www.kegg.jp/kegg-bin/show_pathway?scale=1.0&query=&map=ko05221&use=reference&multi_query=K04702+red%0D%0AK08367+red%0D%0AK02580+red%0D%0AK04377+red%0D%0AK08806+red%0D%0AK03099+blue%0D%0AK05091+red%0D%0A
ko01521	EGFR tyrosine kinase inhibitor resistance		10(2.04%)	91(1.01%)	0.10989	0.0103029	0.0401605	ENSMUSG00000027381,ENSMUSG00000027646,ENSMUSG00000000489,ENSMUSG00000025746,ENSMUSG00000024789,ENSMUSG00000035109,ENSMUSG00000029231,ENSMUSG00000021708,ENSMUSG00000037225,ENSMUSG00000062991,	http://www.kegg.jp/kegg-bin/show_pathway?scale=1.0&query=&map=ko01521&use=reference&multi_query=K16341+red%0D%0AK05704+red%0D%0AK17386+red%0D%0AK05405+red%0D%0AK04447+red%0D%0AK06279+red%0D%0AK04363+blue%0D%0AK03099+blue%0D%0AK18497+blue%0D%0AK05455+red%0D%0A
ko04512	ECM-receptor interaction	Environmental Information Processing	11(2.24%)	73(0.81%)	0.150685	0.000528894	0.00372806	ENSMUSG00000026479,ENSMUSG00000017009,ENSMUSG00000000555,ENSMUSG00000026725,ENSMUSG00000050675,ENSMUSG00000052911,ENSMUSG00000033327,ENSMUSG00000034664,ENSMUSG00000032243,ENSMUSG00000020689,ENSMUSG00000031502,	http://www.kegg.jp/kegg-bin/show_pathway?scale=1.0&query=&map=ko04512&use=reference&multi_query=K06246+red%0D%0AK16338+red%0D%0AK06484+red%0D%0AK06252+green%0D%0AK06261+blue%0D%0AK06243+blue%0D%0AK06476+blue%0D%0AK06587+red%0D%0AK06493+blue%0D%0AK06237+blue%0D%0A
ko04391	Hippo signaling pathway - fly	Environmental Information Processing	9(1.84%)	77(0.86%)	0.116883	0.00868166	0.0343699	ENSMUSG00000059195,ENSMUSG00000042129,ENSMUSG00000027339,ENSMUSG00000028212,ENSMUSG00000022346,ENSMUSG00000039852,ENSMUSG00000043889,ENSMUSG00000075012,ENSMUSG00000044641,	http://www.kegg.jp/kegg-bin/show_pathway?scale=1.0&query=&map=ko04391&use=reference&multi_query=K05692+red%0D%0AK09851+green%0D%0AK06626+blue%0D%0AK04377+red%0D%0AK05628+blue%0D%0AK16674+red%0D%0AK06093+blue%0D%0A
ko05215	Prostate cancer	Human Diseases	12(2.45%)	91(1.01%)	0.131868	0.00123881	0.00778297	ENSMUSG00000021025,ENSMUSG00000020184,ENSMUSG00000053007,ENSMUSG00000000489,ENSMUSG00000028163,ENSMUSG00000018983,ENSMUSG00000028212,ENSMUSG00000042406,ENSMUSG00000023067,ENSMUSG00000029231,ENSMUSG00000021708,ENSMUSG00000027230,	http://www.kegg.jp/kegg-bin/show_pathway?scale=1.0&query=&map=ko05215&use=reference&multi_query=K04734+red%0D%0AK06643+red%0D%0AK09047+red%0D%0AK17386+red%0D%0AK02580+red%0D%0AK09389+blue%0D%0AK06626+blue%0D%0AK04374+red%0D%0AK06625+red%0D%0AK04363+blue%0D%0AK03099+blue%0D%0AK09048+blue%0D%0A
ko04062	Chemokine signaling pathway	Organismal Systems	28(5.71%)	206(2.29%)	0.135922	2.17699e-06	3.93218e-05	ENSMUSG00000018930,ENSMUSG00000000982,ENSMUSG00000058427,ENSMUSG00000021025,ENSMUSG00000035373,ENSMUSG00000035385,ENSMUSG00000027646,ENSMUSG00000035042,ENSMUSG00000028163,ENSMUSG00000045382,ENSMUSG00000029380,ENSMUSG00000024789,ENSMUSG00000018920,ENSMUSG00000035352,ENSMUSG00000026166,ENSMUSG00000052336,ENSMUSG00000031955,ENSMUSG00000035109,ENSMUSG00000031779,ENSMUSG00000021303,ENSMUSG00000029379,…	http://www.kegg.jp/kegg-bin/show_pathway?scale=1.0&query=&map=ko04062&use=reference&multi_query=K12964+red%0D%0AK05408+red%0D%0AK05505+red%0D%0AK04734+red%0D%0AK05509+red%0D%0AK14624+red%0D%0AK05704+red%0D%0AK12499+red%0D%0AK02580+red%0D%0AK04189+blue%0D%0AK04447+red%0D%0AK10035+red%0D%0AK14625+red%0D%0AK04192+blue%0D%0AK05726+red%0D%0AK06279+red%0D%0AK21095+red%0D%0AK04541+red%0D%0AK04193+red%0D…
