# Supplementary material for: Inhibition of macrophage infectivity potentiator in Burkholderia pseudomallei suppresses pro-inflammatory responses in murine macrophages
Source: Front Cell Infect Microbiol. 2024 Mar 25;14:1353682. doi: 10.3389/fcimb.2024.1353682 (PMC10999550; doi:10.3389/fcimb.2024.1353682)
Supplement: Supplementary Table 5 — List of differentially expressed genes when comparing B. pseudomallei infected J774A.1 macrophages treated with Mip inhibitor AN_CH_37 with B. pseudomallei infected J774A.1 macrophages treated with DMSO. Only genes that were significantly differentially expressed as defined by false detection rate (FDR) < 0.05 and absolute log fold change (FC) < or > 1.5 (equivalent to log2FC < or > 0.585) is presented. The input data for gene differential expression is the read count data obtained from gene expression analysis. (1) Id: gene ID (2) logFC: the log2 of the fold change (3) logCPM: the average log2-counts-per-million (4) PValue: calculated probability (5) FDR: the adjusted p values (6) GeneSymbol: Gene name or description (7) GO: Gene ontology ID. [file Table_5.xlsx]

## Sheet: Suppl Table 5
id	logFC	logCPM	PValue	FDR	GeneSymbol	GO
ENSMUSG00000032715	0.814634	7.40787	5.64153e-05	0.0416072	Trib3	biological_process:negative regulation of transcription from RNA polymerase II promoter(GO:0000122);molecular_function:transcription corepressor activity(GO:0003714);molecular_function:protein kinase inhibitor activity(GO:0004860);molecular_function:protein binding(GO:0005515);molecular_function:ATP binding(GO:0005524);cellular_component:nucleus(GO:0005634);cellular_component:nucleolus(GO:0005730…
ENSMUSG00000000544	1.5278	1.27478	5.19352e-05	0.0395798	Gpa33	cellular_component:plasma membrane(GO:0005886);cellular_component:integral component of membrane(GO:0016021);cellular_component:extracellular exosome(GO:0070062)
ENSMUSG00000051451	0.682302	4.37281	4.59772e-05	0.0362475	Crebzf	molecular_function:sequence-specific DNA binding transcription factor activity(GO:0003700);molecular_function:protein binding(GO:0005515);cellular_component:nucleus(GO:0005634);cellular_component:mitochondrion(GO:0005739);biological_process:transcription, DNA-templated(GO:0006351);biological_process:response to virus(GO:0009615);molecular_function:identical protein binding(GO:0042802);biological_…
ENSMUSG00000086290	0.739533	4.1849	4.29713e-05	0.0350876	Snhg12	_
ENSMUSG00000027398	-2.39651	7.15165	3.41817e-05	0.0289443	Il1b	biological_process:MAPK cascade(GO:0000165);biological_process:activation of MAPK activity(GO:0000187);biological_process:fever generation(GO:0001660);biological_process:positive regulation of protein phosphorylation(GO:0001934);molecular_function:cytokine activity(GO:0005125);molecular_function:interleukin-1 receptor binding(GO:0005149);cellular_component:extracellular region(GO:0005576);cellula…
ENSMUSG00000043073	3.4037	-1.65991	2.23382e-05	0.0204287	Usp17le	molecular_function:ubiquitin-specific protease activity(GO:0004843);cellular_component:nucleus(GO:0005634);cellular_component:endoplasmic reticulum membrane(GO:0005789);biological_process:ubiquitin-dependent protein catabolic process(GO:0006511);biological_process:apoptotic process(GO:0006915);biological_process:mitotic cell cycle checkpoint(GO:0007093);biological_process:negative regulation of p…
ENSMUSG00000074794	0.679207	6.53904	2.09358e-05	0.019944	Arrdc3	biological_process:temperature homeostasis(GO:0001659);cellular_component:lysosome(GO:0005764);cellular_component:endosome(GO:0005768);cellular_component:early endosome(GO:0005769);cellular_component:plasma membrane(GO:0005886);biological_process:negative regulation of heat generation(GO:0031651);molecular_function:beta-3 adrenergic receptor binding(GO:0031699);biological_process:skin development…
ENSMUSG00000028525	-0.615054	7.33102	1.80466e-05	0.0179391	Pde4b	cellular_component:gamma-tubulin complex(GO:0000930);biological_process:neutrophil homeostasis(GO:0001780);molecular_function:3',5'-cyclic-AMP phosphodiesterase activity(GO:0004115);molecular_function:protein binding(GO:0005515);cellular_component:centrosome(GO:0005813);cellular_component:cytosol(GO:0005829);cellular_component:voltage-gated calcium channel complex(GO:0005891);biological_process:c…
ENSMUSG00000063663	-0.635776	4.51246	1.72918e-05	0.0179391	Brwd3	molecular_function:molecular_function(GO:0003674);cellular_component:nucleus(GO:0005634);biological_process:regulation of transcription from RNA polymerase II promoter(GO:0006357);biological_process:cytoskeleton organization(GO:0007010);biological_process:regulation of cell shape(GO:0008360)
ENSMUSG00000039585	-0.591688	4.23779	1.27474e-05	0.0138783	Myo9a	molecular_function:motor activity(GO:0003774);molecular_function:actin binding(GO:0003779);molecular_function:GTPase activator activity(GO:0005096);molecular_function:ATP binding(GO:0005524);cellular_component:integral component of membrane(GO:0016021);cellular_component:myosin complex(GO:0016459);biological_process:intracellular signal transduction(GO:0035556);biological_process:positive regulat…
ENSMUSG00000029135	-0.791909	6.02005	1.1751e-05	0.0137334	Fosl2	molecular_function:RNA polymerase II regulatory region sequence-specific DNA binding(GO:0000977);molecular_function:RNA polymerase II transcription regulatory region sequence-specific DNA binding transcription factor activity involved in positive regulation of transcription(GO:0001228);biological_process:keratinocyte development(GO:0003334);molecular_function:chromatin binding(GO:0003682);cellula…
ENSMUSG00000048222	-1.01676	1.29591	1.20137e-05	0.0137334	Mfap1b	cellular_component:microfibril(GO:0001527);molecular_function:RNA binding(GO:0003723);cellular_component:nucleus(GO:0005634);biological_process:biological_process(GO:0008150)
ENSMUSG00000107061	2.03029	-0.564863	1.02423e-05	0.0130094	Gm19590	_
ENSMUSG00000101970	0.842233	2.48575	9.78461e-06	0.0130094	1810026B05Rik	_
ENSMUSG00000032501	-0.651346	7.16008	9.79521e-06	0.0130094	Trib1	molecular_function:protein kinase activity(GO:0004672);molecular_function:protein kinase inhibitor activity(GO:0004860);molecular_function:ATP binding(GO:0005524);cellular_component:nucleus(GO:0005634);cellular_component:cytoplasm(GO:0005737);biological_process:protein phosphorylation(GO:0006468);biological_process:negative regulation of protein kinase activity(GO:0006469);biological_process:JNK …
ENSMUSG00000052707	-0.748097	5.31906	2.09945e-06	0.00342855	Tnrc6a	cellular_component:cytoplasmic mRNA processing body(GO:0000932);molecular_function:RNA binding(GO:0003723);cellular_component:nucleoplasm(GO:0005654);cellular_component:Golgi apparatus(GO:0005794);biological_process:cellular response to starvation(GO:0009267);biological_process:gene silencing by RNA(GO:0031047);biological_process:maintenance of protein location in cell(GO:0032507);molecular_funct…
ENSMUSG00000097772	1.14663	2.23069	1.91047e-06	0.00340193	5430416N02Rik	_
ENSMUSG00000034557	-1.1879	0.89836	1.93435e-06	0.00340193	Zfyve9	molecular_function:protein binding(GO:0005515);molecular_function:1-phosphatidylinositol binding(GO:0005545);cellular_component:cytoplasm(GO:0005737);cellular_component:cytosol(GO:0005829);biological_process:transforming growth factor beta receptor signaling pathway(GO:0007179);biological_process:SMAD protein complex assembly(GO:0007183);biological_process:SMAD protein import into nucleus(GO:0007…
ENSMUSG00000022286	1.13668	1.69897	1.21999e-06	0.00253569	Grhl2	molecular_function:intronic transcription regulatory region sequence-specific DNA binding(GO:0001161);molecular_function:RNA polymerase II transcription regulatory region sequence-specific DNA binding transcription factor activity involved in positive regulation of transcription(GO:0001228);biological_process:in utero embryonic development(GO:0001701);biological_process:neural tube closure(GO:000…
ENSMUSG00000050936	1.61213	2.70012	5.13084e-07	0.00122207	Gm42743	_
ENSMUSG00000096210	0.619095	10.3442	5.34517e-07	0.00122207	H1f0	cellular_component:nucleosome(GO:0000786);cellular_component:nuclear chromatin(GO:0000790);molecular_function:AT DNA binding(GO:0003680);molecular_function:double-stranded DNA binding(GO:0003690);molecular_function:RNA binding(GO:0003723);cellular_component:nucleus(GO:0005634);cellular_component:nuclear euchromatin(GO:0005719);cellular_component:nucleolus(GO:0005730);cellular_component:Golgi appa…
ENSMUSG00000010608	-0.67139	5.97251	3.53513e-07	0.0010103	Rbm25	biological_process:regulation of alternative mRNA splicing, via spliceosome(GO:0000381);molecular_function:mRNA binding(GO:0003729);cellular_component:spliceosomal complex(GO:0005681);cellular_component:cytoplasm(GO:0005737);biological_process:mRNA processing(GO:0006397);biological_process:apoptotic process(GO:0006915);biological_process:RNA splicing(GO:0008380);cellular_component:nuclear speck(G…
ENSMUSG00000032487	-0.933033	8.64261	3.22645e-07	0.0010103	Ptgs2	biological_process:prostaglandin biosynthetic process(GO:0001516);biological_process:angiogenesis(GO:0001525);molecular_function:peroxidase activity(GO:0004601);molecular_function:prostaglandin-endoperoxide synthase activity(GO:0004666);cellular_component:cytoplasm(GO:0005737);cellular_component:endoplasmic reticulum(GO:0005783);cellular_component:endoplasmic reticulum membrane(GO:0005789);cellul…
ENSMUSG00000042265	-0.953661	6.44367	1.37904e-08	6.30579e-05	Trem1	biological_process:cytokine secretion involved in immune response(GO:0002374);cellular_component:integral component of membrane(GO:0016021);biological_process:cell migration(GO:0016477);biological_process:neutrophil chemotaxis(GO:0030593);biological_process:cytokine metabolic process(GO:0042107);biological_process:chemokine metabolic process(GO:0050755);biological_process:neutrophil mediated kill…
ENSMUSG00000058773	1.52018	2.73735	1.12248e-10	6.86384e-07	Hist1h1b	cellular_component:nucleosome(GO:0000786);molecular_function:DNA binding(GO:0003677);molecular_function:protein binding(GO:0005515);cellular_component:nucleus(GO:0005634);biological_process:nucleosome assembly(GO:0006334);biological_process:muscle organ development(GO:0007517)
ENSMUSG00000047246	1.25114	2.89318	1.20086e-10	6.86384e-07	Hist1h2be	_
ENSMUSG00000052565	1.31504	5.16285	2.61763e-14	5.63849e-10	Hist1h1d	biological_process:negative regulation of transcription from RNA polymerase II promoter(GO:0000122);cellular_component:nucleosome(GO:0000786);cellular_component:nuclear chromatin(GO:0000790);molecular_function:DNA binding(GO:0003677);molecular_function:RNA binding(GO:0003723);molecular_function:protein binding(GO:0005515);cellular_component:nuclear euchromatin(GO:0005719);biological_process:nucle…
ENSMUSG00000015243	-1.04656	8.34579	4.93242e-14	5.63849e-10	Abca1	biological_process:peptide secretion(GO:0002790);molecular_function:receptor binding(GO:0005102);molecular_function:protein binding(GO:0005515);molecular_function:ATP binding(GO:0005524);molecular_function:phospholipid transporter activity(GO:0005548);cellular_component:Golgi apparatus(GO:0005794);cellular_component:plasma membrane(GO:0005886);cellular_component:integral component of plasma membr…
